# Supplementary material for: Epitranscriptomic profiling of N6-methyladenosine-related RNA methylation in rat cerebral cortex following traumatic brain injury
Source: Mol Brain. 2020 Jan 28;13:11. doi: 10.1186/s13041-020-0554-0 (PMC6986156; doi:10.1186/s13041-020-0554-0)
Supplement: Supplementary file 2 — Additional file 2: Table S2. The detailed information of raw data [file 13041_2020_554_MOESM2_ESM.xlsx]

## Sheet: report_Filtered_data_stat
Table S2. The detailed information of raw data
Sample	Raw reads	Raw bases	Clean reads	Clean bases	Valid bases	Q30	GC
TBI1 Input	98.48M	14.77G	96.68M	13.29G	0.8994	0.9581	0.578
TBI2 Input	81.74M	12.26G	80.20M	11.22G	0.9151	0.9572	0.5753
TBI3 Input	89.88M	13.48G	88.20M	12.23G	0.9073	0.9578	0.5784
Sham1 Input	83.23M	12.48G	81.66M	11.34G	0.9088	0.9583	0.5694
Sham2 Input	96.86M	14.53G	95.08M	13.34G	0.9182	0.9582	0.5732
Sham3 Input	88.20M	13.23G	86.27M	12.24G	0.925	0.9536	0.5611
TBI1 IP	74.34M	11.15G	72.29M	10.07G	0.9031	0.9524	0.5432
TBI2 IP	78.57M	11.79G	76.79M	10.77G	0.9136	0.9548	0.5544
TBI3 IP	82.60M	12.39G	81.05M	11.30G	0.9122	0.9586	0.562
Sham1 IP	66.13M	9.92G	64.22M	9.04G	0.9112	0.9497	0.5477
Sham2 IP	78.00M	11.70G	76.38M	10.65G	0.9103	0.9552	0.5594
Sham3 IP	87.14M	13.07G	85.07M	12.11G	0.9264	0.9527	0.5502
