# Supplementary material for: Epitranscriptomic profiling of N6-methyladenosine-related RNA methylation in rat cerebral cortex following traumatic brain injury
Source: Mol Brain. 2020 Jan 28;13:11. doi: 10.1186/s13041-020-0554-0 (PMC6986156; doi:10.1186/s13041-020-0554-0)
Supplement: Supplementary file 3 — Additional file 3: Table S3. Statistical analysis of reads mapped in reference genome [file 13041_2020_554_MOESM3_ESM.xlsx]

## Sheet: Sheet1
Table S3. Statistical analysis of reads mapped in reference genome
Sample	Total reads	Total mapped reads	Multiple mapped	Uniquely mapped	Reads mapped to '+'	Reads mapped to '-'	Non-splice reads	Splice reads	Reads mapped in proper pairs
TBI1 Input	48898222	46591246(95.28%)	2975522(6.09%)	43615724(89.20%)	21789973(44.56%)	21825751(44.64%)	25440202(52.03%)	18175522(37.17%)	42141180(86.18%)
TBI2 Input	38974784	37128115(95.26%)	2348926(6.03%)	34779189(89.24%)	17354228(44.53%)	17424961(44.71%)	20197749(51.82%)	14581440(37.41%)	33562622(86.11%)
TBI3 Input	43735460	41501018(94.89%)	2618762(5.99%)	38882256(88.90%)	19417256(44.40%)	19465000(44.51%)	22579112(51.63%)	16303144(37.28%)	37492906(85.73%)
Sham1 Input	42859492	40745197(95.07%)	2542388(5.93%)	38202809(89.14%)	19072953(44.50%)	19129856(44.63%)	22395882(52.25%)	15806927(36.88%)	36879134(86.05%)
Sham2 Input	45372612	43656320(96.22%)	2705042(5.96%)	40951278(90.26%)	20434915(45.04%)	20516363(45.22%)	24185082(53.30%)	16766196(36.95%)	39528810(87.12%)
Sham3 Input	48973866	47132338(96.24%)	2861507(5.84%)	44270831(90.40%)	22095209(45.12%)	22175622(45.28%)	26711484(54.54%)	17559347(35.85%)	42865802(87.53%)
TBI1 IP	58793354	54269291(92.31%)	2879610(4.90%)	51389681(87.41%)	25698966(43.71%)	25690715(43.70%)	34938336(59.43%)	16451345(27.98%)	49635082(84.42%)
TBI2 IP	58774490	56102465(95.45%)	2995245(5.10%)	53107220(90.36%)	26559421(45.19%)	26547799(45.17%)	34797789(59.21%)	18309431(31.15%)	51491876(87.61%)
TBI3 IP	62983020	60835454(96.59%)	3180660(5.05%)	57654794(91.54%)	28835270(45.78%)	28819524(45.76%)	38453236(61.05%)	19201558(30.49%)	55806222(88.61%)
Sham1 IP	50859484	47955600(94.29%)	2434397(4.79%)	45521203(89.50%)	22760674(44.75%)	22760529(44.75%)	30207337(59.39%)	15313866(30.11%)	44069460(86.65%)
Sham2 IP	57512912	55547196(96.58%)	2903563(5.05%)	52643633(91.53%)	26322460(45.77%)	26321173(45.77%)	35542403(61.80%)	17101230(29.73%)	51020684(88.71%)
Sham3 IP	67131494	65067406(96.93%)	3400004(5.06%)	61667402(91.86%)	30833576(45.93%)	30833826(45.93%)	40785312(60.75%)	20882090(31.11%)	59873980(89.19%)
