# Supplementary material for: Epitranscriptomic profiling of N6-methyladenosine-related RNA methylation in rat cerebral cortex following traumatic brain injury
Source: Mol Brain. 2020 Jan 28;13:11. doi: 10.1186/s13041-020-0554-0 (PMC6986156; doi:10.1186/s13041-020-0554-0)
Supplement: Supplementary file 4 — Additional file 4: Table S4. The m6A peak number on each gene [file 13041_2020_554_MOESM4_ESM.xlsx]

## Sheet: Sheet1
Table S4. The m6A peak number on each gene
Gene name	Peak number	Chromosome
Ergic2	1	4
Zdhhc17	1	7
Tmtc1	1	4
Abhd8	1	16
Sdf2l1	1	11
Pcgf3	1	14
Klhl22	1	11
Elac1	1	18
Ranbp1	1	11
Dnajc1	1	17
Ccdc50	1	11
Csf2rb	1	7
Sidt1	1	11
Def8	1	19
Ifngr2	1	11
Atg5	1	20
Atg3	1	11
Nus1	1	20
LOC108348180	1	14
Asf1a	1	20
Ppat	1	14
Slc39a7	1	20
Dcun1d4	1	14
Zbtb22	1	20
Mrps18c	1	14
Kctd20	1	20
Nudt9	1	14
Lrrc20	1	20
Coq2	1	14
Hdac2	1	20
Scarb2	1	14
Reep3	1	20
Pdgfra	1	14
Svop	1	12
Fip1l1	1	14
Cggbp1	1	11
Kcnj12	1	10
Gabbr1	1	20
RGD1566265	1	X
Mrps18b	1	20
Dgke	1	10
Gpank1	1	20
Rab3gap2	1	13
Ubl3	1	12
Tceal1	1	X
Scarb1	1	12
G3bp2	1	14
Arpc1b	1	12
Tmem100	1	10
Gpalpp1	1	15
Mfap3	1	10
Pms2	1	12
Rnf2	1	13
Snrnp35	1	12
Tnr	1	13
Kmt5a	1	12
Gpatch2	1	13
Abcg1	1	20
Litaf	1	10
Sppl3	1	12
Rchy1	1	14
Tchp	1	12
NEWGENE_1562416	1	X
Atxn2	1	12
Cacybp	1	13
S100b	1	20
Sap30l	1	10
Camkk2	1	12
Carhsp1	1	10
Orai1	1	12
Ivns1abp	1	13
Naa25	1	12
Ptpn4	1	13
Rasal1	1	12
Kctd3	1	13
Znhit1	1	12
Dexi	1	10
Tmem35a	1	X
Rap1gap2	1	10
RGD1563888	1	11
Magee1	1	X
Prdm15	1	11
Pbdc1	1	X
Ets2	1	11
Mtmr1	1	18
Tmem44	1	11
Rgs5	1	13
RGD1562339	1	11
Tada2a	1	10
Snx4	1	11
Ulk2	1	10
Umps	1	11
Mettl16	1	10
Med21	1	4
Bcl2	1	13
Tmem175	1	14
Eftud2	1	10
Mtf2	1	14
Tob1	1	10
Tst	1	7
Luc7l3	1	10
Sec63	1	20
Maoa	1	X
Slc35f1	1	20
Ccdc181	1	13
Pfdn6	1	20
Klhl20	1	13
Cdkn1a	1	20
Trim11	1	10
Ado	1	20
Car4	1	10
Selplg	1	12
Socs3	1	10
Mog	1	20
Ttc19	1	10
Tpst1	1	12
Nf1x	1	19
Bud31	1	12
Timmdc1	1	11
Eif2b1	1	12
Gadd45gip1	1	19
Rilpl2	1	12
AABR07039336.2	1	X
Cabp1	1	12
Calr	1	19
Pofut2	1	20
Acbd4	1	10
Sun1	1	12
Btbd17	1	10
Cops6	1	12
Rtn4rl1	1	10
Mettl7a	1	7
Bhlhb9	1	X
Gap43	1	11
Hexim1	1	10
Wrb	1	11
Srp9	1	13
Xxylt1	1	11
AABR07029742.1	1	10
AABR07061902.1	1	4
Lgals3bp	1	10
Mrps35	1	4
Mpzl1	1	13
Rnf19b	1	5
Nat9	1	10
Supv3l1	1	20
Maml1	1	10
Zfp523	1	20
Atp6v0e1	1	10
Tpst2	1	12
Rasd1	1	10
Flot1	1	20
Ogt	1	X
Trappc5	1	12
Adprm	1	10
Wsb2	1	12
Tomm40l	1	13
Anapc7	1	12
Hnrnph1	1	10
Mblac1	1	12
Ro60	1	13
Bach1	1	11
AABR07020815.1	1	13
Senp2	1	11
Acbd6	1	13
Cplx1	1	14
Ccdc112	1	18
Fkbpl	1	20
Susd4	1	13
RT1-M3-1	1	20
Tuba4a	1	9
Usp42	1	12
Dynlt3	1	X
Gjc3	1	12
Mgat5	1	13
Erg	1	11
Qsox1	1	13
Srsf2	1	10
Prox1	1	13
Bri3bp	1	12
Wdr26	1	13
Psmb1	1	1
Mrpl27	1	10
Marcks	1	20
Cdkl5	1	X
Dhx15	1	14
Hmox2	1	10
RGD1311899	1	12
Dedd	1	13
Kcnip1	1	10
Herc3	1	4
Tmem11	1	10
Gipc1	1	19
Lgalsl	1	14
Rab21	1	7
Hpcal1	1	6
Vmp1	1	10
AABR07016428.1	1	14
Pfdn2	1	13
Rps6kl1	1	6
Grb2	1	10
Thg1l	1	10
Nrde2	1	6
Abi3	1	10
Trib1	1	7
Dnaja3	1	10
Ubtd2	1	10
Frs2	1	7
Hdac9	1	6
AABR07021528.1	1	13
Ccdc59	1	7
Runx1t1	1	5
Sybu	1	7
Eif3d	1	7
Dohh	1	7
Hsd11b1	1	13
Btg1	1	7
Cdc27	1	10
Abl2	1	13
Dmtf1	1	4
Sh3kbp1	1	X
A3galt2	1	5
Cbln4	1	3
Etv6	1	4
Mrpl13	1	7
Suox	1	7
Pes1	1	14
Stk35	1	3
Dipk1b	1	3
Phc2	1	5
Arhgef15	1	10
Sulf2	1	3
Alg12	1	7
Phf21a	1	3
Ppp1cb	1	6
Pdpk1	1	10
Npm1	1	10
Tmem106b	1	4
Sstr4	1	3
Dctn2	1	7
Kcnj2	1	10
Uba3	1	4
Slc30a1	1	13
Nell2	1	7
Napb	1	3
Gpr37l1	1	13
Yaf2	1	7
Peli1	1	14
Arf6	1	6
Syt1	1	7
Rtcb	1	7
Pvalb	1	7
Gpn1	1	6
Neo1	1	8
Ppp2r5c	1	6
Cops5	1	5
Ptprn2	1	6
AC129753.1	1	10
Acvr1	1	3
Cyfip2	1	10
Fbxl20	1	10
Cd302	1	3
LOC103693780	1	14
Rps6ka3	1	X
Trim44	1	3
Mkks	1	3
Spred1	1	3
LOC102555183	1	10
Itpka	1	3
Tmem246	1	5
Slc38a1	1	7
Arl6ip5	1	4
Tmx2	1	3
Ano4	1	7
Vsnl1	1	6
Dbx2	1	7
Rybp	1	4
Tor1a	1	3
Dhrs7b	1	10
Clvs1	1	5
Slc25a19	1	10
Hnrnpll	1	6
Ttc1	1	10
Xiap	1	X
Tefm	1	10
Wasl	1	4
Trib2	1	6
Tmem263	1	7
Fam19a2	1	7
Rpl7	1	5
LOC100362999	1	6
Tgfbr1	1	5
Ptrh2	1	10
Timm17a	1	13
Rps6ka5	1	6
Eps8	1	4
Zbtb18	1	13
Rraga	1	5
Ube2e3	1	3
Vps54	1	14
Rnf145	1	10
Paxip1	1	4
Traf6	1	3
Strap	1	4
Ano3	1	3
Bhlhe40	1	4
Commd9	1	3
Kdelc2	1	8
Sema6d	1	3
Sema3d	1	4
Zfp871	1	7
Dync1h1	1	6
Surf6	1	3
Mien1	1	10
Plekhh2	1	6
Rrs1	1	5
Cst3	1	3
Ehmt1	1	3
Ywhae	1	10
Atxn7	1	15
Cul1	1	4
Naa60	1	10
Csrnp3	1	3
Caap1	1	5
Commd10	1	18
Capzb	1	5
Krr1	1	7
Wdr20	1	6
Snx13	1	6
Grasp	1	7
Ppm1h	1	7
Krba1	1	4
Cox7a2l	1	6
Pank3	1	10
Gpm6b	1	X
Ube2j1	1	5
Nalcn	1	15
Atg7	1	4
Flrt3	1	3
Eif2ak4	1	3
Dlst	1	6
Sox12	1	3
Fbxl5	1	14
Scg5	1	3
Fjx1	1	3
Angptl4	1	7
Dnajc27	1	6
Zfp830	1	10
Itga3	1	10
Zswim4	1	19
Galnt16	1	6
Cadps2	1	4
Cstf1	1	3
Kcnj9	1	13
Rbbp7	1	X
Dnm2	1	8
Trir	1	19
Sms	1	X
Fbxw11	1	10
Prkaa2	1	5
Zcrb1	1	7
Atg101	1	7
Ndel1	1	10
Pqbp1	1	X
Tbc1d25	1	X
March2	1	7
Nxt1	1	3
Pnrc1	1	5
Ankrd42	1	1
S100a9	1	2
Mdm4	1	13
Ephb1	1	8
Dync1i1	1	4
Cgref1	1	6
Kbtbd4	1	3
Ssb	1	3
Elovl4	1	8
Bend5	1	5
LOC100362176	1	2
Cul5	1	8
Bnip3l	1	15
Atp13a2	1	5
Naa38	1	10
Dph7	1	3
Slc39a14	1	15
Atp6v1g1	1	5
Rbm26	1	15
Jdp2	1	6
Olfm1	1	3
Tpgs1	1	7
Ppp3ca	1	2
Washc4	1	7
Nkapd1	1	8
Dcaf4	1	6
Puf60	1	7
Klhl5	1	14
Lrrc42	1	5
Aagab	1	8
Zranb2	1	2
Cep63	1	8
Rapgef6	1	10
Reep1	1	4
Srsf4	1	5
Cwc15	1	8
Polr3a	1	16
Nbn	1	5
Polr3d	1	15
Gatad1	1	4
Spry2	1	15
Strada	1	10
Plpp7	1	3
Snca	1	4
Asb8	1	7
Arpc3	1	12
Faxc	1	5
Cbx1	1	10
Bpgm	1	4
Rnps1	1	10
Strbp	1	3
Unc79	1	6
Raf1	1	4
Cops2	1	3
Tubb4b	1	3
Hcn2	1	7
Cgrrf1	1	15
Penk	1	5
RGD1306941	1	9
Grik3	1	5
Rps24	1	16
Rab39a	1	8
Mturn	1	4
Tdrd3	1	15
Rab30	1	1
Sec62	1	2
Enpp5	1	9
Prkag2	1	4
Efnb3	1	10
Fam110b	1	5
Mark3	1	6
Caprin1	1	3
Dnajb6	1	4
Jagn1	1	4
H2afx	1	8
E4f1	1	10
Polr2k	1	7
Timm29	1	8
Nupl2	1	4
Fut11	1	15
Gnal	1	18
Chchd1	1	15
LOC100363502	1	4
Fam214b	1	5
Gpx8	1	2
Ugt8	1	2
Ccdc32	1	3
Lrch1	1	15
Casp3	1	16
Slc35f6	1	6
Vstm5	1	8
Hinfp	1	8
Ttc17	1	3
Fbxo3	1	3
Cdh18	1	2
Car2	1	2
Nr2c2	1	4
Pick1	1	7
Srpra	1	8
Tmem178a	1	6
Tns2	1	7
Ckap4	1	7
Hs3st1	1	14
Itpk1	1	6
Srpk2	1	4
Msantd3	1	5
Lysmd2	1	8
B4galt5	1	3
Wdr73	1	1
Slc9a8	1	3
Terf2ip	1	19
Cog5	1	6
Gpr153	1	5
Fut9	1	5
Ube2r2	1	5
Ago2	1	7
Gpm6a	1	16
Zfyve1	1	6
Twistnb	1	6
AC127920.1	1	15
AABR07004799.1	1	1
Ccn3	1	7
Vcl	1	15
Zmym2	1	15
AABR07004799.1	1	1
Atf7ip	1	4
Dusp7	1	8
Ccdc47	1	10
Noct	1	2
Malsu1	1	4
Tspan14	1	16
Chrac1	1	7
Mpped1	1	7
Clasp2	1	8
Adprhl2	1	5
Igsf9b	1	8
Zyg11b	1	5
Nub1	1	4
Trak2	1	9
Zbtb6	1	3
Fbxw7	1	2
Hmgcl	1	5
Ppp2r1b	1	8
Rab11fip2	1	1
Mmp14	1	15
Prkci	1	2
Icmt	1	5
Krit1	1	4
Itgb1	1	19
Gon7	1	6
Ednrb	1	15
Nanp	1	3
Irf2bpl	1	6
Gabbr2	1	5
Tbpl1	1	1
Barx2	1	8
Zbtb41	1	13
Usp45	1	5
Arsb	1	2
Tmem218	1	8
Adgrf5	1	9
Nfx1	1	5
Hnrnpa2b1	1	4
Lrrc57	1	3
Hmgcll1	1	8
Anp32b	1	5
Farp1	1	15
Ndufb9	1	7
AC096473.3	1	7
Serinc3	1	3
Tbl1xr1	1	2
Dennd4c	1	5
Dynll1	1	12
Cep63	1	8
Tiparp	1	2
Pabpc1	1	7
Ttc14	1	2
Rnf139	1	7
Minpp1	1	1
Spata2	1	3
Pkm	1	8
Src	1	3
Tmem63c	1	6
Ywhaz	1	7
Napepld	1	4
Slc37a3	1	4
Kcns2	1	7
Fbxo44	1	5
Ndufs4	1	2
Pdcl	1	3
Pde3b	1	1
Ddx47	1	4
Eri1	1	16
Phlda3	1	13
Slc36a4	1	8
Capza1	1	2
Gle1	1	3
Zfp507	1	1
Vta1	1	1
Rad54l2	1	8
Gpatch1	1	1
Appl1	1	16
Rnf146	1	1
Extl3	1	15
Kcnq2	1	3
Fam135a	1	9
Wbp4	1	15
Ankrd10	1	16
Mfap3l	1	16
Ppil3	1	9
S100a4	1	2
Capg	1	4
Nudt18	1	15
Siah2	1	2
Golga2	1	3
Snrpd1	1	18
Dtnb	1	6
LOC100174910	1	18
AABR07008940.1	1	2
Large1	1	19
Npc2	1	6
Plpbp	1	16
Sdf2	1	10
Secisbp2	1	17
Spi1	1	3
Kcnq5	1	9
Hddc3	1	1
Slc25a36	1	8
Med26	1	16
Ubtd1	1	1
Prickle2	1	4
Cmas	1	4
Adam23	1	9
Rap1gap	1	5
Abhd17b	1	1
Spry4	1	18
Arhgef10	1	16
Med20	1	9
Rab23	1	9
Cdca4	1	6
Bloc1s2	1	1
Nefm	1	15
Czib	1	5
Larp1b	1	2
Sssca1	1	1
Il6st	1	2
Spock1	1	17
Blnk	1	1
Armc10	1	4
Psat1	1	1
Grin3b	1	7
Ptpn5	1	1
Add3	1	1
Gfra2	1	15
Tox4	1	15
Cyld	1	19
Rrp9	1	8
Map3k2	1	18
Vps41	1	17
Tom1	1	19
Efr3b	1	6
Hmox1	1	19
AABR07067882.1	1	9
AC110846.1	1	1
Dnajb4	1	2
Lhfpl6	1	2
Gadd45g	1	17
Ilf2	1	2
Mettl3	1	15
Acad9	1	2
Hmgb2	1	16
Tns1	1	9
AABR07071968.1	1	1
Gnaq	1	1
Ccdc115	1	9
Zswim9	1	1
Dctn6	1	16
Manf	1	8
Pdcl3	1	9
AABR07027306.1	1	17
Avl9	1	4
Trit1	1	5
Gfer	1	10
Elp3	1	15
Ddx20	1	2
Dlgap3	1	5
Stard7	1	3
Slc7a8	1	15
Pcsk6	1	1
Arpc5l	1	3
LOC100909712	1	2
LOC103690166	1	8
Zfr	1	2
Slc27a4	1	3
C1r	1	4
Hsbp1	1	19
Gab2	1	1
Rap2b	1	2
C1s	1	4
Cttnbp2nl	1	2
Ifngr1	1	1
Coro6	1	10
Glrx	1	2
Il1r1	1	9
Exosc4	1	7
Ing1	1	16
Rab2b	1	15
Mlycd	1	19
Eif4ebp1	1	16
Zswim6	1	2
Riok2	1	1
Ube2q2	1	8
Brf2	1	16
Plcxd3	1	2
Cables1	1	18
Yipf5	1	18
Paqr8	1	9
Dbndd2	1	3
Prmt9	1	19
Dock3	1	8
Lrig1	1	4
Trappc2l	1	19
Nop53	1	1
Dbr1	1	8
LOC100911625	1	4
Clta	1	5
Dok5	1	3
Zmynd11	1	17
Dnajc8	1	5
Brf1	1	6
Gmeb2	1	3
Csgalnact2	1	4
Rala	1	17
Srbd1	1	6
Nln	1	2
Fahd1	1	10
LOC103693189	1	9
Rasd2	1	19
Atp6v1e1	1	4
Ykt6	1	14
Rbl2	1	19
Exog	1	8
Bcl2l13	1	4
Srfbp1	1	18
Sfr1	1	1
Slc1a1	1	1
Micu3	1	16
Etnk1	1	4
Ccdc146	1	4
Mrpl43	1	1
Nudt16	1	8
Dnttip1	1	3
Traf4	1	10
Lzts2	1	1
Atp5if1	1	5
Usp14	1	18
Cap1	1	5
Pdia3	1	3
Ndufb3	1	9
Spg21	1	8
Cnot7	1	16
Crtac1	1	1
Dcun1d1	1	2
Sparcl1	1	14
Metap1	1	2
Lrrc39	1	2
Armc1	1	2
Lrrc39	1	2
Echdc1	1	1
Siah1	1	19
Uqcrh	1	5
Ist1	1	19
Nudt2	1	5
Spg7	1	19
Pinx1	1	15
Acot8	1	3
Tmub1	1	4
Crtac1	1	1
Chst10	1	9
Fra10ac1	1	1
Pdgfb	1	7
Syt17	1	1
Fam131b	1	4
Lsm1	1	16
Nck2	1	9
Mal	1	3
Eif4g2	1	1
Nelfa	1	14
Med4	1	15
Prkcz	1	5
Fbxl19	1	1
Tpm4	1	16
Ctr9	1	1
Emsy	1	1
Dip2c	1	17
Prkce	1	6
Abraxas2	1	1
Pabpc4	1	5
Dpcd	1	1
Tmem8b	1	5
Arhgef39	1	5
Lman2l	1	9
Kcnt1	1	3
Fam129b	1	3
Sh3glb2	1	3
Hyal1	1	8
Zdhhc7	1	19
Add2	1	4
Ctdnep1	1	10
Tspan5	1	2
RGD1306746	1	4
Zfp131	1	2
March5	1	1
Rpf1	1	2
Upf3a	1	16
Maip1	1	9
Pcmtd2	1	3
Rprd1a	1	18
Nudt6	1	2
Fgfr1	1	16
Rragc	1	5
Snta1	1	3
Nrsn1	1	17
Hmgcr	1	2
Eif2s2	1	3
Strn4	1	1
Ptpn2	1	18
Pdp1	1	5
Imp3	1	8
Mrps9	1	9
Bloc1s3	1	1
Scn2b	1	8
Pcsk7	1	8
Dnaja2	1	19
Cnp	1	10
Fam136a	1	4
Cltb	1	17
Camk2n1	1	5
Cdc16	1	16
Gba2	1	5
Mrpl34	1	16
Fxyd6	1	8
Mdk	1	3
Clu	1	15
Gins2	1	19
Nsa2	1	2
Abt1	1	17
Enc1	1	2
Hs3st2	1	1
Zfp24	1	18
Ccsap	1	19
Dgat2	1	1
Cept1	1	2
Bmi1	1	17
Psmd1	1	9
Fanca	1	19
Agpat4	1	1
Elp1	1	5
Dgkz	1	3
Poll	1	1
Pard6a	1	19
Ggps1	1	17
Nkx6-2	1	1
Ppib	1	8
Foxc1	1	17
Fgfr3	1	14
Atf4	1	7
Tppp3	1	19
Fam192a	1	19
Mapk1ip1	1	1
Polr3k	1	3
Otud1	1	17
Nars	1	18
Snx1	1	8
Baiap3	1	10
Rab28	1	14
AABR07006089.1	1	1
Csnk1a1	1	18
Camk1d	1	17
Ttll4	1	9
Tcaf1	1	4
Qpctl	1	1
Gapvd1	1	3
Mrps34	1	10
Gfod2	1	19
Abcd2	1	7
Afg3l2	1	18
Tnfrsf11a	1	13
Asb13	1	17
Brd9	1	1
Olfm3	1	2
Ctsa	1	3
Cdk20	1	17
Ptdss2	1	1
Ranbp10	1	19
Ccdc25	1	15
Rab8b	1	8
Cnnm3	1	9
Apbb1	1	1
Fkrp	1	1
Brix1	1	2
Rad23b	1	5
Phyh	1	17
Zfp709	1	16
Gorasp1	1	8
Neto2	1	19
Farp2	1	9
Cnpy3	1	9
Bccip	1	1
RGD1359127	1	7
Lactb	1	8
Fam169a	1	2
Clic4	1	5
Tm2d2	1	16
Ccny	1	17
Mtpap	1	17
Farp2	1	9
Hsdl2	1	5
Gas6	1	16
Slc25a28	1	1
Camkk1	1	10
Ss18	1	18
Clptm1	1	1
Simc1	1	17
Hspa5	1	3
Adrb1	1	1
Isca1	1	17
Slc35e2b	1	5
Polr1b	1	3
Fa2h	1	19
Tubb6	1	18
Emx1	1	4
Cacnb2	1	17
Pex3	1	1
Dym	1	18
Larp4b	1	17
Apoe	1	1
Slc12a2	1	18
LOC498750	1	17
Phlpp2	1	19
Ldb1	1	1
Lrrc24	1	7
Gpr155	1	3
Apba2	1	1
Cx3cr1	1	8
Ino80c	1	18
Fbh1	1	17
Ninj1	1	17
Ctsl	1	17
Calm1	1	1
Qsox2	1	3
Ppp2r2d	1	1
LOC100359583	1	9
Synj2	1	1
Txndc9	1	9
LOC100125364	1	1
Carns1	1	1
U2af2	1	1
Rev1	1	9
Dek	1	17
Slc6a7	1	18
Eif3j	1	3
Pfdn1	1	18
Tcerg1l	1	1
Ccnl2	1	5
Tmem110	1	16
Cdh22	1	3
Wnt7b	1	7
Bcas2	1	2
Edf1	1	3
Paox	1	1
Rnf25	1	9
Hapln2	1	2
Mafb	1	3
Fam168a	1	1
AABR07061333.1	1	4
Pfkfb3	1	17
Ngf	1	2
Ccdc124	1	16
Cspg5	1	8
Crebzf	1	1
Hipk4	1	1
Tdrkh	1	2
Ptpn23	1	8
Tars	1	2
Numbl	1	1
Fbxo38	1	18
Lsm12	1	10
Thap11	1	19
S1pr5	1	8
Fv1	1	1
Atxn7l3	1	10
Mrpl51	1	4
Nbeal2	1	8
Pelp1	1	10
Mrpl16	1	1
Vdac3	1	16
Fam171a2	1	10
Dctn4	1	18
Psmd4	1	2
Cck	1	8
AC095693.1	1	1
Csk	1	8
Fxyd5	1	1
Med11	1	10
Fxyd7	1	1
Mpv17l2	1	16
Lysmd1	1	2
Ap4b1	1	2
Prune1	1	2
Stard10	1	1
Kctd15	1	1
Psmb10	1	19
Cebpg	1	1
Smim3	1	18
Fkbp2	1	1
Fchsd1	1	18
Stip1	1	1
Hdac3	1	18
Anp32e	1	2
Pgpep1	1	16
Plekho1	1	2
Csrnp2	1	7
Sv2a	1	2
Mk1	1	16
Mark2	1	1
Mfsd13a	1	1
AC130391.3	1	17
Ankrd28	1	16
Lix1l	1	2
Ganab	1	1
Mrps26	1	3
Stat3	1	10
Ubox5	1	3
Egln1	1	19
Ddrgk1	1	3
Gadd45b	1	7
Prnp	1	3
Hsp90ab1	1	9
Crls1	1	3
Slc35b2	1	9
Hexim2	1	10
Ip6k1	1	8
Cct2	1	7
Mrps12	1	1
Car6	1	5
Parg	1	16
Rhob	1	6
Scand1	1	3
Arhgef39	1	5
Pcdhb22	1	18
Ermn	1	3
Mob2	1	1
Akt3	1	13
Pcdhb5	1	18
Luzp2	1	1
Rit1	1	2
Eef1d	1	7
Eef2	1	7
Slfn5	1	10
Prkar2a	1	8
Id1	1	3
Lsp1	1	1
Bop1	1	7
Taf13	1	2
Znhit2	1	1
Erf	1	1
Isg15	1	5
Fads2	1	1
Tmed9	1	17
Camk4	1	18
B4galt7	1	17
Clk2	1	2
Nob1	1	19
Mau2	1	16
Zdhhc8	1	11
Nosip	1	1
Tmem115	1	8
Angptl6	1	8
Camlg	1	17
Sdhaf2	1	1
Ccdc184	1	7
Ppp1r14a	1	1
AC109958.1	1	13
Ccdc51	1	8
Rab35	1	12
Bod1	1	10
Dhx37	1	12
Bnip1	1	10
Trappc8	1	18
Chrnb2	1	2
Sdad1	1	14
Them4	1	2
Msantd4	1	8
Nnat	1	3
Slc2a8	1	3
St13	1	7
Tcea1	1	5
Uba1	1	X
Fam173b	1	2
Dele1	1	18
Hspb8	1	12
Eid2	1	1
Tnrc6c	1	10
Zbtb47	1	8
Crtc1	1	16
Psd	1	1
Minar2	1	18
Pomgnt2	1	8
Zfp867	1	10
Gng3	1	1
Chchd4	1	4
Ackr3	1	9
Twf1	1	7
Btd	1	16
Tor2a	1	3
Clpb	1	1
Trex1	1	8
Dph2	1	5
Ccnq	1	10
Sh3gl3	1	1
Pdpr	1	19
Tollip	1	1
Mrps10	1	9
Ubqln4	1	2
Tmem97	1	10
Tomm20	1	19
Tmem126b	1	1
RGD1310127	1	1
Ilf3	1	8
Rnf121	1	1
Evi2a	1	10
Tial1	1	1
Fzd10	1	12
Grik5	1	1
Smad5	1	17
Matk	1	7
Poldip3	1	7
Luc7l	1	10
Mtmr12	1	2
Drap1	1	1
Rrp7a	1	7
Hmg20b	1	7
Gpkow	1	X
Icam1	1	8
Fam131c	1	5
Pcnx3	1	1
Fdx2	1	8
Pde4a	1	8
Smim8	1	5
Pura	1	18
Ube2q2l	1	X
Ltbr	1	4
Lonrf2	1	9
Cfdp1	1	19
Colgalt1	1	16
Irf9	1	15
Rnf41	1	7
B4galt2	1	5
Dcaf12l1	1	X
Ubxn1	1	1
Lurap1	1	5
Ube2j2	1	5
Dipk1a	1	14
Coasy	1	10
Amer3	1	9
AABR07054400.1	1	3
Drd1	1	17
Capn15	1	10
Kctd2	1	10
Inpp5f	1	1
Rundc1	1	10
Olfm2	1	8
Dnase2	1	19
Cars	1	1
Tbc1d30	1	7
Arl4d	1	10
Slain1	1	15
St8sia4	1	9
Aco2	1	7
Ifi30	1	16
Arglu1	1	16
Pcyox1l	1	18
Trim65	1	10
Sil1	1	18
Phf5a	1	7
Atf5	1	1
Cbarp	1	7
Nucb2	1	1
Sertad1	1	1
Rnd2	1	10
Blcap	1	3
Ogfod1	1	19
Lyrm1	1	1
Med29	1	1
Ttyh2	1	10
Bag3	1	1
Gpr85	1	4
Elp6	1	8
Ppp4r2	1	4
Tmem151b	1	9
Ntmt1	1	3
Fbxl15	1	1
Ier5l	1	3
Bles03	1	1
Tmx4	1	3
Clk3	1	8
Lrrc10b	1	1
Fam126b	1	9
Tango2	1	11
Tmem56	1	2
AABR07006627.1	1	1
Coa4	1	1
Mt-co2	1	MT
Os9	1	7
Tpbgl	1	1
Sez6l	1	12
Rab9a	1	X
Kdm2b	1	12
Mt-nd1	1	MT
Armcx3	1	X
Calm2	1	15
Crk	1	10
Grik4	1	8
Igsf6	1	1
Rtn4r	1	11
Neurod6	1	4
Rpl36a	1	18
Hook1	1	5
Mt-nd2	1	MT
Cdh12	1	2
Zfp110	1	1
Pigc	1	13
Eif1a	1	18
Ndufs5	1	5
Manbal	1	3
Pmpca	1	3
Tmem170b	1	17
Ube4a	1	8
Gls2	1	7
Nnt	1	2
Dnajc30	1	12
Dbndd1	1	19
Mt-cyb	1	MT
Rora	1	8
Rangap1	1	7
Asphd1	1	1
Mt-co3	1	MT
Adprh	1	11
Adcy2	1	1
Pcdhga8	1	18
AC120712.3	1	1
Pcdhga6	1	18
Msmo1	1	16
Slc6a15	1	7
Dsel	1	13
Mzf1	1	1
Diras2	1	17
Wipf2	1	10
RGD1562136	1	9
Arpc5	1	13
Mrps28	1	2
Tstd3	1	5
Foxo6	1	5
Edem3	1	13
Srek1	1	2
Neurod2	1	10
Mrpl58	1	10
AABR07006258.1	1	1
Cxxc5	1	18
Tceal8	1	X
Thnsl1	1	17
Acvrl1	1	7
Cpeb4	1	10
RGD1565498	1	7
Esam	1	8
Pknox2	1	8
Foxo4	1	X
Mbd3	1	7
Csrnp1	1	8
Zdhhc14	1	1
Cacna2d1	1	4
Stx1a	1	12
Mpp3	1	10
Plekho2	1	8
Capn2	1	13
Abhd3	1	18
Hspa8	1	8
RGD1565784	1	10
Chmp4bl1	1	4
Plxnb1	1	8
Tceal9	1	X
Srsf11	1	2
Atp8a1	1	14
Mt-nd4	1	MT
Rab40b	1	10
Pak1	1	1
Wdr45b	1	10
Lrrc4c	1	3
Mafg	1	10
Mrpl41	1	3
Snhg11	1	3
Sept5	1	11
Ppp1r1a	1	7
Arfgap1	1	3
Acer3	1	1
Gfm2	1	2
Tmem88b	1	5
Tspan31	1	7
Slbp	1	14
Dynlrb1	1	3
Rnf123	1	8
Cavin2	1	9
Mrm3	1	10
Bbs4	1	8
RGD1562747	1	8
Rnf169	1	1
Mterf4	1	9
Scn4b	1	8
Galnt9	1	12
Thap3	1	5
Ulk1	1	12
Oscp1	1	5
Trappc1	1	10
Pcdhga10	1	18
AC129753.1	1	10
Lrrc75a	1	10
Sfxn5	1	4
Pls3	1	X
Commd6	1	15
Zfp133	1	3
Ptgr2	1	6
Sox13	1	13
Gjc2	1	10
Rprml	1	10
Tmem132b	1	12
Agpat5	1	16
AABR07015812.1	1	14
Bex3	1	X
Tigd2	1	4
Mt-nd6	1	MT
Sumo3	1	20
Rasa1	1	2
Dlg1	1	11
Dusp8	1	1
LOC294154	1	20
Eci2	1	17
Ahcyl2	1	4
Pid1	1	9
AC131360.1	1	18
Tomm34	1	3
Fam32a	1	16
Dusp14	1	10
Orai3	1	1
Ankrd46	1	7
Exoc3	1	1
Ptma	1	13
Fam193b	1	17
Nhlrc1	1	17
Ak6	1	2
Pgbd5	1	19
LOC690617	1	7
Lrrc58	1	11
AABR07062912.1	1	6
Fitm2	1	3
Gal3st1	1	14
Psmd3	1	10
Stard3	1	10
Mansc1	1	4
Zscan25	1	12
Zfp868	1	16
Rpl41	1	7
Kcnn1	1	16
Hdgf	1	2
Il1rapl1	1	X
Zfp267	1	2
Hba-a2	1	10
Kctd7	1	12
Nifk	1	13
Gskip	1	6
Mrps33	1	4
Pde4d	1	2
Dagla	1	1
Bmyc	1	3
Pcnp	1	11
AABR07026300.1	1	16
RGD1308430	1	15
Grpel2	1	18
Cdc26	1	5
Nipa1	1	1
Pdyn	1	3
Pdss2	1	20
Ppp4r3a	1	6
Sec22a	1	11
LOC685619	1	3
Clstn2	1	8
Urb2	1	19
Lyrm2	1	5
Ildr2	1	13
Fam43b	1	5
B9d2	1	1
Ap3s2	1	1
Pigy	1	8
Manba	1	2
Enho	1	5
Kcnh3	1	7
Spp1	1	14
Ist1	1	19
Uqcc3	1	1
Sh3bp5	1	16
Ifnar2	1	11
Kdm7a	1	4
AABR07039210.2	1	X
Chga	1	6
Lrrc45	1	10
Epg5	1	18
Ppm1l	1	2
Trub2	1	3
Rbpj	1	14
B4galnt4	1	1
Pnpo	1	10
Rhou	1	19
Phf20l1	1	7
Kcng2	1	18
AABR07043748.1	1	19
Kansl1	1	10
AC133403.1	1	11
Adap1	1	12
Ak5	1	2
Nadk2	1	2
AABR07002906.1	1	1
Bloc1s4	1	14
Rab10	1	6
Ier2	1	19
LOC683897	1	20
Kcnmb4	1	7
Nucks1	1	13
AABR07002779.1	1	1
RGD1308544	1	1
Rdh11	1	6
Atg4d	1	8
Ppp3cb	1	15
Foxg1	1	6
Hist1h1c	1	17
RGD1566359	1	17
LOC100362333	1	5
Brcc3	1	9
AABR07058886.1	1	7
Tor1aip2	1	13
AABR07007769.1	1	2
Apeg3	1	1
RGD1564664	1	3
Ccdc71	1	8
LOC102548695	1	1
AABR07031756.2	1	18
Rbfa	1	18
St6galnac4	1	3
Trim27	1	17
Bhlhe41	1	4
Tsc22d3	1	X
Fabp5	1	2
Nudcd3	1	14
Sh2b1	1	1
AC111885.1	1	14
Fam19a5	1	7
Tfb1m	1	1
Gas7	1	10
Gls	1	9
Reep2	1	18
Pik3ca	1	2
AABR07031491.2	1	18
AABR07034673.1	1	11
Pex26	1	4
Mecp2	1	X
Pdia6	1	6
AABR07035428.2	1	12
Cstf2t	1	1
Susd1	1	5
Pmepa1	1	3
Abr	1	10
Sub1	1	2
Garnl3	1	3
Ctsz	1	3
Ddr1	1	20
LOC100911576	1	14
Cebpb	1	3
Cebpd	1	11
Clec16a	1	10
Hpcal4	1	5
Kri1	1	8
Cacybp	1	13
Pla2g12a	1	2
Pcyt1b	1	X
Rnf11l1	1	5
Lmod1	1	13
Slc5a6	1	6
Ywhaq	1	6
Ccnd2	1	4
Hivep1	1	17
AABR07020815.1	1	13
Hcfc1	1	X
Ube2n	1	7
AC099450.1	1	1
Hbb	1	1
Ehd1	1	1
Pym1	1	7
AABR07033887.1	1	11
Morf4l1	1	8
Sema6b	1	9
Bcdin3d	1	7
Tceal3	1	2
Wnt5a	1	16
Tub	1	1
Tyro3	1	3
Dbi	1	13
Palmd	1	2
Gpr26	1	1
Zfp36l1	1	6
Tmem185b	1	13
Aida	1	13
Tubb4a	1	9
Nedd4	1	8
Tmsb4x	1	X
Camkv	1	8
Tuba8	1	4
Socs7	1	10
Wdr82	1	8
AC096473.3	1	7
Rnf165	1	18
Ndufa10l1	1	9
Tceal6	1	X
Selenoi	1	6
Gba	1	2
Nudt19	1	1
Gpc1	1	9
Itgb1bp1	1	6
LOC288913	1	19
Ier5	1	13
Stambpl1	1	1
Adcy1	1	14
Pradc1	1	4
Cetn2	1	X
Cd99	1	20
Rpp25l	1	5
Fam110a	1	3
Atxn7l3b	1	7
AC127084.1	1	13
Snrpn	1	1
LOC100360316	1	5
LOC691995	1	10
Fam78b	1	13
Cib2	1	8
Zfp707l1	1	7
Mtg2	1	3
Impact	1	18
Rapgef3	1	7
Irgq	1	1
Dnajb14	1	2
Fadd	1	1
Ypel4	1	3
Kcnk13	1	6
Epdr1	1	17
Rab9b	1	X
Tsen2	1	4
Wnt7a	1	4
Chchd6	1	4
Vwc2	1	14
Cdc42se1	1	2
St6galnac5	1	2
Epn2	1	10
Dus3l	1	9
Fam3a	1	X
Mmut	1	9
Hsd17b12	1	3
AABR07001099.2	1	1
Slc24a3	1	3
Txnl4a	1	18
Sertad4	1	13
Tceal5	1	X
Eif2s3	1	X
Cox16	1	6
Ccm2	1	14
Tbca	1	2
Heca	1	1
Nat8l	1	14
Atf1	1	7
LOC100911515	1	9
Psmd14	1	3
Zcchc9	1	2
L1cam	1	X
Gps1	1	10
Phf10	1	1
AABR07010563.1	1	2
Mindy2	1	8
Fam122a	1	1
Fbxo45	1	11
Gaa	1	10
AABR07005618.1	1	1
Arrdc3	1	2
Fbxo10	1	5
Cox19	1	12
Scyl1	1	1
Dnajb11	2	11
Iqce	2	12
Abcf3	2	11
Chst12	2	12
Slc30a4	2	3
Zfp821	2	19
Tfrc	2	11
Sstr2	2	10
Sbds	2	12
Sept9	2	10
Rabgef1	2	12
Mcm3ap	2	20
Agpat1	2	20
Rbfox1	2	10
Medag	2	12
Tfam	2	20
Dnm1l	2	11
Gpr146	2	12
Masp1	2	11
Rtkn2	2	20
Glt1d1	2	12
Fam104a	2	10
RGD1304622	2	13
Zfp365	2	20
Zfp394	2	12
Adora2a	2	20
LOC100911248	2	11
Akap10	2	10
Dgcr6	2	11
Slc35a4	2	18
Thoc3	2	17
Cd82	2	3
Itsn1	2	11
Pdgfa	2	12
Dnajc28	2	11
Uap1	2	13
Synj1	2	11
Atp1b1	2	13
Slc35a5	2	11
Fam20c	2	12
Daxx	2	20
Pgs1	2	10
Cd200	2	11
Egr2	2	20
Pkd2	2	14
Nrbf2	2	20
Klf3	2	14
Slc9a3r2	2	10
Helq	2	14
Phyhipl	2	20
Rilpl1	2	12
Erp29	2	12
Klhl8	2	14
Ess2	2	11
Slc49a4	2	11
Gak	2	14
Hnrnpdl	2	14
Dcaf6	2	13
Hnrnpd	2	14
Rph3a	2	12
Kctd17	2	7
Coro1c	2	12
Zfp207	2	10
Psmd12	2	10
Trim25	2	10
Cd24	2	20
Cers4	2	12
Rpa1	2	10
Arl6ip4	2	12
Zfp496	2	10
Abcb9	2	12
Tapt1	2	14
Ralb	2	13
Mageh1	2	X
Rrp15	2	13
Acbd3	2	13
Wipi2	2	12
Ddx54	2	12
Ccdc93	2	13
Vgf	2	12
RGD1309748	2	10
Iscu	2	12
Taok3	2	12
Prkrip1	2	12
Suds3	2	12
Orai2	2	12
Coil	2	10
Degs1	2	13
Esrrg	2	13
Mid1ip1	2	X
Pmm2	2	10
Slc9a3r1	2	10
Ndufv3	2	20
Gabrg2	2	10
Sik1	2	20
Sde2	2	13
Ptges3	2	7
Ywhag	2	12
Rpf2	2	20
B3galt2	2	13
Fam222a	2	12
Por	2	12
Pwp2	2	20
Kif13a	2	17
Zfp672	2	10
Nup153	2	17
Dhx9	2	13
Mcm9	2	20
Fyn	2	20
Creg1	2	13
Wdr53	2	11
Gcdh	2	19
Osbpl11	2	11
Canx	2	10
Asl	2	12
Kpna6	2	5
LOC103689965	2	20
Slc8a2	2	1
Bcl6	2	11
Cadm3	2	13
Ube2l3	2	11
LOC103690141	2	14
Pdap1	2	12
Dnajb5	2	5
AABR07058539.1	2	7
Dlx1	2	3
Noa1	2	14
Igsf11	2	11
Uhrf1bp1	2	20
Stx6	2	13
Syncrip	2	8
Rufy3	2	14
43719	2	14
Kif1bp	2	20
Ctxn1	2	12
Adora1	2	13
Slc26a8	2	20
Plxdc2	2	17
RGD1310587	2	13
Zfp330	2	19
Rasgef1b	2	14
MAST1	2	19
Morf4l2	2	X
Fundc1	2	X
AABR07035428.3	2	12
Rnf150	2	19
RGD1562310	2	12
Tbc1d9	2	19
Tspyl4	2	20
Gabra1	2	10
Nubp1	2	10
Lrrc59	2	10
Unc5b	2	20
Adamts4	2	13
Amd1	2	20
Uchl5	2	13
Gemin5	2	10
Rnf39	2	20
Ankrd13a	2	12
Piga	2	X
Adarb1	2	20
Lnpk	2	3
Cdo1	2	18
Usp16	2	11
AC133403.1	2	11
Blmh	2	10
Ube2v2	2	11
Tom1l2	2	10
Ring1	2	20
Med28	2	14
Tecpr1	2	12
Rwdd2b	2	11
Exoc1	2	14
Utp3	2	14
Snapc2	2	12
Adamts1	2	11
Snx29	2	10
Cep97	2	11
Rnf112	2	10
Msl3l2	2	20
Mmd2	2	12
Paqr4	2	10
Itgb1bp2	2	X
Gabrb2	2	10
Cplx2	2	17
Rgs2	2	13
Kcnk2	2	13
Nono	2	X
Adam11	2	10
Pcp4	2	11
Fgfr1op2	2	4
Ppp4r3b	2	14
Cblb	2	11
Fbxo28	2	13
Eif2ak1	2	12
Gja1	2	20
Ppil1	2	20
Xylt2	2	10
Fbxo21	2	12
Ppp1r18	2	20
Abat	2	10
Atf3	2	13
Rbmx	2	X
Kcnj6	2	11
Evi5l	2	12
Dyrk1a	2	11
Vps37b	2	12
Angel2	2	13
Cnst	2	13
Rgs9	2	10
Timm44	2	12
Cbr3	2	11
Hsd17b8	2	20
Slu7	2	10
Parm1	2	14
Slc43a2	2	10
Ankmy2	2	6
Nectin1	2	8
Dyrk2	2	7
Akap5	2	6
Mon2	2	7
Spred2	2	14
B4galnt1	2	7
Arl14ep	2	3
Smc6	2	6
Hspa2	2	6
Jade2	2	10
Fez2	2	6
Prdm4	2	7
Vezt	2	7
Klhl12	2	13
Atl2	2	6
Cdkn2aipnl	2	10
Crbn	2	4
Crim1	2	6
Sept7	2	8
Ebag9	2	7
Fam149b1	2	15
Bzw2	2	6
Zdhhc9	2	X
Mgat2	2	6
Fstl4	2	10
Gorab	2	13
Setd3	2	6
Fam135b	2	7
Dnajc9	2	15
Rps6kb1	2	10
Sema3e	2	4
Nit1	2	13
Otud6b	2	5
Zc3h15	2	3
Yipf6	2	X
Arl4a	2	6
Vopp1	2	4
Zfp513	2	6
Zfp317	2	8
Abl2	2	13
Zfp212	2	4
Pamr1	2	3
Fbxo32	2	7
Phlda1	2	7
Cc2d1a	2	19
Flywch1	2	10
Tmtc3	2	7
Abl2	2	13
Dcaf8	2	13
Maea	2	14
Dhcr24	2	5
Aftph	2	14
Ddit3	2	7
Snupn	2	8
Pou6f1	2	7
Atxn3	2	6
Cwc25	2	10
Ybx3	2	4
Dnajc10	2	3
Ppfia2	2	7
Lancl2	2	4
Wars	2	6
Zdhhc5	2	3
Lrfn5	2	6
Arl5a	2	3
Brinp1	2	5
Elavl2	2	5
Phospho1	2	10
Mtdh	2	7
Desi1	2	7
Asnsd1	2	9
Gadd45a	2	4
Ppm1k	2	4
Grm7	2	4
Tor1aip1	2	13
Lamb1	2	6
LOC100360841	2	10
Emc4	2	3
Rnd3	2	3
Rab22a	2	3
Acvr1b	2	7
Serbp1	2	4
Thumpd3	2	4
Ppm1a	2	6
Pdhx	2	3
Megf9	2	5
Nfia	2	5
AABR07060293.1	2	4
Fkbp3	2	6
Hs1bp3	2	6
Mrpl19	2	4
Rnf20	2	5
Kcnv1	2	7
Cd44	2	3
Vamp2	2	10
Jph1	2	5
Begain	2	6
Dync1h1	2	6
AABR07053509.1	2	3
Cacnb1	2	10
Dnaja1	2	5
Copa	2	13
Sec14l2	2	14
Mdm2	2	7
Pak3	2	X
Brd1	2	7
Zfp746	2	4
Akap8	2	7
Fem1b	2	8
Tbc1d14	2	14
Itpr1	2	4
Nap1l1	2	7
Sos1	2	6
Erbb3	2	7
Crebl2	2	4
Glrx5	2	6
Cluap1	2	10
Cebpz	2	6
Krcc1	2	4
Dtx3	2	7
Spop	2	10
Sgpp1	2	6
Gpr19	2	4
Gnptab	2	7
Plxnb2	2	7
Fbxo33	2	6
Rbfox2	2	7
Dnajb9	2	6
Pbx1	2	13
Deptor	2	7
Mier1	2	5
Sertad2	2	14
Ttc22	2	5
Zhx2	2	7
LOC361016	2	15
Sp4	2	6
Lasp1	2	10
Tbk1	2	7
Ttc9	2	6
Derl1	2	7
Rnf103	2	4
Sema6a	2	18
Spata7	2	6
Ncoa3	2	3
Slc2a1	2	5
Rbm7	2	8
Frmd6	2	6
Cacfd1	2	3
Mmadhc	2	3
Cpsf6	2	7
Rragd	2	5
Adss	2	13
Chmp3	2	4
LRRTM1	2	4
Rbmx2	2	X
Klf10	2	7
Ndrg1	2	7
Pdia4	2	4
Zfp691	2	5
Trpc6	2	8
Cdk17	2	7
Kctd6	2	15
Hrh1	2	4
Actr2	2	14
Klhl32	2	5
Egln3	2	6
Pcnx1	2	6
Usf1	2	13
Pfkfb2	2	13
Rapgef5	2	6
Kif3a	2	10
Pmm1	2	7
Tmem43	2	4
Clint1	2	10
Zcchc3	2	3
Ankib1	2	4
Kcnh7	2	3
AABR07064804.1	2	6
Fam171b	2	3
Lrrk2	2	7
Polr3f	2	3
Rad21	2	7
Rtn1	2	6
Eif2ak3	2	4
Igsf8	2	13
Calu	2	4
B3galt1	2	3
Lrp6	2	4
Plcb1	2	3
Cfap36	2	14
Gosr1	2	10
Kcnq3	2	7
Zfp263	2	10
Kcnj3	2	3
Gria3	2	X
Atp2b1	2	7
Sema7a	2	8
Cpsf2	2	6
Dusp1	2	10
Pole4	2	4
Ift52	2	3
Slc4a1ap	2	6
Kcnj10	2	13
Grb10	2	14
Tmcc3	2	7
Nr4a2	2	3
Rnf26	2	8
Papolg	2	14
Rars	2	10
Zdhhc3	2	8
Ehd3	2	6
[truncated: 2,902 more rows]
