# Supplementary material for: Epitranscriptomic profiling of N6-methyladenosine-related RNA methylation in rat cerebral cortex following traumatic brain injury
Source: Mol Brain. 2020 Jan 28;13:11. doi: 10.1186/s13041-020-0554-0 (PMC6986156; doi:10.1186/s13041-020-0554-0)
Supplement: Supplementary file 5 — Additional file 5: Table S5. The detailed information of significantly changed m6A peaks [file 13041_2020_554_MOESM5_ESM.xlsx]

## Sheet: Sheet1
Table S5. The detailed information of significantly changed m6A peaks
Gene name	Lg(p-value)	Log2(fold change)	Up/Down	Chromosome	Peak start	Peak end	Block sizes	Annotation	Strand
Plekha7	-5.76	-4.57	Down	1	185501160	185501310	150,	Exon (Plekha7-202/Plekha7, exon 9 of 25)	+
Zfp592	-3.87	-3.61	Down	1	142850201	142850351	150,	Exon (Zfp592-201/Zfp592, exon 2 of 9)	+
Zfp954	-5.68	-3.23	Down	1	69858008	69858256	248,	Exon (Zfp954-201/Zfp954, exon 5 of 5)	+
Zfp382	-4.41	-3.18	Down	1	88590809	88591259	450,	Exon (Zfp382-203/Zfp382, exon 5 of 5)	+
Nhsl1	-3.26	-3.1	Down	1	13699365	13699566	201,	Exon (Nhsl1-201/Nhsl1, exon 6 of 8)	+
Aldh1a1	-3.39	-2.95	Down	1	238253019	238254946	7,141,	Exon (Aldh1a1-201/Aldh1a1, exon 9 of 13)	+
Eef2k	-2.88	-2.94	Down	1	190836653	190839698	85,115,	3' UTR	+
Chrna7	-4.33	-2.72	Down	1	124038875	124039196	91,58,	3' UTR	-
Fam174b	-3.13	-2.61	Down	1	135135009	135162535	136,64,	3' UTR	+
Flrt1	-4.16	-2.58	Down	1	222349973	222350173	200,	Exon (Flrt1-201/Flrt1, exon 1 of 1)	-
Pdcd2	-3.1	-2.4	Down	1	57513364	57516941	29,104,65,	Exon (Pdcd2-201/Pdcd2, exon 3 of 6)	-
Aen	-4.41	-2.36	Down	1	140587764	140588062	298,	Exon (Aen-201/Aen, exon 2 of 4)	+
Tfb1m	-2.85	-2.31	Down	1	44474524	44474674	150,	3' UTR	-
Fbxl19	-4.07	-2.24	Down	1	199216240	199216391	151,	3' UTR	+
Synm	-2.94	-2.24	Down	1	128721049	128721300	251,	Exon (Synm-203/Synm, exon 4 of 5)	-
Plekhg1	-3.4	-2.22	Down	1	40434118	40434367	249,	Exon (Plekhg1-201/Plekhg1, exon 2 of 16)	+
Dchs1	-4.62	-2.12	Down	1	170597013	170597762	749,	Exon (Dchs1-201/Dchs1, exon 21 of 21)	-
Pcf11	-5.32	-2.09	Down	1	157485236	157485436	200,	Exon (Pcf11-201/Pcf11, exon 5 of 16)	-
Tshz3	-4.62	-2.04	Down	1	92707193	92707590	397,	3' UTR	-
Pak4	-4.33	-2	Down	1	85200808	85201208	400,	3' UTR	+
Rspo3	-3.82	-1.94	Down	1	30765471	30765819	348,	3' UTR	+
Cpt1a	-2.27	-1.86	Down	1	218627688	218628137	449,	3' UTR	+
Rrp8	-2.96	-1.85	Down	1	170576488	170576686	198,	5' UTR	-
Kcnj11	-7.15	-1.83	Down	1	102103938	102104138	200,	3' UTR	-
Ap5b1	-3.27	-1.8	Down	1	220951346	220951596	250,	3' UTR	+
Sec23ip	-4.64	-1.77	Down	1	200209189	200209388	199,	3' UTR	+
Cog7	-3.19	-1.77	Down	1	191889587	191889736	149,	3' UTR	-
Heca	-5.86	-1.72	Down	1	13039854	13040104	250,	3' UTR	-
Hddc3	-4.33	-1.71	Down	1	142137847	142137996	149,	3' UTR	+
Adra2a	-2.81	-1.68	Down	1	274767131	274767432	301,	Exon (Adra2a-201/Adra2a, exon 1 of 1)	+
Lpcat1	-3.91	-1.62	Down	1	32379480	32379728	248,	3' UTR	-
C2cd3	-2.32	-1.58	Down	1	165479406	165479556	150,	3' UTR	+
Plekhf1	-3.68	-1.54	Down	1	94610656	94610854	198,	5' UTR	-
Chrna7	-2.96	-1.51	Down	1	123900938	123901481	543,	3' UTR	-
Arl6ip1	-2.31	-1.49	Down	1	187796507	187796758	251,	Exon (Smg1-204/Smg1-204, exon 51 of 61)	-
Ahnak	-2.91	-1.47	Down	1	225209174	225210072	898,	Exon (Ahnak-201/Ahnak, exon 6 of 7)	+
Zfp688	-4.96	-1.36	Down	1	198866282	198866526	244,	Exon (Zfp688-201/Zfp688, exon 3 of 3)	-
Mxi1	-2.58	-1.35	Down	1	274049532	274049733	201,	5' UTR	+
Plekhg1	-2.87	-1.34	Down	1	40511250	40518065	530,216,	Exon (Plekhg1-201/Plekhg1, exon 2 of 16)	+
Nop53	-3.29	-1.31	Down	1	77843799	77843994	195,	Exon (Nop53-201/Nop53, exon 7 of 13)	-
Fam122a	-3.94	-1.29	Down	1	242372747	242373232	485,	3' UTR	-
Lipe	-2.77	-1.29	Down	1	82249027	82249275	248,	Exon (Lipe-201/Lipe, exon 9 of 10)	-
Mrpl16	-2.37	-1.26	Down	1	228146829	228147479	650,	3' UTR	+
Igf2r	-3.21	-1.23	Down	1	48262829	48263379	550,	3' UTR	+
Stx4	-2.67	-1.18	Down	1	199287854	199288192	102,43,	5' UTR	+
Tlnrd1	-3.79	-1.17	Down	1	146029494	146029840	346,	3' UTR	-
Sart1	-3.41	-1.16	Down	1	220770836	220771132	296,	3' UTR	-
Tollip	-3.1	-1.16	Down	1	214826697	214826896	199,	3' UTR	-
Rbm4b	-2.23	-1.15	Down	1	220010409	220015794	128,272,	Exon (Rbm4b-201/Rbm4b, exon 2 of 4)	+
Ints5	-2.33	-1.11	Down	1	225093463	225094456	993,	Exon (Ints5-201/Ints5, exon 2 of 2)	+
Asb7	-2.35	-1.1	Down	1	127558131	127570007	81,419,	Exon (Asb7-202/Asb7, exon 2 of 3)	-
Grm1	-4.36	-1.07	Down	1	5027937	5164014	75,576,	Exon (Grm1-201/Grm1, exon 8 of 9)	-
Rbbp6	-2.39	-1.07	Down	1	192961444	192961893	449,	Exon (Rbbp6-201/Rbbp6, exon 17 of 18)	+
Clvs2	-2.96	-1	Down	1	25173439	25174964	136,509,	5' UTR	+
Pou2f2	-2.29	-0.977	Down	1	81964698	81964898	200,	3' UTR	-
Usp29	-2.14	-0.976	Down	1	69993351	69993700	349,	Exon (Usp29-201/Usp29, exon 3 of 3)	-
AABR07005985.2	-2.65	-0.973	Down	1	212211133	212211578	141,300,	Exon (AABR07005985.2-201/AABR07005985.2, exon 6 of 9)	+
Ercc2	-2.3	-0.973	Down	1	80306402	80306997	595,	3' UTR	+
Lats1	-3.57	-0.958	Down	1	1795738	1795889	151,	5' UTR	+
Ctu1	-2.69	-0.935	Down	1	99604314	99604564	250,	3' UTR	+
Sphk2	-2.43	-0.918	Down	1	101693666	101694362	696,	Exon (Sphk2-201/Sphk2, exon 6 of 6)	-
Jakmip3	-3.62	-0.896	Down	1	211403080	211403629	549,	3' UTR	+
LOC100125364	-2.25	-0.874	Down	1	56951087	56951287	200,	3' UTR	+
Spred3	-2.64	-0.871	Down	1	88104366	88105347	282,19,	3' UTR	-
LOC100911196	-2.53	-0.853	Down	1	72365808	72366157	349,	Exon (LOC100911196-201/LOC100911196, exon 1 of 1)	-
Tbc1d10b	-7.44	-0.821	Down	1	198651779	198652376	597,	Exon (Tbc1d10b-201/Tbc1d10b, exon 1 of 9)	-
Cdc37l1	-2.26	-0.798	Down	1	247110213	247110363	150,	5' UTR	+
Crtac1	-3.94	-0.788	Down	1	261514843	261515094	251,	3' UTR	+
Ppil4	-3.17	-0.76	Down	1	1921720	1928466	21,379,	3' UTR	+
Myh14	-3.6	-0.759	Down	1	100616558	100625486	79,89,129,162,213,213,249,153,62,	Exon (Myh14-202/Myh14, exon 30 of 42)	-
NUp98	-2.76	-0.731	Down	1	167214813	167215013	200,	3' UTR	-
Carns1	-2.15	-0.728	Down	1	219415012	219415800	788,	Exon (Carns1-201/Carns1, exon 8 of 8)	-
Esr1	-3.36	-0.72	Down	1	41738096	41745003	89,174,38,	Exon (AABR07001382.1-201/AABR07001382.1-201, exon 30 of 81)	-
F8a1	-2.58	-0.715	Down	1	147022265	147022706	441,	3' UTR	+
Herc2	-2.07	-0.709	Down	1	114531304	114531639	90,160,	Exon (Herc2-202/Herc2, exon 29 of 93)	+
Cdr2	-2.56	-0.701	Down	1	190890200	190891450	1250,	3' UTR	-
AABR07006310.1	-3.45	-0.7	Down	1	228724997	228725342	345,	Exon (AABR07006310.1-201/AABR07006310.1, exon 1 of 2)	+
Bloc1s2	-3.04	-0.7	Down	1	263920488	263920914	111,35,	Exon (Bloc1s2-201/Bloc1s2, exon 1 of 5)	-
Rab11fip2	-3.41	-0.697	Down	1	281100945	281101389	444,	5' UTR	-
Pdzd8	-2.37	-0.668	Down	1	280463227	280463627	400,	3' UTR	-
Zfp382	-3.27	-0.664	Down	1	88591358	88592008	650,	Exon (Zfp382-203/Zfp382, exon 5 of 5)	+
Nop53	-2.87	-0.663	Down	1	77837619	77838133	4,195,46,	Exon (Nop53-201/Nop53, exon 7 of 13)	-
Fgfr2	-4.52	-0.661	Down	1	200592145	200596358	484,14,	3' UTR	-
Nolc1	-8.17	-0.613	Down	1	265837221	265838013	374,107,14,	Exon (Nolc1-201/Nolc1, exon 10 of 13)	+
Rbbp6	-3.43	-0.605	Down	1	192962190	192963266	667,81,	Exon (Rbbp6-201/Rbbp6, exon 17 of 18)	+
Sptbn4	-2.75	-0.593	Down	1	84181135	84181485	350,	Exon (Sptbn4-201/Sptbn4, exon 26 of 36)	-
Hdgfl3	-2.37	-0.588	Down	1	143703412	143703759	347,	3' UTR	+
Hdgfl3	-3.01	-0.575	Down	1	143703350	143703749	399,	3' UTR	-
AC095693.1	-3.97	-0.566	Down	1	101783867	101784708	5,834,	Exon (AC095693.1-201/AC095693.1, exon 1 of 6)	+
Whamm	-2.61	-0.541	Down	1	143429755	143430106	351,	3' UTR	+
Rhog	-3.07	-0.536	Down	1	167336879	167345294	464,81,	5' UTR	-
Tut1	-4.55	-0.525	Down	1	225161506	225162348	842,	Exon (Tut1-201/Tut1, exon 9 of 9)	+
Map3k10	-2.74	-0.509	Down	1	84485908	84491366	42,904,	5' UTR	-
Ppp6r3	-2.21	-0.494	Down	1	218697629	218700405	229,120,1,	3' UTR	-
Chrm1	-2.13	-0.492	Down	1	224883468	224884205	737,	Exon (Chrm1-201/Chrm1, exon 1 of 1)	+
Akap12	-4.65	-0.49	Down	1	40901813	40903561	1748,	Exon (Akap12-202/Akap12, exon 3 of 4)	+
Sptbn2	-3.18	-0.49	Down	1	219987377	219987577	200,	Exon (Sptbn2-201/Sptbn2, exon 14 of 37)	+
Ccdc97	-2.84	-0.49	Down	1	82505119	82507078	346,130,25,	3' UTR	-
Arfgef3	-3.02	-0.488	Down	1	13841467	13841768	301,	Exon (Arfgef3-201/Arfgef3, exon 25 of 26)	-
Shank1	-2.51	-0.469	Down	1	100300157	100303139	97,72,31,	Exon (Shank1-201/Shank1, exon 3 of 25)	+
Trim8	-4.32	-0.456	Down	1	266255895	266257089	1194,	5' UTR	+
Uri1	-2.82	-0.449	Down	1	94403961	94404211	250,	5' UTR	-
Grm1	-2.23	-0.444	Down	1	4786261	4786612	351,	Exon (Grm1-201/Grm1, exon 8 of 9)	-
Dmwd	-3.02	-0.425	Down	1	79985396	79985941	545,	Exon (Dmwd-201/Dmwd, exon 3 of 5)	+
Sart1	-3.46	-0.424	Down	1	220764751	220765679	146,274,72,	3' UTR	-
Hnrnpul2	-2.69	-0.415	Down	1	225022742	225025870	107,41,	Exon (Hnrnpul2-201/Hnrnpul2, exon 10 of 14)	+
Samd5	-3.15	-0.395	Down	1	3715143	3763243	349,598,	5' UTR	-
Lrfn4	-3.18	-0.387	Down	1	219851991	219853181	729,12,	5' UTR	-
Zfp954	-4	-0.363	Down	1	69858897	69859292	395,	Exon (Zfp954-201/Zfp954, exon 5 of 5)	+
Usp35	-2.59	-0.353	Down	1	162286241	162286836	595,	Exon (Usp35-201/Usp35, exon 9 of 10)	-
Ahnak	-2.62	-0.342	Down	1	225213668	225213968	300,	Exon (Ahnak-201/Ahnak, exon 6 of 7)	+
Trim8	-2.46	-0.331	Down	1	266257187	266267765	194,96,109,	5' UTR	+
Egln2	-2.48	-0.315	Down	1	83976262	83977236	309,40,	5' UTR	-
Akap12	-2.75	-0.301	Down	1	40899417	40901514	2097,	Exon (Akap12-202/Akap12, exon 3 of 4)	+
Rnf40	-6.16	-0.288	Down	1	199051874	199052172	298,	Exon (Rnf40-201/Rnf40, exon 13 of 20)	+
Zfp91	-2.85	-0.263	Down	1	229638937	229639187	250,	5' UTR	-
Wdr73	-2.24	-0.262	Down	1	142711886	142712277	391,	3' UTR	-
Ppfia1	-3.89	-0.249	Down	1	217681553	217685628	79,147,295,102,73,	Exon (Ppfia1-202/Ppfia1, exon 4 of 28)	-
Pank1	-3.44	-0.242	Down	1	253147985	253185337	292,4,	Exon (Pank1-201/Pank1, exon 1 of 7)	-
Shank1	-3.05	-0.218	Down	1	100339552	100340200	648,	Exon (Shank1-201/Shank1, exon 3 of 25)	+
Ric8a	-4.8	-0.207	Down	1	213607235	213607872	14,534,	Exon (Ric8a-201/Ric8a, exon 2 of 10)	+
Slc25a28	-4.06	-0.201	Down	1	263420206	263423183	671,57,51,	3' UTR	-
Sptbn4	-2.19	-0.199	Down	1	84182400	84183548	136,15,	Exon (Sptbn4-201/Sptbn4, exon 26 of 36)	-
Oga	-3.08	-0.198	Down	1	265508448	265508749	301,	3' UTR	-
Cited2	-2.55	-0.194	Down	1	12823412	12824437	176,374,	5' UTR	+
Tmem200a	-3.6	-0.15	Down	1	20410335	20410585	250,	Exon (Tmem200a-201/Tmem200a, exon 2 of 2)	+
Kcnc1	-2.38	-0.141	Down	1	102445240	102453189	777,18,	Exon (Kcnc1-201/Kcnc1, exon 2 of 4)	+
Wtap	-2.3	-0.139	Down	1	47958500	47959241	741,	3' UTR	+
Rbm14	-2.76	-0.109	Down	1	220059241	220059492	251,	5' UTR	-
Rsf1	-3.41	-0.108	Down	1	162629537	162643657	46,1775,75,	Exon (Rsf1-201/Rsf1, exon 5 of 15)	+
Peg3	-2.99	-0.106	Down	1	70233250	70233650	400,	Exon (Peg3-201/Peg3, exon 7 of 7)	+
Kctd21	-2.86	-0.101	Down	1	162322503	162323636	1133,	3' UTR	+
Ifit1bl	-2.73	-0.0957	Down	1	252916279	252916629	350,	Exon (Ifit1bl-201/Ifit1bl, exon 2 of 2)	-
Numa1	-3.32	-0.0756	Down	1	167073926	167076418	2492,	Exon (Numa1-202/Numa1, exon 15 of 26)	+
Zc3h4	-3.22	-0.0741	Down	1	78369730	78377925	201,111,223,152,97,140,111,60,	Exon (Zc3h4-201/Zc3h4, exon 2 of 13)	+
Shisa7	-2.46	-0.061	Down	1	72560171	72561419	1248,	Exon (Shisa7-201/Shisa7, exon 6 of 6)	+
Dkk3	-2.89	-0.0535	Down	1	176982288	176982946	131,19,	5' UTR	-
Sptbn2	-4.49	-0.0295	Down	1	220001620	220002341	189,143,18,	Exon (Sptbn2-201/Sptbn2, exon 14 of 37)	+
Btrc	-2.29	-0.0277	Down	1	265267491	265267941	450,	3' UTR	+
Rab6a	-3.55	-0.0189	Down	1	165651371	165662057	56,94,67,231,	3' UTR	+
Rgma	-2.31	-0.0162	Down	1	134731920	134741282	322,1256,	3' UTR	+
Tial1	-3.1	0.051	Up	1	199847009	199849390	27,85,96,109,25,	Exon (Tial1-201/Tial1, exon 6 of 12)	-
Shisa7	-4.06	0.0574	Up	1	72559821	72560072	251,	Exon (Shisa7-201/Shisa7, exon 6 of 6)	+
Cdc42ep2	-3.28	0.0602	Up	1	221272498	221281180	1072,122,26,	5' UTR	-
Ppp1r37	-2.78	0.0713	Up	1	80439767	80440116	349,	3' UTR	-
Rtn3	-2.31	0.0935	Up	1	222707296	222709080	1784,	3' UTR	-
Kiaa0408L	-3.36	0.127	Up	1	31047850	31049640	201,146,	Exon (Kiaa0408L-201/Kiaa0408L, exon 2 of 6)	-
Tshz3	-2.62	0.138	Up	1	92704715	92706351	1636,	3' UTR	-
Rtn3	-2.65	0.143	Up	1	222678652	222678851	199,	3' UTR	-
Esr1	-2.32	0.143	Up	1	41796128	41798990	232,219,	Exon (AABR07001382.1-201/AABR07001382.1-201, exon 30 of 81)	-
Shank1	-2.07	0.145	Up	1	100337560	100337910	350,	Exon (Shank1-201/Shank1, exon 3 of 25)	+
Syt12	-2.68	0.151	Up	1	219690697	219694260	74,134,42,	3' UTR	-
Cttn	-2.65	0.161	Up	1	217607868	217623744	23,149,70,56,111,111,111,111,55,	Exon (Cttn-201/Cttn, exon 7 of 18)	-
AABR07005985.2	-4.97	0.165	Up	1	212210288	212210982	685,1,	Exon (AABR07005985.2-201/AABR07005985.2, exon 6 of 9)	+
Lrrc4b	-2.39	0.168	Up	1	100466669	100468868	2199,	3' UTR	+
AABR07006310.1	-5.79	0.17	Up	1	228725439	228727160	1524,196,	Exon (AABR07006310.1-201/AABR07006310.1, exon 1 of 2)	+
AABR07006258.1	-2.87	0.174	Up	1	226252271	226252732	461,	3' UTR	+
Opalin	-3.45	0.179	Up	1	260325621	260326418	797,	3' UTR	-
Eif3a	-2.31	0.179	Up	1	282140618	282153517	304,200,202,692,89,185,154,123,114,105,348,72,	3' UTR	-
Map3k4	-2.11	0.194	Up	1	48709814	48711344	87,211,	3' UTR	+
Arhgap35	-2.57	0.197	Up	1	78458698	78459844	1146,	3' UTR	-
Pdcd4	-2.25	0.201	Up	1	274631044	274634588	184,95,71,	Exon (Pdcd4-201/Pdcd4, exon 3 of 12)	+
AABR07006258.1	-4.68	0.234	Up	1	226252158	226252998	840,	3' UTR	-
Cnnm1	-4.14	0.277	Up	1	263240420	263242121	71,426,	Exon (Cnnm1-201/Cnnm1, exon 1 of 11)	+
Fam168a	-3.33	0.277	Up	1	165876306	165877155	849,	3' UTR	+
Ccs	-2.32	0.282	Up	1	220089492	220096308	138,73,79,	5' UTR	-
Tlnrd1	-2.77	0.285	Up	1	146028116	146028610	494,	3' UTR	-
Akap13	-4.52	0.289	Up	1	136665548	136665798	250,	Exon (Akap13-201/Akap13, exon 7 of 39)	-
Apba2	-2.87	0.295	Up	1	125491009	125510064	813,77,	Exon (Apba2-201/Apba2, exon 3 of 14)	+
Apeg3	-3	0.318	Up	1	70233799	70234249	450,	3' UTR	+
Twnk	-2.81	0.341	Up	1	264757336	264758324	988,	Exon (Twnk-201/Twnk, exon 1 of 5)	+
Znhit2	-2.28	0.36	Up	1	221425318	221425615	297,	Exon (Znhit2-201/Znhit2, exon 1 of 1)	+
Spred3	-2.38	0.364	Up	1	88103868	88104018	150,	3' UTR	-
Rnf40	-2.59	0.37	Up	1	199044998	199046004	191,118,150,137,	Exon (Rnf40-201/Rnf40, exon 13 of 20)	+
Syt12	-2.42	0.377	Up	1	219690297	219690598	301,	3' UTR	-
Grm5	-6.29	0.379	Up	1	151730169	151782649	19,96,282,	Exon (Grm5-201/Grm5, exon 6 of 8)	+
C5ar1	-2.3	0.383	Up	1	78188324	78195178	171,80,	5' UTR	-
Arhgap35	-3.42	0.389	Up	1	78520448	78522092	1644,	3' UTR	-
Megf8	-2.6	0.419	Up	1	82227153	82230703	61,1138,	Exon (Megf8-201/Megf8, exon 40 of 41)	+
Usp47	-2.11	0.449	Up	1	176935384	176937065	28,720,	3' UTR	+
Ramac	-2.3	0.457	Up	1	143583723	143589260	41,197,208,	5' UTR	+
Slc8a2	-2.41	0.466	Up	1	78035344	78035790	446,	Exon (Slc8a2-202/Slc8a2, exon 3 of 11)	+
Chd2	-2.44	0.469	Up	1	134832234	134832434	200,	Exon (Chd2-202/Chd2, exon 9 of 39)	-
Gabrb3	-4.75	0.476	Up	1	113256149	113256298	149,	Exon (Gabrb3-204/Gabrb3, exon 8 of 9)	+
Sf1	-2.37	0.479	Up	1	221743379	221744115	72,184,42,	Exon (Sf1-201/Sf1, exon 5 of 13)	+
Gprc5b	-2.56	0.488	Up	1	188701675	188713230	701,94,	5' UTR	-
Drap1	-2.36	0.503	Up	1	220804425	220805402	59,89,94,98,	Exon (Drap1-201/Drap1, exon 4 of 7)	-
Kcnc1	-3.72	0.51	Up	1	102455318	102456113	795,	Exon (Kcnc1-201/Kcnc1, exon 2 of 4)	+
Opalin	-2.08	0.513	Up	1	260324625	260325223	598,	3' UTR	-
Sart1	-2.12	0.518	Up	1	220762544	220764235	22,122,90,136,91,31,	3' UTR	-
Synm	-3.99	0.521	Up	1	128695803	128696851	1048,	Exon (Synm-203/Synm, exon 4 of 5)	-
Apba1	-2.12	0.531	Up	1	241731957	241732605	648,	Exon (Apba1-201/Apba1, exon 2 of 13)	+
Hspa12a	-2.12	0.555	Up	1	279956642	279958254	212,105,83,	3' UTR	-
Tab2	-2.68	0.56	Up	1	2005649	2013178	112,535,	Exon (Tab2-202/Tab2, exon 4 of 7)	-
Lgi4	-6.24	0.57	Up	1	89501044	89502430	1386,	3' UTR	+
Ncoa7	-2.45	0.591	Up	1	29369031	29377285	74,126,	Exon (Ncoa7-201/Ncoa7, exon 3 of 17)	+
Syt17	-2.79	0.602	Up	1	188063717	188088306	108,542,	Exon (Syt17-202/Syt17, exon 5 of 8)	-
Hspa12a	-5.12	0.615	Up	1	279949402	279950599	1197,	3' UTR	-
Afdn	-2.84	0.633	Up	1	53720228	53731770	176,135,784,	Exon (Afdn-201/Afdn, exon 39 of 43)	-
Tiam2	-2.91	0.649	Up	1	44431154	44433043	34,665,	Exon (Tiam2-201/Tiam2, exon 3 of 27)	+
Smarca2	-8.25	0.65	Up	1	244718892	244781570	96,78,219,218,54,106,102,133,136,	Exon (Smarca2-202/Smarca2, exon 7 of 31)	+
Rbm14	-3.05	0.658	Up	1	220042296	220048917	471,423,36,	5' UTR	-
Tjp1	-2.58	0.661	Up	1	126151418	126157897	117,475,156,	Exon (Tjp1-201/Tjp1, exon 23 of 27)	-
Cacng3	-3.11	0.662	Up	1	192708428	192708578	150,	3' UTR	+
Prpf31	-2.1	0.671	Up	1	64159724	64162461	23,61,185,75,	5' UTR	-
Cnnm1	-3.33	0.707	Up	1	263186730	263210143	311,86,	Exon (Cnnm1-201/Cnnm1, exon 1 of 11)	+
Smarca2	-2.39	0.741	Up	1	244659630	244681496	141,174,171,54,131,58,101,15,	Exon (Smarca2-202/Smarca2, exon 7 of 31)	+
Tenm4	-4.09	0.746	Up	1	161867968	161868168	200,	Exon (Tenm4-201/Tenm4, exon 30 of 32)	+
Utrn	-3.61	0.757	Up	1	6780621	6788439	160,171,156,13,	Exon (Utrn-202/Utrn, exon 53 of 74)	-
Herc2	-2.11	0.783	Up	1	114581062	114582520	49,82,172,47,	Exon (Herc2-202/Herc2, exon 29 of 93)	+
Arfgef3	-3.06	0.806	Up	1	13907726	13908476	750,	Exon (Arfgef3-201/Arfgef3, exon 25 of 26)	-
Zfp84	-3.14	0.823	Up	1	87658651	87658951	300,	3' UTR	+
Opa3	-3.05	0.829	Up	1	80158366	80159157	791,	5' UTR	+
Rps6kb2	-2.11	0.859	Up	1	219406250	219406499	249,	3' UTR	-
Prrt2	-3.14	0.879	Up	1	198452061	198452358	297,	3' UTR	-
Tenm4	-2.31	0.893	Up	1	161869116	161869467	351,	Exon (Tenm4-201/Tenm4, exon 30 of 32)	+
Ldb1	-2.17	0.9	Up	1	265785557	265786006	449,	3' UTR	-
Cstf2t	-3.36	0.911	Up	1	249575003	249575548	545,	5' UTR	+
Chrm1	-2.32	0.931	Up	1	224883223	224883371	148,	Exon (Chrm1-201/Chrm1, exon 1 of 1)	+
Smc3	-3.68	0.934	Up	1	274329269	274338668	168,81,165,122,214,104,100,37,	Exon (Smc3-201/Smc3, exon 9 of 29)	+
Fam111a	-2.16	0.959	Up	1	229017084	229017384	300,	Exon (Fam111a-201/Fam111a, exon 3 of 3)	+
Nap1l4	-2.12	0.967	Up	1	216726175	216730762	15,179,7,	Exon (Nap1l4-201/Nap1l4, exon 9 of 14)	-
Rab6a	-3.4	0.971	Up	1	165663396	165663646	250,	3' UTR	+
Hspa12a	-2.18	0.983	Up	1	279975798	279978726	138,13,	3' UTR	-
Ice1	-3.76	0.998	Up	1	35303873	35305221	1348,	Exon (Ice1-201/Ice1, exon 13 of 19)	+
Pprc1	-4.68	1.02	Up	1	265816552	265817349	797,	Exon (Pprc1-201/Pprc1, exon 5 of 14)	+
Utrn	-2.94	1.03	Up	1	6546229	6575167	261,89,	Exon (Utrn-202/Utrn, exon 53 of 74)	-
Gtf2h1	-5.74	1.04	Up	1	102874851	102877348	21,377,	3' UTR	+
Avpi1	-4.49	1.05	Up	1	261365786	261366131	345,	3' UTR	-
Kcnc3	-3.29	1.07	Up	1	100605889	100606188	299,	3' UTR	+
Numa1	-2.68	1.09	Up	1	167076617	167085202	403,42,69,120,15,	Exon (Numa1-202/Numa1, exon 15 of 26)	+
Chst15	-2.68	1.14	Up	1	204275131	204275576	445,	5' UTR	-
Tiam2	-2.25	1.14	Up	1	44330962	44337625	97,353,	Exon (Tiam2-201/Tiam2, exon 3 of 27)	+
Mrpl49	-2.38	1.22	Up	1	221419442	221420115	54,86,	5' UTR	-
Nucb2	-2.77	1.23	Up	1	185110732	185120332	170,90,93,59,91,186,11,	Exon (Nucb2-201/Nucb2, exon 6 of 14)	-
Herc2	-2.84	1.26	Up	1	114628190	114629271	39,199,13,	Exon (Herc2-202/Herc2, exon 29 of 93)	+
Chrm1	-2.14	1.27	Up	1	224882781	224883028	247,	Exon (Chrm1-201/Chrm1, exon 1 of 1)	+
Rtn3	-4.45	1.31	Up	1	222679048	222679198	150,	3' UTR	-
Zfp536	-2.57	1.31	Up	1	93852493	93852840	347,	Exon (Zfp536-201/Zfp536, exon 3 of 3)	-
Hnrnpul1	-2.53	1.33	Up	1	82514486	82516050	88,113,	Exon (Hnrnpul1-201/Hnrnpul1, exon 13 of 15)	-
Glrx3	-2.73	1.37	Up	1	209792457	209797091	40,58,53,40,5,	Exon (Glrx3-201/Glrx3, exon 6 of 11)	+
Myadm	-2.73	1.39	Up	1	64440270	64440821	551,	Exon (Myadm-201/Myadm, exon 3 of 3)	-
Esr1	-2.91	1.46	Up	1	41763194	41769013	25,126,	Exon (AABR07001382.1-201/AABR07001382.1-201, exon 30 of 81)	-
LOC100909824	-2.09	1.49	Up	1	84542448	84542644	196,	Exon (LOC100909824-201/LOC100909824, exon 4 of 4)	+
Hspa12a	-3.86	1.56	Up	1	280014609	280014760	151,	3' UTR	-
Sash1	-3	1.58	Up	1	2785495	2786191	696,	3' UTR	-
Fxyd3	-2.2	1.59	Up	1	89502627	89502776	149,	3' UTR	+
Bicra	-2.77	1.6	Up	1	77869317	77869815	498,	3' UTR	-
Itgam	-2.45	1.6	Up	1	199510661	199512074	85,116,	Exon (Itgam-203/Itgam, exon 7 of 30)	+
Lig1	-3.15	1.61	Up	1	75362759	75364105	113,85,	Exon (Lig1-201/Lig1, exon 4 of 28)	+
Slk	-4.86	1.67	Up	1	267396952	267406554	55,130,64,	Exon (Slk-201/Slk, exon 12 of 18)	+
Xpo6	-3.48	1.7	Up	1	197549453	197549703	250,	Exon (Xpo6-201/Xpo6, exon 7 of 24)	-
Ncoa7	-5.7	1.72	Up	1	29295611	29322095	190,80,79,	Exon (Ncoa7-201/Ncoa7, exon 3 of 17)	+
LOC108348122	-2.61	1.77	Up	1	90963993	90964142	149,	3' UTR	-
R3hcc1l	-2.09	1.81	Up	1	261803656	261803855	199,	Exon (R3hcc1l-201/R3hcc1l, exon 2 of 2)	+
Leng8	-3.56	2.12	Up	1	73723030	73723378	348,	3' UTR	-
Ahnak	-5.65	2.26	Up	1	225201246	225201895	649,	Exon (Ahnak-201/Ahnak, exon 6 of 7)	+
Akap13	-2.52	2.31	Up	1	137175801	137176051	250,	Exon (Akap13-201/Akap13, exon 7 of 39)	+
Parva	-2.14	2.36	Up	1	177249324	177360305	113,86,	Exon (Parva-201/Parva, exon 1 of 13)	+
Tmem41b	-2.62	2.38	Up	1	174605931	174606079	148,	3' UTR	-
RGD1308428	-3.54	2.39	Up	1	90149414	90149664	250,	5' UTR	-
Dock8	-2.52	2.57	Up	1	243152717	243152917	200,	Exon (Dock8-204/Dock8, exon 4 of 4)	+
Btaf1	-2.79	2.9	Up	1	255599200	255603237	112,69,19,	Exon (Btaf1-202/Btaf1, exon 7 of 38)	+
Kmt5b	-3.33	2.95	Up	1	219047663	219047813	150,	3' UTR	+
Arrdc4	-2.99	3	Up	1	129766448	129766598	150,	3' UTR	-
Smim17	-3.79	3.11	Up	1	71123194	71135764	113,35,	5' UTR	-
Smndc1	-4.48	3.2	Up	1	274106989	274107138	149,	5' UTR	-
Efl1	-2.32	3.22	Up	1	144726330	144726480	150,	Exon (Efl1-201/Efl1, exon 18 of 20)	+
Sipa1	-4.08	3.36	Up	1	221006635	221007112	50,79,20,	Exon (Sipa1-201/Sipa1, exon 13 of 15)	-
Tfb1m	-4.78	3.64	Up	1	44433560	44433759	199,	3' UTR	-
Lilrb4	-3.33	3.91	Up	1	73394098	73394249	151,	3' UTR	-
Cep89	-2.4	3.93	Up	1	91694937	91695514	59,140,	Exon (Cep89-202/Cep89, exon 14 of 19)	+
Pprc1	-5.8	4.01	Up	1	265818641	265818890	249,	Exon (Pprc1-201/Pprc1, exon 5 of 14)	+
P2ry6	-2.88	4.16	Up	1	165973572	165973721	149,	3' UTR	-
Pdzd8	-3.25	4.53	Up	1	280460484	280460784	300,	3' UTR	-
Klhl25	-3.18	5.67	Up	1	137340476	137340626	150,	Exon (Klhl25-201/Klhl25, exon 2 of 3)	-
Ccdc39	-2.16	-2.61	Down	2	120305755	120308845	117,129,52,	Exon (Ccdc39-201/Ccdc39, exon 5 of 20)	-
Fat4	-2.51	-2.54	Down	2	125755575	125755775	200,	Exon (Fat4-201/Fat4, exon 1 of 17)	+
Zfp267	-4.35	-2.49	Down	2	122869317	122869566	249,	Exon (Zfp267-201/Zfp267, exon 3 of 3)	+
Tet2	-5.08	-2.48	Down	2	238744648	238744947	299,	Exon (Tet2-201/Tet2, exon 3 of 11)	-
Myo10	-4.37	-2.39	Down	2	78065789	78066089	300,	Exon (Myo10-202/Myo10, exon 39 of 41)	+
Tyw3	-2.38	-2.09	Down	2	260884013	260884208	195,	Exon (Tyw3-201/Tyw3, exon 1 of 6)	-
St6galnac3	-5.59	-2.04	Down	2	259381043	259381540	497,	3' UTR	-
Tbck	-2.18	-2.01	Down	2	237955210	237955361	151,	3' UTR	+
Bbs7	-3.78	-1.94	Down	2	123283636	123283786	150,	3' UTR	-
Cplane1	-4.92	-1.91	Down	2	57332166	57332466	300,	Exon (Cplane1-201/Cplane1, exon 34 of 43)	+
Pde4dip	-3	-1.84	Down	2	199933766	199935287	128,73,	Exon (Pde4dip-202/Pde4dip, exon 8 of 45)	-
Tmem154	-3.89	-1.83	Down	2	183809495	183809941	446,	Exon (LOC102551095-201/LOC102551095-201, exon 2 of 2)	-
Ssx2ip	-3.73	-1.74	Down	2	252294815	252295013	198,	Exon (Ssx2ip-202/Ssx2ip, exon 5 of 14)	+
Ankrd34b	-4.6	-1.68	Down	2	22014383	22014684	301,	Exon (Ankrd34b-201/Ankrd34b, exon 5 of 5)	+
Cyb561d1	-3.07	-1.68	Down	2	210989017	210989316	299,	3' UTR	-
Lhfpl2	-4.01	-1.64	Down	2	23827203	23827603	400,	5' UTR	+
Crhbp	-7.28	-1.61	Down	2	25152370	25153284	55,94,149,	5' UTR	-
Znhit6	-5.19	-1.61	Down	2	251453692	251455419	613,66,4,	Exon (Znhit6-201/Znhit6, exon 1 of 10)	+
Impa1	-3.67	-1.6	Down	2	93693623	93695185	1,199,	3' UTR	+
Lmbrd2	-2.87	-1.53	Down	2	58556475	58570225	14,75,114,94,	Exon (Lmbrd2-201/Lmbrd2, exon 6 of 18)	+
Atxn7l2	-2.9	-1.49	Down	2	210994255	210994452	197,	Exon (Atxn7l2-201/Atxn7l2, exon 10 of 11)	-
Sertm1	-2.92	-1.43	Down	2	144306126	144306325	199,	3' UTR	-
RGD1306502	-2.58	-1.35	Down	2	62879254	62879504	250,	Exon (RGD1306502-201/RGD1306502, exon 4 of 9)	-
Zbtb7b	-4.18	-1.3	Down	2	188706336	188706978	642,	Exon (Zbtb7b-201/Zbtb7b, exon 2 of 3)	-
Gask1b	-2.2	-1.24	Down	2	178680645	178680894	249,	5' UTR	+
Myo10	-2.79	-1.23	Down	2	78071158	78071309	151,	Exon (Myo10-202/Myo10, exon 39 of 41)	+
Setd7	-6.2	-1.22	Down	2	140607333	140618405	13,136,	5' UTR	-
Sike1	-2.93	-1.21	Down	2	205491363	205494627	20,377,	3' UTR	+
Sertm1	-2.94	-1.19	Down	2	144303751	144304049	298,	3' UTR	-
Mrps28	-2.23	-1.17	Down	2	95173559	95173705	146,	3' UTR	+
Smg5	-2.67	-1.14	Down	2	187724477	187724728	251,	Exon (Smg5-201/Smg5, exon 12 of 22)	+
Igsf3	-2.27	-1.11	Down	2	203823746	203824045	299,	Exon (Igsf3-202/Igsf3, exon 4 of 10)	+
Serp1	-2.89	-1.09	Down	2	148721866	148722115	249,	5' UTR	-
Dclre1b	-3.49	-1.06	Down	2	206287228	206287926	698,	3' UTR	-
Sptssb	-5.43	-1.03	Down	2	166655574	166682177	61,95,389,	5' UTR	-
Ntng1	-2.76	-0.987	Down	2	212698816	212699265	449,	3' UTR	-
Jade1	-2.37	-0.969	Down	2	128501858	128507044	382,66,	Exon (Jade1-201/Jade1, exon 9 of 11)	+
Ppm1l	-2.09	-0.966	Down	2	166210893	166211194	301,	3' UTR	+
Clk2	-2.94	-0.892	Down	2	188488301	188488550	249,	3' UTR	+
Iqgap2	-2.28	-0.892	Down	2	26170286	26182541	144,88,18,	Exon (Iqgap2-201/Iqgap2, exon 30 of 32)	-
Pdzk1	-4.81	-0.883	Down	2	198997942	198999175	106,242,	3' UTR	+
Lifr	-3.09	-0.867	Down	2	56486970	56487968	998,	3' UTR	+
Lrrc39	-2.69	-0.856	Down	2	219616952	219617201	249,	3' UTR	+
Arhgap29	-2.8	-0.843	Down	2	225610771	225611718	947,	3' UTR	+
Parp8	-2.66	-0.841	Down	2	49128114	49128607	493,	Exon (Parp8-202/Parp8, exon 1 of 16)	-
Dclk1	-2.55	-0.835	Down	2	144646457	144650992	154,46,	5' UTR	+
Bhlhe22	-3.75	-0.802	Down	2	102685561	102686303	742,	5' UTR	+
Sertm1	-4.04	-0.744	Down	2	144304444	144305039	595,	3' UTR	-
Bdp1	-2.59	-0.737	Down	2	30300895	30304394	58,92,100,	Exon (Bdp1-201/Bdp1, exon 17 of 39)	-
B3galnt1	-2.22	-0.737	Down	2	166227945	166228393	448,	Exon (B3galnt1-201/B3galnt1, exon 3 of 3)	-
Hax1	-3.67	-0.734	Down	2	189330949	189332327	4,240,	Exon (Hax1-204/Hax1, exon 2 of 3)	-
Ash1l	-2.88	-0.713	Down	2	188253518	188282818	17,516,1264,	5' UTR	+
Pcdh10	-5.92	-0.623	Down	2	136994866	136995415	549,	Exon (Pcdh10-201/Pcdh10, exon 3 of 8)	+
Rbm15	-6.29	-0.578	Down	2	210085912	210088700	2788,	Exon (Rbm15-201/Rbm15, exon 1 of 2)	-
Dcun1d1	-2.75	-0.572	Down	2	122550971	122551821	136,62,	3' UTR	-
Prpf3	-3.4	-0.559	Down	2	197947109	197952499	230,62,84,119,114,92,	3' UTR	-
Trim33	-3.78	-0.554	Down	2	205850299	205850599	300,	Exon (Trim33-201/Trim33, exon 15 of 19)	+
Bdp1	-11.8	-0.525	Down	2	30292030	30292827	797,	Exon (Bdp1-201/Bdp1, exon 17 of 39)	-
Slc39a1	-2.22	-0.473	Down	2	189613496	189613645	149,	Exon (Slc39a1-201/Slc39a1, exon 4 of 4)	+
F2r	-2.29	-0.471	Down	2	26119651	26120247	596,	3' UTR	-
Pmp2	-3.1	-0.415	Down	2	93827603	93829059	18,173,9,	Exon (Pmp2-201/Pmp2, exon 1 of 4)	+
Rnf180	-2.08	-0.39	Down	2	35853346	35854188	842,	Exon (Rnf180-201/Rnf180, exon 6 of 10)	-
Nlgn1	-3.72	-0.387	Down	2	111772067	111793226	671,427,	5' UTR	-
Ssx2ip	-2.96	-0.381	Down	2	252276628	252283761	3,111,136,76,169,	Exon (Ssx2ip-202/Ssx2ip, exon 5 of 14)	+
Plk2	-4.54	-0.352	Down	2	41911180	41911429	249,	5' UTR	+
Dclk2	-2.36	-0.345	Down	2	186232306	186232457	151,	Exon (Dclk2-203/Dclk2, exon 2 of 18)	-
Pbxip1	-2.36	-0.333	Down	2	188773260	188774348	50,397,	Exon (Pbxip1-201/Pbxip1, exon 8 of 10)	+
Sars	-4.68	-0.289	Down	2	211229103	211235369	2,71,123,	Exon (RF00156.31-201/RF00156.31-201, exon 1 of 1)	-
Pbxip1	-2.61	-0.27	Down	2	188774496	188774695	199,	Exon (Pbxip1-201/Pbxip1, exon 8 of 10)	+
Ugt8	-3.27	-0.259	Down	2	229690562	229718659	787,55,	5' UTR	-
Foxo1	-2.21	-0.251	Down	2	141525115	141527016	790,491,	3' UTR	+
Mef2c	-3.71	-0.233	Down	2	11820950	11821199	249,	3' UTR	+
Glrx	-3.39	-0.194	Down	2	2613240	2615205	107,140,	3' UTR	+
Snx16	-2.08	-0.189	Down	2	93518854	93520689	143,55,	5' UTR	+
Tsc22d2	-7.33	-0.176	Down	2	148608391	148608838	447,	Exon (Tsc22d2-202/Tsc22d2, exon 1 of 3)	+
Celsr2	-4.33	-0.168	Down	2	211206965	211207166	201,	3' UTR	-
Larp7	-3.46	-0.155	Down	2	231873997	231881939	64,148,357,94,165,84,101,188,47,	5' UTR	-
Golph3l	-2.74	-0.131	Down	2	197748017	197748368	351,	3' UTR	+
Armc1	-2.56	-0.117	Down	2	103928313	103929443	341,75,33,	3' UTR	-
Ufm1	-3.16	-0.116	Down	2	143097113	143097312	199,	3' UTR	-
Tspan5	-2.94	-0.0692	Down	2	244218192	244222682	9,729,	3' UTR	+
Slitrk3	-2.49	-0.0662	Down	2	170452800	170454189	1389,	Exon (Slitrk3-201/Slitrk3, exon 2 of 2)	-
Celsr2	-2.38	-0.0105	Down	2	211184357	211184707	350,	3' UTR	-
Map1b	-2.88	0.0334	Up	2	29686592	29686792	200,	Exon (Map1b-201/Map1b, exon 5 of 7)	-
Sv2a	-7.12	0.0394	Up	2	198321191	198325442	56,789,	5' UTR	+
Rprd2	-2.9	0.0626	Up	2	197887000	197888239	1239,	Exon (Rprd2-201/Rprd2, exon 11 of 11)	-
Ap4b1	-2.14	0.0788	Up	2	206305008	206305504	496,	3' UTR	+
Ube2q1	-2.09	0.0831	Up	2	189106087	189106234	147,	5' UTR	+
Sox2	-3.28	0.134	Up	2	121165531	121166804	1145,42,	3' UTR	+
Hspa4l	-4.03	0.138	Up	2	127674650	127676461	98,201,	3' UTR	+
Sec24b	-2.27	0.142	Up	2	230476664	230477255	591,	Exon (LOC102553088-201/LOC102553088-201, exon 1 of 2)	+
Ankrd50	-2.8	0.169	Up	2	125294552	125295501	949,	Exon (Ankrd50-201/Ankrd50, exon 4 of 5)	-
Car2	-2.34	0.182	Up	2	88111621	88112930	146,104,	5' UTR	-
Fnbp1l	-2.74	0.192	Up	2	226710619	226720510	13,105,63,148,20,	Exon (Fnbp1l-202/Fnbp1l, exon 3 of 17)	-
Kcna2	-2.71	0.195	Up	2	209841125	209842745	95,1103,	5' UTR	+
Ankrd34a	-4.58	0.215	Up	2	198722932	198723624	692,	Exon (Ankrd34a-201/Ankrd34a, exon 2 of 2)	+
Ank2	-2.73	0.225	Up	2	231249894	231255696	1011,22,14,	Exon (Ank2-204/Ank2, exon 38 of 47)	-
Gbp2	-2.4	0.263	Up	2	248287621	248293437	122,213,103,194,212,	3' UTR	+
Magi3	-2.18	0.291	Up	2	206500705	206501849	1144,	3' UTR	-
Prpf38b	-2.59	0.323	Up	2	211707260	211708708	918,165,	3' UTR	-
Dclk1	-2.5	0.327	Up	2	144933833	144934034	201,	5' UTR	+
Fam169a	-3.72	0.335	Up	2	27926502	27934805	2,157,41,	Exon (Fam169a-201/Fam169a, exon 9 of 12)	+
Cyp2u1	-3.2	0.419	Up	2	236425998	236426247	249,	Exon (Cyp2u1-201/Cyp2u1, exon 2 of 6)	-
Ash1l	-2.29	0.422	Up	2	188385939	188387106	273,327,	5' UTR	+
Kcna2	-5.02	0.432	Up	2	209850226	209850426	200,	5' UTR	+
Extl2	-2.71	0.447	Up	2	218966201	218966502	301,	Exon (Extl2-202/Extl2, exon 3 of 6)	+
Erbin	-2.79	0.454	Up	2	33903101	33907315	16,177,174,81,	Exon (Erbin-201/Erbin, exon 9 of 20)	-
Kcna2	-2.17	0.503	Up	2	209851822	209852321	499,	5' UTR	+
Trio	-2.81	0.512	Up	2	80487291	80487740	449,	Exon (Trio-201/Trio, exon 47 of 56)	-
Srek1	-3.04	0.522	Up	2	33809855	33824266	302,145,96,309,120,115,39,	3' UTR	-
Tram1l1	-2.25	0.532	Up	2	228545161	228545657	496,	3' UTR	+
Gria2	-4.06	0.544	Up	2	179610961	179624165	11,168,120,	Exon (RF00411.1-201/RF00411.1-201, exon 1 of 1)	-
Usp53	-3.78	0.545	Up	2	227101277	227128540	675,97,77,733,7,	Exon (Usp53-201/Usp53, exon 11 of 15)	-
Pi4kb	-2.74	0.545	Up	2	196148423	196153698	919,31,	5' UTR	+
Psmd4	-2.15	0.602	Up	2	196201206	196207512	105,141,46,	5' UTR	-
LOC100909712	-2.41	0.609	Up	2	157747889	157748189	300,	3' UTR	-
Bcl9	-2.42	0.653	Up	2	199335856	199338183	387,503,55,	3' UTR	-
Map9	-3.3	0.657	Up	2	181352571	181363814	134,90,162,146,133,727,	3' UTR	+
Celsr2	-3.89	0.701	Up	2	211199309	211204823	323,675,	3' UTR	-
Lrrc7	-2.57	0.735	Up	2	264970665	264971112	447,	Exon (Lrrc7-203/Lrrc7, exon 25 of 30)	-
S1pr1	-4.93	0.791	Up	2	218655443	218656877	1434,	3' UTR	-
Glrb	-3.51	0.824	Up	2	179771185	179776783	257,41,	Exon (Glrb-201/Glrb, exon 9 of 10)	-
Hipk1	-3.02	0.825	Up	2	206260902	206261602	700,	Exon (Hipk1-201/Hipk1, exon 2 of 16)	-
Cog6	-2.57	0.885	Up	2	142230789	142235016	15,72,144,117,	Exon (Cog6-201/Cog6, exon 1 of 19)	-
Map9	-2.68	0.888	Up	2	181364211	181365355	1144,	3' UTR	+
Wwtr1	-2.74	0.996	Up	2	147598115	147621587	71,130,	Exon (Wwtr1-201/Wwtr1, exon 3 of 7)	-
Chrnb2	-3.67	1.06	Up	2	189088619	189089119	500,	3' UTR	-
Ints3	-2.37	1.1	Up	2	189782419	189782935	21,129,	Exon (Ints3-201/Ints3, exon 16 of 30)	-
Hcn1	-6.13	1.12	Up	2	50495344	50499750	28,910,	Exon (Hcn1-201/Hcn1, exon 7 of 8)	+
Ythdf3	-3.65	1.12	Up	2	100677460	100677661	201,	5' UTR	+
Lmbrd2	-3.18	1.32	Up	2	58578631	58588446	23,47,106,72,	Exon (Lmbrd2-201/Lmbrd2, exon 6 of 18)	+
Slc7a14	-5.59	1.6	Up	2	115774698	115788588	76,418,	3' UTR	+
Otulinl	-3.33	1.67	Up	2	80383837	80383984	147,	3' UTR	-
Ccdc39	-2.25	1.7	Up	2	120309998	120311287	2,147,	Exon (Ccdc39-201/Ccdc39, exon 5 of 20)	-
Gpx8	-2.08	1.87	Up	2	44903577	44903723	146,	3' UTR	-
Zfp267	-2.2	1.9	Up	2	122868620	122869218	598,	Exon (Zfp267-201/Zfp267, exon 3 of 3)	+
Vcan	-2.22	2.13	Up	2	18546213	18546413	200,	Exon (Vcan-204/Vcan, exon 2 of 9)	-
Vcan	-3.44	2.21	Up	2	18529726	18529876	150,	Exon (Vcan-204/Vcan, exon 2 of 9)	-
Vcan	-2.85	2.22	Up	2	18530871	18531021	150,	Exon (Vcan-204/Vcan, exon 2 of 9)	-
Vcan	-3.68	2.34	Up	2	18528628	18528878	250,	Exon (Vcan-204/Vcan, exon 2 of 9)	-
Celsr2	-2.17	2.34	Up	2	211184855	211185106	251,	3' UTR	-
Igsf3	-3.28	2.67	Up	2	203832222	203844390	256,93,	Exon (Igsf3-202/Igsf3, exon 4 of 10)	+
Naa15	-2.32	2.96	Up	2	140521462	140524249	188,62,	Exon (Naa15-201/Naa15, exon 15 of 20)	+
Pear1	-2.66	4.97	Up	2	187115162	187115312	150,	3' UTR	-
Ccdc141	-3.22	-3.21	Down	3	63867030	63869637	113,37,	Exon (Ccdc141-201/Ccdc141, exon 23 of 24)	-
Neurod1	-4.91	-2.79	Down	3	66415402	66415701	299,	Exon (Neurod1-201/Neurod1, exon 2 of 2)	-
Fibin	-3.9	-2.73	Down	3	101546539	101546688	149,	Exon (Fibin-201/Fibin, exon 1 of 1)	-
Tsc1	-2.24	-2.54	Down	3	7259027	7260200	138,61,	Exon (Tsc1-201/Tsc1, exon 16 of 21)	+
Zfp831	-4.46	-2.43	Down	3	172722913	172734962	142,140,17,	Exon (Zfp831-202/Zfp831, exon 3 of 7)	+
Pax6	-2.34	-2.43	Down	3	95723682	95724027	83,68,	Exon (Pax6-201/Pax6, exon 8 of 12)	+
Zscan29	-4	-2.29	Down	3	113126465	113126714	249,	Exon (Zscan29-201/Zscan29, exon 7 of 11)	-
Ncoa6	-6.23	-2.2	Down	3	150948747	150949148	401,	Exon (Ncoa6-201/Ncoa6, exon 5 of 13)	-
Slc24a5	-2.71	-2.14	Down	3	117353835	117353985	150,	Exon (Slc24a5-201/Slc24a5, exon 7 of 7)	+
Zfp831	-2.62	-2.08	Down	3	172719832	172719983	151,	Exon (Zfp831-202/Zfp831, exon 3 of 7)	+
Ccdc141	-4.04	-2.05	Down	3	63870084	63870333	249,	Exon (Ccdc141-201/Ccdc141, exon 23 of 24)	-
AC112350.1	-3.85	-1.95	Down	3	114176358	114191465	99,34,116,	5' UTR	+
Cobll1	-3.02	-1.73	Down	3	51149700	51158551	184,15,	Exon (Cobll1-201/Cobll1, exon 11 of 14)	-
AABR07052405.1	-2.79	-1.68	Down	3	51532925	51533175	250,	3' UTR	-
Tasp1	-2.33	-1.63	Down	3	133016513	133068836	28,107,80,82,	Exon (Tasp1-201/Tasp1, exon 6 of 14)	-
Zeb2	-6.45	-1.55	Down	3	29871152	29871894	742,	Exon (Zeb2-201/Zeb2, exon 7 of 9)	-
Zfp831	-2.59	-1.53	Down	3	172803375	172803724	349,	Exon (Zfp831-202/Zfp831, exon 3 of 7)	+
Tanc1	-2.22	-1.47	Down	3	45914661	45915110	449,	Exon (Tanc1-201/Tanc1, exon 27 of 27)	+
Ctdspl2	-2.25	-1.46	Down	3	113957167	113957466	299,	3' UTR	+
Golga2	-2.11	-1.31	Down	3	11335502	11335827	18,107,25,	Exon (Golga2-202/Golga2, exon 24 of 27)	+
Zfp831	-2.98	-1.26	Down	3	172722267	172722665	398,	Exon (Zfp831-202/Zfp831, exon 3 of 7)	+
Lmo2	-2.49	-1.26	Down	3	93931028	93931475	447,	3' UTR	+
Rrbp1	-3.68	-1.25	Down	3	138069845	138072404	113,87,	Exon (Rrbp1-201/Rrbp1, exon 7 of 24)	-
Nkx2-2	-2.18	-1.21	Down	3	141409493	141410623	142,8,	Exon (Nkx2-2-201/Nkx2-2, exon 1 of 2)	-
Phf21a	-2.23	-1.2	Down	3	81134653	81231307	78,33,66,22,	5' UTR	+
Pdcl	-3.28	-1.18	Down	3	21603839	21609512	333,182,29,	Exon (Pdcl-201/Pdcl, exon 2 of 4)	-
Zfp512b	-2.72	-1.16	Down	3	177081104	177081305	201,	3' UTR	-
Ubox5	-3.16	-1.1	Down	3	123139630	123139928	298,	Exon (Ubox5-201/Ubox5, exon 4 of 6)	-
Pak6	-2.44	-1.1	Down	3	110442786	110442936	150,	5' UTR	+
Aif1l	-3.69	-1.07	Down	3	9240368	9262480	152,163,42,67,62,11,	3' UTR	-
AABR07053500.1	-2.55	-1.05	Down	3	110540852	110541170	194,123,	Exon (AABR07053500.1-201/AABR07053500.1, exon 1 of 2)	+
Brd3	-2.45	-1.04	Down	3	6002537	6003132	235,14,	Exon (Brd3-201/Brd3, exon 9 of 12)	-
AABR07054456.2	-2.14	-0.985	Down	3	154212300	154250041	26,124,	Exon (Ctnnbl1-201/Ctnnbl1, exon 1 of 16)	+
Ermn	-2.44	-0.97	Down	3	44085772	44085972	200,	5' UTR	-
Ift52	-2.46	-0.879	Down	3	159412829	159413227	398,	3' UTR	+
Dtd1	-2.14	-0.858	Down	3	138806694	138931102	88,173,87,	3' UTR	+
AABR07051518.1	-2.46	-0.841	Down	3	15084732	15085229	497,	3' UTR	-
AABR07054578.1	-4.28	-0.836	Down	3	162058826	162059325	499,	Exon (AABR07054578.1-201/AABR07054578.1, exon 1 of 1)	-
Klhl23	-4.04	-0.803	Down	3	56059199	56059993	794,	Exon (Klhl23-202/Klhl23, exon 2 of 4)	+
AABR07053687.1	-2.25	-0.799	Down	3	120357446	120363150	163,87,	5' UTR	-
Zfp831	-3.2	-0.796	Down	3	172721273	172721970	697,	Exon (Zfp831-202/Zfp831, exon 3 of 7)	+
Mrrf	-2.08	-0.793	Down	3	15486008	15517988	5,160,184,	3' UTR	+
Cacnb4	-2.43	-0.74	Down	3	37992482	37997529	107,93,	Exon (Cacnb4-201/Cacnb4, exon 3 of 13)	-
Cd302	-2.56	-0.733	Down	3	46327624	46335110	245,27,19,	3' UTR	-
Oser1	-3.21	-0.698	Down	3	159784667	159785404	737,	3' UTR	-
Ttpal	-8.94	-0.641	Down	3	160009787	160010934	1147,	3' UTR	+
Prrc2b	-2.15	-0.638	Down	3	11232824	11234282	264,36,	Exon (Prrc2b-203/Prrc2b, exon 15 of 29)	+
LOC679539	-2.42	-0.621	Down	3	164345031	164366684	212,126,149,64,	5' UTR	-
Lrrc8a	-2.83	-0.565	Down	3	8805725	8821878	106,10,973,	5' UTR	+
Kcnb1	-3.41	-0.544	Down	3	163935118	163935517	399,	Exon (Kcnb1-201/Kcnb1, exon 1 of 2)	-
Fjx1	-2.45	-0.539	Down	3	92288866	92289013	147,	3' UTR	-
Bcl2l1	-2.58	-0.481	Down	3	148259992	148260340	348,	3' UTR	-
Lypd6	-2.97	-0.476	Down	3	35702569	35704844	16,528,	3' UTR	+
Vps18	-2.34	-0.462	Down	3	111097375	111097526	151,	5' UTR	+
Pak7	-4.17	-0.461	Down	3	129061741	129078335	433,665,	Exon (Pak7-202/Pak7, exon 4 of 10)	-
Ajm1	-2.62	-0.433	Down	3	2802730	2803574	844,	Exon (Ajm1-201/Ajm1, exon 1 of 1)	-
Wdsub1	-3.09	-0.427	Down	3	45925155	45930776	408,136,	3' UTR	-
Rabgap1	-4.13	-0.406	Down	3	21745530	21756613	35,94,20,	Exon (Rabgap1-201/Rabgap1, exon 11 of 26)	+
Eid1	-2.47	-0.33	Down	3	117938548	117938795	247,	5' UTR	+
Rtfdc1	-2.13	-0.307	Down	3	170443952	170448126	74,74,	5' UTR	+
Zfp133	-2.21	-0.3	Down	3	138614396	138616032	1636,	3' UTR	+
Cenpb	-4.61	-0.292	Down	3	123722280	123723226	946,	Exon (Cenpb-201/Cenpb, exon 1 of 1)	-
Ehd4	-3.25	-0.281	Down	3	111878796	111880138	1342,	3' UTR	-
Cdh22	-3.12	-0.27	Down	3	161814305	161814950	645,	3' UTR	-
Rrbp1	-2.39	-0.239	Down	3	138093370	138094612	1242,	Exon (Rrbp1-201/Rrbp1, exon 7 of 24)	-
Spata2	-3.61	-0.232	Down	3	164230950	164233257	1654,38,	3' UTR	-
Tnks1bp1	-2.32	-0.216	Down	3	72468568	72469612	1044,	Exon (Tnks1bp1-201/Tnks1bp1, exon 5 of 12)	+
Tp53bp1	-4.38	-0.177	Down	3	113195953	113203026	1240,110,	Exon (Tp53bp1-201/Tp53bp1, exon 11 of 28)	-
Ppig	-2.63	-0.167	Down	3	55978910	55987677	56,168,88,137,1141,	3' UTR	+
Odf2	-3.8	-0.151	Down	3	8479433	8487266	122,111,105,324,101,134,	3' UTR	+
Ptprj	-4.43	-0.142	Down	3	79233972	79234570	598,	3' UTR	-
Gmeb2	-3.07	-0.142	Down	3	176756173	176756421	248,	3' UTR	-
Ntmt1	-2.13	-0.0676	Down	3	9659196	9659582	386,	3' UTR	+
Rab22a	-2.55	-0.0552	Down	3	171784370	171784770	400,	3' UTR	+
Chst1	-3.3	-0.0471	Down	3	81511232	81512168	936,	3' UTR	+
Mmp24	-2.37	-0.0181	Down	3	151354855	151355401	546,	3' UTR	+
Rexo4	-2.41	-0.0173	Down	3	5501337	5501638	301,	3' UTR	-
AABR07051450.1	-2.82	-0.0144	Down	3	11657434	11657718	130,19,	Exon (AABR07051450.1-201/AABR07051450.1, exon 5 of 6)	+
Pkp4	-2.37	-0.0124	Down	3	45368508	45372528	509,38,	Exon (Pkp4-201/Pkp4, exon 6 of 21)	+
Zbtb43	-4.15	0.0518	Up	3	12493275	12494008	733,	Exon (Zbtb43-201/Zbtb43, exon 2 of 2)	-
Map1a	-4.44	0.0666	Up	3	113262665	113264616	1951,	Exon (Map1a-202/Map1a, exon 5 of 7)	+
Olfm1	-2.77	0.0756	Up	3	6797242	6798339	1097,	3' UTR	+
Edf1	-2.65	0.102	Up	3	2781217	2785376	97,52,161,94,134,	5' UTR	+
Chrm4	-2.34	0.106	Up	3	80839039	80840269	1230,	3' UTR	+
Tshz2	-2.36	0.145	Up	3	166744725	166745267	542,	Exon (Tshz2-201/Tshz2, exon 1 of 1)	+
Chac1	-3.22	0.194	Up	3	111162542	111163033	491,	3' UTR	+
Thbd	-2.62	0.197	Up	3	142750104	142750894	790,	3' UTR	-
AABR07051376.1	-2.09	0.197	Up	3	7035464	7038224	2760,	3' UTR	+
AC127963.1	-5.84	0.208	Up	3	173815509	173869855	87,175,248,154,56,62,141,17,	Exon (Phactr3-202/Phactr3, exon 6 of 14)	+
Atrn	-2.23	0.248	Up	3	123566222	123567170	948,	3' UTR	+
Rtf1	-3.89	0.254	Up	3	111496044	111523764	39,148,208,112,136,7,	5' UTR	+
Src	-2.31	0.288	Up	3	153593662	153594652	990,	3' UTR	+
Chgb	-2.13	0.317	Up	3	125439305	125439504	199,	Exon (Chgb-201/Chgb, exon 4 of 5)	+
Znfx1	-3.47	0.318	Up	3	163795798	163801578	3,248,115,34,	Exon (Znfx1-202/Znfx1, exon 9 of 17)	-
Pcsk2	-2.19	0.33	Up	3	137923374	137924069	695,	3' UTR	+
Dpm1	-2.84	0.333	Up	3	164986029	164986180	151,	5' UTR	-
Btbd3	-2.64	0.34	Up	3	131352870	131357579	19,119,1111,	5' UTR	+
Rcn1	-2.27	0.345	Up	3	95406478	95413124	135,200,61,44,	3' UTR	-
Eif3j	-3.66	0.348	Up	3	113976735	113996274	93,104,55,92,115,31,	5' UTR	+
Mrps26	-3.71	0.351	Up	3	123093740	123094879	19,124,390,	3' UTR	+
Tspy26	-2.35	0.367	Up	3	148706428	148706676	248,	Exon (Tspy26-201/Tspy26, exon 1 of 1)	-
Mbd5	-4.14	0.384	Up	3	33472426	33503891	1105,74,76,334,	3' UTR	+
Acot8	-3.51	0.384	Up	3	161259884	161260733	849,	3' UTR	-
Zeb2	-5.63	0.385	Up	3	29870212	29871054	842,	Exon (Zeb2-201/Zeb2, exon 7 of 9)	-
Bcas1	-2.86	0.393	Up	3	167976647	167995699	15,42,213,76,	Exon (Bcas1-201/Bcas1, exon 6 of 11)	-
Fam171b	-4.92	0.394	Up	3	71261140	71261829	689,	Exon (Fam171b-201/Fam171b, exon 8 of 8)	+
Nek6	-6	0.42	Up	3	22887417	22888401	984,	3' UTR	+
Dusp15	-4.52	0.438	Up	3	148419432	148419980	548,	3' UTR	-
Casc4	-5.49	0.44	Up	3	113819170	113877166	47,55,103,91,142,81,99,171,160,	Exon (Casc4-201/Casc4, exon 1 of 10)	+
Camsap1	-2.25	0.478	Up	3	3383560	3385298	127,370,	3' UTR	-
Eif2s2	-4.74	0.499	Up	3	150403020	150412179	116,104,178,97,	5' UTR	-
Napb	-3.35	0.499	Up	3	143029972	143063934	18,117,80,128,	5' UTR	-
Mga	-2.59	0.512	Up	3	111743533	111747333	869,32,	Exon (Mga-204/Mga, exon 16 of 23)	+
Ttl	-2.11	0.522	Up	3	121618890	121623755	70,517,	3' UTR	+
Ntng2	-2.23	0.549	Up	3	7775659	7795729	580,418,	5' UTR	-
Casc4	-2.18	0.558	Up	3	113886945	113887196	251,	Exon (Casc4-201/Casc4, exon 1 of 10)	+
Tmem127	-3.62	0.568	Up	3	119688583	119689079	496,	3' UTR	+
Garnl3	-2.69	0.615	Up	3	12034461	12040972	126,122,	Exon (Garnl3-201/Garnl3, exon 33 of 34)	-
Pdhx	-2.9	0.646	Up	3	92910221	92910420	199,	3' UTR	-
Rcn1	-2.53	0.701	Up	3	95413221	95418679	38,194,257,	3' UTR	-
Gpr107	-3.35	0.712	Up	3	10634642	10635193	551,	3' UTR	-
Mrps5	-3.2	0.712	Up	3	120173568	120174860	75,173,	Exon (Mrps5-202/Mrps5, exon 4 of 12)	+
Syndig1	-2.21	0.754	Up	3	145198077	145198717	640,	3' UTR	+
Dlgap4	-2.14	0.773	Up	3	152791182	152791480	298,	Exon (Dlgap4-201/Dlgap4, exon 2 of 12)	+
Tnks1bp1	-3.37	0.793	Up	3	72469760	72474140	35,2002,	Exon (Tnks1bp1-201/Tnks1bp1, exon 5 of 12)	+
Disp2	-6.16	0.802	Up	3	110588821	110589271	450,	Exon (Disp2-201/Disp2, exon 8 of 8)	+
Oprl1	-2.14	0.803	Up	3	177229518	177230467	949,	3' UTR	+
Stk35	-2.38	0.809	Up	3	122310438	122318819	106,743,	3' UTR	+
Cstf1	-3.27	0.823	Up	3	170387608	170390513	200,400,	3' UTR	+
Syt13	-2.31	0.825	Up	3	81852283	81852778	495,	3' UTR	+
Uqcc1	-2.67	0.861	Up	3	151456019	151474086	91,105,3,	Exon (Uqcc1-201/Uqcc1, exon 1 of 10)	-
AABR07053741.1	-2.4	0.875	Up	3	123154865	123155211	346,	Exon (AABR07053741.1-201/AABR07053741.1, exon 2 of 2)	-
Slc2a8	-2.52	0.898	Up	3	12020377	12020974	597,	3' UTR	-
Disp2	-6.62	0.91	Up	3	110587621	110588522	901,	Exon (Disp2-201/Disp2, exon 8 of 8)	+
Cd82	-3.03	0.949	Up	3	82324402	82324647	245,	3' UTR	-
Arl14ep	-2.16	0.993	Up	3	97983782	97989202	345,225,128,181,	3' UTR	-
Disp2	-3.94	1.01	Up	3	110584573	110585074	501,	Exon (Disp2-201/Disp2, exon 8 of 8)	+
Camsap1	-2.53	1.02	Up	3	3375162	3380804	586,11,	3' UTR	-
B3galt1	-4.54	1.07	Up	3	54264721	54266056	1335,	Exon (AABR07052441.1-201/AABR07052441.1-201, exon 2 of 2)	+
Thbd	-3.34	1.08	Up	3	142782435	142782932	497,	3' UTR	-
Snx5	-2.42	1.17	Up	3	138380476	138382754	95,87,40,28,	Exon (Snx5-202/Snx5, exon 9 of 14)	-
Gle1	-3.29	1.18	Up	3	8501170	8507057	145,61,93,	Exon (Gle1-201/Gle1, exon 4 of 16)	+
Adnp	-3.62	1.22	Up	3	164940542	164941142	600,	Exon (Adnp-201/Adnp, exon 4 of 4)	-
Eif3j	-2.19	1.23	Up	3	113996371	113997993	34,74,138,	5' UTR	+
Ube2e3	-2.55	1.24	Up	3	65870675	65870872	197,	3' UTR	+
Itga6	-2.33	1.27	Up	3	58512787	58513285	498,	3' UTR	+
Tshz2	-4.45	1.33	Up	3	166743592	166743790	198,	Exon (Tshz2-201/Tshz2, exon 1 of 1)	+
Slc23a2	-2.87	1.37	Up	3	124673510	124680429	36,115,	5' UTR	-
Rabgap1	-4.71	1.4	Up	3	21805012	21813691	22,105,84,72,198,16,	Exon (Rabgap1-201/Rabgap1, exon 11 of 26)	+
Btbd3	-2.29	1.42	Up	3	131351936	131352236	300,	5' UTR	+
AABR07053472.1	-3.99	1.46	Up	3	108944188	108957700	23,123,	Exon (AABR07053472.1-201/AABR07053472.1, exon 1 of 14)	+
Gpcpd1	-2.13	1.54	Up	3	125169628	125169777	149,	3' UTR	-
Inpp5e	-2.68	1.56	Up	3	3854683	3854984	301,	Exon (Inpp5e-202/Inpp5e, exon 1 of 10)	-
Itprid2	-3.28	1.65	Up	3	66615154	66616150	996,	Exon (Itprid2-201/Itprid2, exon 11 of 18)	+
Thbd	-2.76	1.69	Up	3	142751929	142752078	149,	3' UTR	-
Dll4	-2.45	1.76	Up	3	111142051	111142201	150,	Exon (Dll4-201/Dll4, exon 9 of 11)	+
LOC100363112	-2.25	1.8	Up	3	119364996	119376211	175,26,	3' UTR	-
Sox18	-2.38	1.83	Up	3	177177655	177178102	447,	Exon (Sox18-201/Sox18, exon 2 of 2)	-
Entr1	-2.34	1.93	Up	3	3827945	3828194	249,	3' UTR	-
Zbtb6	-2.49	2.02	Up	3	21681758	21682349	591,	3' UTR	-
B3galt1	-2.07	2.31	Up	3	54220260	54220408	148,	Exon (AABR07052441.1-201/AABR07052441.1-201, exon 2 of 2)	+
Prpf40a	-3.54	2.67	Up	3	38695418	38696216	84,66,	Exon (Prpf40a-201/Prpf40a, exon 15 of 26)	-
Calcrl	-3.04	2.91	Up	3	71750379	71750529	150,	3' UTR	-
Golt1b	-3.61	-2.63	Down	4	176617922	176618072	150,	3' UTR	+
Grm8	-3.69	-2.54	Down	4	54573855	54574054	199,	Exon (Grm8-201/Grm8, exon 9 of 11)	-
Lrrtm4	-4.35	-2.26	Down	4	111496642	111496993	351,	5' UTR	+
Antxr1	-2.56	-2.18	Down	4	118947061	118947310	249,	3' UTR	-
Prrt3	-2.32	-1.95	Down	4	145453448	145453836	198,2,	Exon (Prrt3-201/Prrt3, exon 3 of 3)	-
Klf15	-4.37	-1.86	Down	4	122369083	122369530	447,	Exon (Klf15-201/Klf15, exon 3 of 4)	+
Sspn	-2.5	-1.72	Down	4	180321744	180321942	198,	3' UTR	+
Tmem229a	-3.71	-1.57	Down	4	52348431	52348631	200,	3' UTR	-
Sema3c	-2.32	-1.53	Down	4	14319070	14319220	150,	3' UTR	-
Ubn2	-3.02	-1.42	Down	4	66193855	66196119	13,104,330,	Exon (Ubn2-201/Ubn2, exon 4 of 18)	+
Vwf	-3.41	-1.38	Down	4	158176072	158176721	649,	Exon (Vwf-201/Vwf, exon 28 of 52)	+
Ltbr	-4.83	-1.27	Down	4	157822888	157823630	742,	3' UTR	-
P3h3	-2.21	-1.18	Down	4	157359430	157360133	429,114,	3' UTR	-
Mxd1	-5.26	-1.12	Down	4	118452719	118454277	1054,142,	3' UTR	-
Rab43	-3.94	-1.08	Down	4	119695108	119695349	241,	3' UTR	-
Cald1	-3.24	-1.03	Down	4	62221132	62265602	86,147,400,84,28,	5' UTR	+
AABR07060833.1	-2.92	-0.959	Down	4	96564114	96564363	249,	Exon (AABR07060833.1-201/AABR07060833.1, exon 1 of 1)	+
Pclo	-3.21	-0.913	Down	4	16649750	16650451	701,	Exon (Pclo-203/Pclo, exon 5 of 24)	-
Lrrc61	-4.64	-0.896	Down	4	78204378	78205072	694,	5' UTR	+
Aak1	-3.72	-0.875	Down	4	118656026	118656177	151,	5' UTR	+
Sfxn5	-3.35	-0.868	Down	4	117111406	117111555	149,	3' UTR	-
Tnfrsf1a	-3.03	-0.861	Down	4	157876937	157877534	597,	3' UTR	+
Ints13	-2.83	-0.856	Down	4	180858118	180859821	34,214,	Exon (Ints13-201/Ints13, exon 14 of 16)	-
Zfp467	-3.14	-0.811	Down	4	78069537	78069888	351,	3' UTR	-
Tmem178b	-3.91	-0.8	Down	4	68051265	68051715	450,	3' UTR	+
Ppfibp1	-2.57	-0.76	Down	4	181426463	181426614	151,	3' UTR	+
Stambp	-2.13	-0.747	Down	4	115271555	115271705	150,	5' UTR	-
Eva1a	-5.15	-0.719	Down	4	112822415	112822913	498,	3' UTR	+
Zfp248	-2.18	-0.709	Down	4	150484201	150484846	645,	3' UTR	-
Erc1	-3.01	-0.697	Down	4	152091577	152149595	708,189,67,99,138,	3' UTR	-
Zfp777	-2.1	-0.697	Down	4	77704344	77706697	33,561,	Exon (Zfp777-201/Zfp777, exon 1 of 5)	-
Klhl42	-2.45	-0.635	Down	4	181501078	181501427	349,	3' UTR	+
Pclo	-5.87	-0.627	Down	4	17052889	17058571	597,54,	Exon (Pclo-203/Pclo, exon 5 of 24)	-
Grm7	-3	-0.619	Down	4	143187931	143188718	787,	Exon (Grm7-201/Grm7, exon 7 of 9)	+
Exoc6b	-2.38	-0.611	Down	4	116315192	116316139	947,	3' UTR	-
Armc10	-2.12	-0.578	Down	4	10004995	10005590	595,	3' UTR	-
Chd4	-2.14	-0.558	Down	4	157617029	157617851	99,195,106,	Exon (Chd4-201/Chd4, exon 3 of 40)	+
Prrt3	-2.11	-0.55	Down	4	145450910	145451160	250,	Exon (Prrt3-201/Prrt3, exon 3 of 3)	-
Sema3a	-2.88	-0.515	Down	4	18178804	18180730	505,44,	3' UTR	-
Cdk14	-5.28	-0.487	Down	4	26417084	26417285	201,	3' UTR	+
Setd5	-2.55	-0.484	Down	4	145061694	145065396	109,84,258,296,	Exon (Setd5-201/Setd5, exon 13 of 24)	+
Chrm2	-3.02	-0.471	Down	4	64089496	64090543	1047,	3' UTR	+
Gpr37	-2.22	-0.471	Down	4	51843433	51844331	898,	5' UTR	-
Arhgap25	-2.18	-0.468	Down	4	119292738	119327624	111,236,	5' UTR	-
Crbn	-2.73	-0.44	Down	4	138867349	138867791	442,	3' UTR	-
Ephb6	-2.09	-0.437	Down	4	70918315	70918514	199,	3' UTR	+
Tax1bp1	-2.24	-0.431	Down	4	82798060	82804240	4,149,91,54,	Exon (Tax1bp1-201/Tax1bp1, exon 5 of 18)	+
Rassf8	-4.38	-0.423	Down	4	180130041	180131487	854,46,	Exon (Rassf8-201/Rassf8, exon 3 of 5)	+
LRRTM1	-2.21	-0.414	Down	4	108302294	108303781	1487,	3' UTR	+
Creld1	-2.15	-0.413	Down	4	145448584	145449393	9,135,156,	Exon (Creld1-201/Creld1, exon 9 of 11)	+
Atp2b2	-2.55	-0.338	Down	4	145756482	145762521	49,42,59,	Exon (Atp2b2-201/Atp2b2, exon 9 of 26)	-
Lancl2	-2.13	-0.303	Down	4	88564943	88565292	349,	3' UTR	-
Gpr162	-2.08	-0.29	Down	4	157378831	157381105	448,246,	5' UTR	-
Chpf2	-2.82	-0.261	Down	4	7108511	7109849	1338,	3' UTR	-
Atf7ip	-2.8	-0.258	Down	4	170519668	170535180	697,78,146,138,66,74,46,	Exon (Atf7ip-201/Atf7ip, exon 1 of 14)	+
Pclo	-5.42	-0.207	Down	4	17058670	17058921	251,	Exon (Pclo-203/Pclo, exon 5 of 24)	-
Tatdn2	-4.27	-0.182	Down	4	145657758	145659986	522,768,	Exon (Tatdn2-201/Tatdn2, exon 3 of 8)	+
Cacna2d4	-7.8	-0.172	Down	4	151377397	151381694	749,585,	3' UTR	-
Rab11fip5	-2.32	-0.165	Down	4	117126523	117126722	199,	Exon (Rab11fip5-201/Rab11fip5, exon 1 of 5)	-
Prkag2	-2.73	-0.143	Down	4	6793741	6799082	1,94,355,	3' UTR	+
Dnajb6	-2.4	-0.119	Down	4	2748570	2769905	62,89,	Exon (Dnajb6-201/Dnajb6, exon 8 of 10)	+
Pdzrn3	-2.27	-0.0565	Down	4	133718272	133720659	1629,6,	3' UTR	-
Ptn	-2.68	-0.0208	Down	4	64239787	64266015	162,82,	3' UTR	-
Tigar	-4.73	0.0642	Up	4	159635497	159639595	1935,111,23,	5' UTR	-
Chd4	-4.01	0.0703	Up	4	157630317	157635883	68,176,181,75,	Exon (Chd4-201/Chd4, exon 3 of 40)	+
Usp39	-2.6	0.0722	Up	4	100207469	100207720	251,	Exon (Usp39-201/Usp39, exon 3 of 15)	-
Srpk2	-2.54	0.0826	Up	4	8162294	8166168	1,26,247,420,	Exon (Srpk2-201/Srpk2, exon 7 of 15)	+
Iqsec1	-3.02	0.145	Up	4	123425998	123426591	593,	Exon (Iqsec1-201/Iqsec1, exon 4 of 15)	+
Ccdc91	-2.9	0.145	Up	4	181942655	182042596	100,78,108,93,69,177,114,59,	Exon (Ccdc91-201/Ccdc91, exon 6 of 13)	+
Ppp1r9a	-3.39	0.16	Up	4	29978937	30182517	1411,133,121,105,136,136,	5' UTR	+
Alms1	-2.1	0.162	Up	4	117445905	117446406	501,	Exon (Alms1-201/Alms1, exon 16 of 23)	+
Ppp4r2	-5.17	0.308	Up	4	133318890	133320474	40,287,420,	3' UTR	+
Kcna1	-2.57	0.317	Up	4	159191590	159192378	788,	Exon (Kcna1-201/Kcna1, exon 1 of 1)	-
Ankib1	-2.35	0.327	Up	4	27593390	27594660	45,954,	3' UTR	+
Prickle2	-3.95	0.406	Up	4	124243150	124288879	983,564,	3' UTR	-
St8sia1	-2.2	0.422	Up	4	177195544	177195741	197,	5' UTR	-
Fam131b	-2.32	0.448	Up	4	71706402	71707148	746,	3' UTR	-
Magi1	-3.66	0.457	Up	4	125687456	125688206	750,	3' UTR	-
Jagn1	-2.17	0.464	Up	4	145403929	145404568	639,	3' UTR	+
Ptprz1	-5.43	0.466	Up	4	50046151	50053472	11,152,86,	Exon (Ptprz1-201/Ptprz1, exon 3 of 30)	+
Wnk1	-2.21	0.468	Up	4	152465568	152466983	7,592,	Exon (Wnk1-201/Wnk1, exon 24 of 28)	-
Pcyox1	-2.71	0.568	Up	4	118187282	118188423	1141,	3' UTR	-
Sfxn5	-2.21	0.569	Up	4	116993962	116994308	346,	3' UTR	-
Bhlhe40	-2.99	0.6	Up	4	140707735	140708676	941,	3' UTR	+
Washc2c	-2.34	0.603	Up	4	148139577	148139786	44,157,	5' UTR	+
Tgoln2	-3.64	0.609	Up	4	100481968	100483168	884,59,	5' UTR	-
Zfp638	-3.37	0.611	Up	4	115601710	115625662	73,776,	5' UTR	+
Srgap3	-3.03	0.639	Up	4	144639080	144639379	299,	3' UTR	-
Pclo	-2.31	0.677	Up	4	17032786	17052740	837,713,	Exon (Pclo-203/Pclo, exon 5 of 24)	-
Ube2h	-2.41	0.686	Up	4	57515046	57515196	150,	3' UTR	-
Mat2a	-4.33	0.696	Up	4	100302929	100303080	151,	5' UTR	-
Chl1	-3.75	0.696	Up	4	70320477	70323780	114,37,	Exon (Chl1-201/Chl1, exon 36 of 40)	+
Setd5	-2.71	0.735	Up	4	145082516	145090164	1,471,76,	Exon (Setd5-201/Setd5, exon 13 of 24)	+
Dpp6	-3.06	0.753	Up	4	4473008	4473158	150,	5' UTR	-
Apold1	-3	0.788	Up	4	168752182	168753678	1496,	3' UTR	+
Rbm33	-2.32	0.905	Up	4	616055	626678	163,120,17,	Exon (Rbm33-201/Rbm33, exon 5 of 19)	+
Lrrtm4	-2.29	1.05	Up	4	110699706	110702624	202,153,346,	5' UTR	+
Immt	-2.4	1.11	Up	4	99789340	99792237	241,56,	Exon (Immt-202/Immt, exon 15 of 16)	+
Lrrn1	-2.85	1.15	Up	4	139670682	139672454	1772,	3' UTR	+
Cdkn1b	-4.31	1.31	Up	4	168689547	168689791	244,	5' UTR	+
Lancl2	-2.56	1.37	Up	4	88525744	88527949	244,5,	3' UTR	-
Cyp51	-2.43	1.41	Up	4	27192472	27192672	200,	3' UTR	+
AABR07059168.2	-3.13	1.42	Up	4	6083984	6159102	64,89,97,	Exon (AABR07059168.2-201/AABR07059168.2, exon 1 of 54)	+
Tax1bp1	-2.58	1.45	Up	4	82807328	82808180	210,39,	Exon (Tax1bp1-201/Tax1bp1, exon 5 of 18)	+
RGD1306271	-4.32	1.52	Up	4	65900688	65901187	499,	Exon (RGD1306271-201/RGD1306271, exon 2 of 20)	-
Ptpn12	-2.49	1.52	Up	4	10655726	10666074	85,77,87,	Exon (Ptpn12-202/Ptpn12, exon 2 of 15)	+
Podxl	-2.65	1.65	Up	4	58839208	58839557	349,	Exon (Podxl-201/Podxl, exon 2 of 8)	-
Mxd1	-2.23	1.66	Up	4	118451325	118451575	250,	3' UTR	-
Mitf	-2.77	2.17	Up	4	130421947	130422097	150,	Exon (Mitf-201/Mitf, exon 10 of 10)	+
Atn1	-3.84	3.27	Up	4	157272776	157274558	216,114,116,	Exon (Atn1-201/Atn1, exon 2 of 9)	-
Nrf1	-3.56	3.71	Up	4	57444152	57444351	199,	3' UTR	+
Mitf	-2.73	4.12	Up	4	130423938	130424138	200,	Exon (Mitf-201/Mitf, exon 10 of 10)	+
Mdfic	-6.79	4.17	Up	4	42280721	42280870	149,	3' UTR	+
Met	-2.96	4.94	Up	4	44775638	44775788	150,	Exon (Met-201/Met, exon 1 of 20)	+
Ubxn2b	-4.18	-2.61	Down	5	19310839	19310989	150,	3' UTR	+
Zmym6	-4.69	-2.4	Down	5	145185316	145185515	199,	Exon (Zmym6-201/Zmym6, exon 15 of 15)	+
Zfp189	-2.11	-2.3	Down	5	64789603	64789752	149,	5' UTR	+
Mrpl50	-3.7	-2.22	Down	5	64784815	64785164	349,	3' UTR	-
Slc9a1	-3.65	-2.15	Down	5	151573786	151573936	150,	5' UTR	+
Rlf	-2.45	-2.1	Down	5	140110606	140110856	250,	3' UTR	-
Zbtb5	-2.1	-1.74	Down	5	60542548	60542897	349,	Exon (Zbtb5-201/Zbtb5, exon 2 of 2)	-
Ubiad1	-3.26	-1.72	Down	5	165249016	165249314	298,	3' UTR	-
Bach2	-2.55	-1.59	Down	5	47788587	47788786	199,	Exon (Bach2-201/Bach2, exon 4 of 6)	+
Mpdz	-2.75	-1.55	Down	5	99424367	99427674	136,194,21,	Exon (Mpdz-202/Mpdz, exon 38 of 48)	-
Man1c1	-2.35	-1.52	Down	5	152920095	152920343	248,	Exon (Man1c1-201/Man1c1, exon 1 of 12)	-
Tmem8b	-4.76	-1.51	Down	5	59191778	59191975	197,	Exon (Tmem8b-201/Tmem8b, exon 8 of 8)	+
Eva1b	-2.33	-1.48	Down	5	144160969	144161361	392,	3' UTR	+
Tdrd7	-3.8	-1.42	Down	5	61622106	61625365	223,27,	Exon (Tdrd7-201/Tdrd7, exon 8 of 18)	+
Ube4b	-3.96	-1.32	Down	5	166156829	166157128	299,	3' UTR	-
Gpn2	-3.84	-1.32	Down	5	151806554	151810262	314,157,64,	Exon (Gpn2-201/Gpn2, exon 1 of 5)	+
Zbtb17	-2.32	-1.27	Down	5	159981509	159981802	293,	Distal Intergenic	-
Tmem125	-2.49	-1.23	Down	5	137371073	137371223	150,	5' UTR	-
Zmpste24	-2.41	-1.23	Down	5	140015141	140015391	250,	5' UTR	-
Xkr8	-2.13	-1.23	Down	5	150925382	150925727	345,	5' UTR	-
Pum1	-5.31	-1.22	Down	5	148904568	148910065	138,62,	5' UTR	+
Man1c1	-2.7	-1.2	Down	5	152919798	152919947	149,	Exon (Man1c1-201/Man1c1, exon 1 of 12)	-
Ptprd	-4.87	-1.17	Down	5	93010821	93011222	401,	Exon (Ptprd-201/Ptprd, exon 17 of 37)	-
AC134204.1	-2.27	-1.16	Down	5	74786651	74787051	400,	3' UTR	+
RGD1561916	-2.25	-1.16	Down	5	57885976	57887242	79,76,40,	Exon (RGD1561916-201/RGD1561916, exon 3 of 7)	-
Mpdz	-2.43	-1.12	Down	5	99448680	99448830	150,	Exon (Mpdz-202/Mpdz, exon 38 of 48)	-
Rngtt	-3.38	-1.11	Down	5	48778609	48779058	449,	3' UTR	+
Mrps15	-2.65	-1.11	Down	5	144063695	144064045	350,	3' UTR	+
Rngtt	-3.68	-1.1	Down	5	48776817	48777117	300,	3' UTR	+
Chd5	-2.22	-1.1	Down	5	169519261	169521278	51,100,	5' UTR	+
Tdrd7	-2.32	-1.07	Down	5	61603895	61606898	541,107,	Exon (Tdrd7-201/Tdrd7, exon 8 of 18)	+
Fbxo42	-3.69	-1.03	Down	5	159725978	159726128	150,	3' UTR	+
Spen	-2.77	-1.03	Down	5	160016002	160016601	599,	3' UTR	-
Kdm4a	-2.3	-0.937	Down	5	136992984	136996473	210,200,87,	3' UTR	-
Spen	-2.96	-0.934	Down	5	160024622	160025221	599,	3' UTR	-
Rgs20	-2.47	-0.902	Down	5	14490308	14493174	182,116,	Exon (Rgs20-202/Rgs20, exon 4 of 5)	+
Rere	-7.78	-0.899	Down	5	167658467	167661215	20,223,724,129,	Exon (Rere-201/Rere, exon 18 of 23)	+
AABR07047872.1	-4.86	-0.881	Down	5	51466856	51468082	1226,	3' UTR	-
Rimkla	-3.57	-0.88	Down	5	138521389	138521737	348,	Exon (Rimkla-201/Rimkla, exon 5 of 5)	-
Slc9a1	-3.93	-0.847	Down	5	151625229	151625776	547,	5' UTR	+
Macf1	-3.09	-0.827	Down	5	141084415	141086383	224,85,42,	Exon (Macf1-203/Macf1, exon 62 of 98)	-
Runx1t1	-3	-0.795	Down	5	27430043	27439007	156,542,	3' UTR	+
Lurap1	-3.15	-0.793	Down	5	134992578	135001671	522,255,	5' UTR	-
Pou3f2	-9.3	-0.751	Down	5	36681725	36682467	742,	3' UTR	-
Ahdc1	-2.37	-0.751	Down	5	151262132	151264724	2592,	Exon (Ahdc1-201/Ahdc1, exon 5 of 6)	+
Rraga	-2.14	-0.748	Down	5	104941414	104941814	400,	Exon (Rraga-201/Rraga, exon 1 of 1)	+
Rusc2	-2.28	-0.697	Down	5	58871975	58872474	499,	Exon (Rusc2-201/Rusc2, exon 2 of 10)	+
Hp1bp3	-2.29	-0.662	Down	5	156587637	156591760	21,154,74,	Exon (Hp1bp3-203/Hp1bp3, exon 3 of 8)	+
Pik3cd	-2.14	-0.626	Down	5	166602501	166602651	150,	3' UTR	-
Rere	-2.84	-0.617	Down	5	167661893	167662266	1,199,	Exon (Rere-201/Rere, exon 18 of 23)	+
Wdr78	-3.13	-0.598	Down	5	122642033	122642233	200,	5' UTR	+
Aldh1b1	-3.79	-0.548	Down	5	61385561	61385861	300,	Exon (Aldh1b1-201/Aldh1b1, exon 2 of 2)	+
Szrd1	-3.2	-0.547	Down	5	159640723	159662754	417,255,50,68,	5' UTR	-
Rlf	-2.75	-0.534	Down	5	140110109	140110507	398,	3' UTR	-
AABR07049755.1	-2.97	-0.523	Down	5	136135783	136154641	1,133,122,43,98,	3' UTR	-
Myorg	-2.95	-0.477	Down	5	57877836	57878531	695,	Exon (Myorg-201/Myorg, exon 3 of 3)	-
Scp2	-5.04	-0.456	Down	5	127660345	127676782	76,27,103,94,	Exon (Scp2-202/Scp2, exon 1 of 13)	-
Chd5	-2.33	-0.453	Down	5	169537681	169541584	130,122,124,167,8,	5' UTR	+
Atpaf1	-2.1	-0.436	Down	5	134663900	134664200	300,	3' UTR	+
Fuca1	-3.43	-0.423	Down	5	154286347	154286544	197,	3' UTR	+
Slc45a1	-3.05	-0.416	Down	5	167680895	167681343	448,	Exon (Slc45a1-201/Slc45a1, exon 5 of 9)	-
Chd7	-2.71	-0.412	Down	5	21949148	21949448	300,	Exon (Chd7-201/Chd7, exon 37 of 37)	+
Akna	-2.2	-0.378	Down	5	79213931	79217451	245,350,	5' UTR	-
Mier1	-2.54	-0.367	Down	5	122659500	122668362	44,162,93,	Exon (Mier1-202/Mier1, exon 4 of 14)	+
Atad3a	-2.26	-0.345	Down	5	173189640	173189935	295,	3' UTR	-
Ephb2	-4.85	-0.339	Down	5	155139954	155140253	299,	Exon (Ephb2-202/Ephb2, exon 3 of 16)	-
Phc2	-2.93	-0.329	Down	5	146931195	146931345	150,	3' UTR	+
Myorg	-2.94	-0.318	Down	5	57877241	57877490	249,	Exon (Myorg-201/Myorg, exon 3 of 3)	-
Arid1a	-2.37	-0.294	Down	5	151905880	151910409	1849,48,	3' UTR	-
Rragd	-3.12	-0.232	Down	5	48225043	48239906	194,6,	5' UTR	+
Klhl9	-2.47	-0.229	Down	5	107323805	107325599	1794,	3' UTR	+
Adgrb2	-3.46	-0.213	Down	5	148200422	148200923	501,	Exon (Adgrb2-202/Adgrb2, exon 2 of 29)	+
Eloa	-3.65	-0.173	Down	5	154352397	154353753	57,842,	Exon (Eloa-201/Eloa, exon 4 of 11)	-
Elovl1	-2.16	-0.167	Down	5	137259886	137260483	597,	3' UTR	+
Thrap3	-2.11	-0.145	Down	5	144190977	144192943	632,11,	Exon (Thrap3-201/Thrap3, exon 4 of 12)	-
Eif4g3	-2.37	-0.142	Down	5	156563487	156564037	550,	Exon (Eif4g3-201/Eif4g3, exon 9 of 31)	+
Sesn2	-2.49	-0.13	Down	5	150685478	150685828	350,	3' UTR	-
Ptpru	-2.64	-0.119	Down	5	149923148	149923447	299,	3' UTR	-
Vcpip1	-2.36	-0.0533	Down	5	9233268	9233914	646,	Exon (Vcpip1-201/Vcpip1, exon 1 of 3)	+
Ptpn3	-2.15	-0.0435	Down	5	74251727	74252622	895,	3' UTR	-
Hyi	-2.21	-0.0416	Down	5	137192173	137192774	601,	3' UTR	-
Vps13d	-4.16	-0.00948	Down	5	163077693	163078143	450,	Exon (Vps13d-201/Vps13d, exon 19 of 70)	-
Ndufs5	-3.56	0.00874	Up	5	141393813	141405406	145,45,	5' UTR	-
Fndc5	-2.25	0.0182	Up	5	147328830	147330167	1337,	3' UTR	+
Grin3a	-2.53	0.0359	Up	5	64929064	64929412	348,	3' UTR	-
Lrrc41	-2.47	0.0439	Up	5	134940727	134941319	592,	Exon (Lrrc41-201/Lrrc41, exon 4 of 10)	+
Ddi2	-3.07	0.0613	Up	5	160236438	160236938	500,	3' UTR	-
Paqr7	-2.51	0.0622	Up	5	152718938	152719584	646,	5' UTR	+
Syf2	-4.31	0.0681	Up	5	153269624	153277167	56,105,126,118,91,99,297,	5' UTR	+
Ncoa2	-2.48	0.147	Up	5	5665660	5673140	795,5,	Exon (Ncoa2-201/Ncoa2, exon 9 of 21)	+
Dlgap3	-3	0.151	Up	5	145259408	145264391	939,58,	Exon (Dlgap3-201/Dlgap3, exon 2 of 11)	+
Ctnnbip1	-2.15	0.151	Up	5	166512578	166512828	250,	3' UTR	+
Eif4g3	-2.16	0.174	Up	5	156483509	156511973	725,89,135,	Exon (Eif4g3-201/Eif4g3, exon 9 of 31)	+
Dnajc8	-7.8	0.18	Up	5	150728359	150743231	6,57,67,95,72,92,76,235,	3' UTR	+
Rlf	-2.3	0.214	Up	5	140107423	140108518	1095,	3' UTR	-
C1qb	-2.14	0.256	Up	5	155246938	155247086	148,	3' UTR	-
Pum1	-3.58	0.284	Up	5	148781271	148791102	74,324,	5' UTR	+
Sfpq	-7.15	0.287	Up	5	145081382	145082077	76,302,15,	Exon (Sfpq-201/Sfpq, exon 12 of 20)	+
Cnr1	-2.7	0.317	Up	5	49327690	49329182	1492,	5' UTR	+
Usp24	-2.82	0.331	Up	5	126025814	126028255	63,387,	3' UTR	+
Zfp691	-2.09	0.349	Up	5	138218524	138222534	764,15,	5' UTR	-
Jun	-2.25	0.365	Up	5	114011935	114012584	649,	3' UTR	-
Pdp1	-2.43	0.378	Up	5	25578390	25583796	1617,35,32,	5' UTR	-
Adprhl2	-2.17	0.393	Up	5	144336458	144337977	666,101,17,	3' UTR	-
Prpf38a	-2.25	0.412	Up	5	128177525	128181706	23,98,27,113,111,19,	Exon (Prpf38a-201/Prpf38a, exon 4 of 10)	-
Adgrb2	-2.78	0.431	Up	5	148231186	148231487	301,	Exon (Adgrb2-202/Adgrb2, exon 2 of 29)	+
Mrpl15	-4.5	0.438	Up	5	14617572	14618020	448,	3' UTR	+
RGD1311517	-2.76	0.448	Up	5	173558835	173559420	585,	3' UTR	+
Tmem246	-3.97	0.477	Up	5	64848706	64849886	1180,	3' UTR	-
AABR07046707.1	-2.24	0.491	Up	5	2356076	2362792	46,104,	Exon (AABR07046707.1-201/AABR07046707.1, exon 14 of 18)	+
Paqr7	-2.18	0.532	Up	5	152708873	152718691	3,46,547,	5' UTR	+
Pex14	-2.08	0.604	Up	5	165808439	165918396	60,85,48,3,	Exon (Pex14-201/Pex14, exon 1 of 9)	-
AABR07049755.1	-2.45	0.652	Up	5	136129969	136130168	199,	3' UTR	-
Tgfbr1	-2.3	0.669	Up	5	63115409	63115659	250,	3' UTR	+
Tnc	-4.98	0.671	Up	5	79844918	79848054	126,1268,	Exon (Tnc-201/Tnc, exon 3 of 26)	-
Ajap1	-5.63	0.68	Up	5	170629941	170679266	27,759,	Exon (Ajap1-201/Ajap1, exon 1 of 5)	-
Plekhm2	-3.62	0.76	Up	5	160187498	160187846	348,	Exon (Plekhm2-201/Plekhm2, exon 9 of 20)	-
Zfp483	-2.28	0.774	Up	5	76098046	76102590	72,1445,	Exon (Zfp483-201/Zfp483, exon 4 of 5)	+
Rgs3	-3.14	0.778	Up	5	78516441	78554881	80,636,1031,	3' UTR	+
Vxn	-2.45	0.806	Up	5	9356502	9356802	300,	3' UTR	-
Icmt	-2.88	0.807	Up	5	169481030	169481880	850,	3' UTR	+
Sh2d5	-2.07	0.811	Up	5	156625030	156625181	151,	3' UTR	+
Smim12	-3.12	0.831	Up	5	145314498	145314646	148,	3' UTR	+
Tmem125	-2.78	0.848	Up	5	137371322	137372993	1341,102,	5' UTR	-
Tstd3	-2.88	0.914	Up	5	35894969	35902212	113,137,	5' UTR	-
Mier1	-2.41	0.921	Up	5	122627023	122642153	32,118,	Exon (Mier1-202/Mier1, exon 4 of 14)	-
Lpar1	-4.34	1.06	Up	5	75603704	75604204	500,	Exon (Lpar1-201/Lpar1, exon 3 of 4)	-
Zyg11b	-3.65	1.07	Up	5	127873368	127873518	150,	Exon (Zyg11b-201/Zyg11b, exon 2 of 13)	-
Eif4g3	-2.71	1.07	Up	5	156530213	156530761	34,166,	Exon (Eif4g3-201/Eif4g3, exon 9 of 31)	+
Yars	-2.42	1.11	Up	5	147375399	147381479	155,44,	Exon (Yars-201/Yars, exon 1 of 13)	+
Lurap1l	-2.79	1.13	Up	5	98514477	98514727	250,	Exon (Lurap1l-201/Lurap1l, exon 2 of 2)	+
Tmem68	-2.68	1.15	Up	5	16395687	16407362	74,75,	Exon (Tmem68-201/Tmem68, exon 3 of 8)	-
Asph	-2.24	1.17	Up	5	22579018	22579168	150,	3' UTR	-
Vamp3	-3.76	1.18	Up	5	168129413	168136617	123,82,42,	5' UTR	-
Zfp189	-2.5	1.21	Up	5	64800117	64800415	298,	5' UTR	+
C1qb	-3.27	1.26	Up	5	155246544	155246693	149,	3' UTR	-
Slc24a2	-2.49	1.26	Up	5	105343023	105343173	150,	Exon (Slc24a2-201/Slc24a2, exon 10 of 10)	-
Eps15	-2.85	1.31	Up	5	129015951	129019120	120,80,	Exon (Eps15-201/Eps15, exon 24 of 26)	+
Kdm4a	-2.76	1.4	Up	5	136968343	136968492	149,	3' UTR	-
Tmem125	-2.46	1.41	Up	5	137371923	137372761	838,	5' UTR	+
Cep85	-3.23	1.47	Up	5	152370556	152375812	149,153,144,	3' UTR	-
Zfp593	-4.24	1.49	Up	5	152463403	152463698	295,	3' UTR	-
Macf1	-2.9	1.63	Up	5	141121340	141121591	251,	Exon (Macf1-203/Macf1, exon 62 of 98)	-
Cep85	-3.41	1.65	Up	5	152363722	152367359	52,97,	3' UTR	-
Bend5	-2.33	1.66	Up	5	131273113	131275419	34,265,	Exon (Bend5-201/Bend5, exon 2 of 6)	+
Usp1	-2.73	1.84	Up	5	117593624	117594023	399,	Exon (Usp1-201/Usp1, exon 9 of 9)	+
Slc9a1	-4.58	2.07	Up	5	151573141	151573340	199,	5' UTR	+
AABR07048397.2	-4.45	2.18	Up	5	76753027	76756147	5,146,	5' UTR	-
Cptp	-3.72	2.3	Up	5	173318115	173318264	149,	5' UTR	-
Pnisr	-3.27	2.3	Up	5	36005022	36007105	131,19,	Exon (Pnisr-201/Pnisr, exon 6 of 12)	+
Ccdc28b	-2.68	2.71	Up	5	147827276	147827474	198,	5' UTR	-
Tek	-3.33	2.74	Up	5	113844183	113851046	97,52,	Exon (Tek-201/Tek, exon 21 of 23)	+
Prdm16	-3.06	3.57	Up	5	171686709	171686959	250,	Exon (Prdm16-204/Prdm16, exon 6 of 14)	-
Mdga2	-4.27	-2.97	Down	6	88663328	88663527	199,	Exon (Mdga2-201/Mdga2, exon 6 of 15)	-
LOC314140	-3.45	-2.92	Down	6	78179649	78179846	197,	Exon (LOC314140-201/LOC314140, exon 2 of 2)	+
Otub2	-5.77	-2.71	Down	6	127299445	127299694	249,	3' UTR	+
Gstz1	-4	-2.49	Down	6	111176669	111176868	199,	5' UTR	-
Pnma1	-3.22	-2.18	Down	6	107632664	107632863	199,	5' UTR	-
Foxn3	-3.29	-2.13	Down	6	123188772	123188923	151,	3' UTR	-
Smc6	-3.05	-1.91	Down	6	36994038	36994189	151,	3' UTR	+
Sp4	-434	-1.9	Down	6	146193411	146193560	149,	3' UTR	-
Elmsan1	-3.41	-1.63	Down	6	107657819	107658019	200,	Exon (Elmsan1-202/Elmsan1, exon 1 of 12)	-
Synj2bp	-2.98	-1.59	Down	6	105228386	105228635	249,	3' UTR	-
Kif26a	-2.99	-1.55	Down	6	136750422	136750672	250,	Exon (Kif26a-201/Kif26a, exon 12 of 15)	+
Fez2	-5.25	-1.53	Down	6	986501	988557	170,77,	Exon (Fez2-202/Fez2, exon 4 of 8)	-
Egln3	-4.07	-1.48	Down	6	75051365	75052975	558,36,	3' UTR	-
Kcns3	-2.96	-1.45	Down	6	36765473	36765917	444,	3' UTR	-
LOC299282	-2.27	-1.43	Down	6	128073418	128075596	7,343,	5' UTR	+
Kcnk3	-3.03	-1.41	Down	6	27154697	27154997	300,	3' UTR	-
Cmpk2	-2.1	-1.4	Down	6	45691800	45693276	8,292,	3' UTR	+
Ncoa1	-2.1	-1.4	Down	6	28678933	28679133	200,	3' UTR	-
Atxn7l1	-3.24	-1.35	Down	6	52557178	52557329	151,	3' UTR	+
Cog5	-2.85	-1.29	Down	6	51015363	51015513	150,	Exon (Gpr22-202/Gpr22, exon 2 of 2)	-
Sp4	-2.72	-1.27	Down	6	146193115	146193313	198,	3' UTR	-
Ccdc88c	-2.15	-1.27	Down	6	124928384	124932355	86,187,128,	Exon (Ccdc88c-201/Ccdc88c, exon 30 of 30)	-
Mok	-2.53	-1.22	Down	6	135228901	135229050	149,	3' UTR	-
Fam161b	-2.25	-1.13	Down	6	108061111	108063226	59,100,137,	Exon (Fam161b-201/Fam161b, exon 6 of 8)	-
Ppp2r5e	-4.78	-1.08	Down	6	98421318	98421568	250,	3' UTR	-
Jag2	-3.68	-1.07	Down	6	137712249	137712648	399,	3' UTR	-
Zc3h14	-3.8	-1.06	Down	6	122760340	122765455	50,121,137,187,	Exon (Zc3h14-201/Zc3h14, exon 11 of 14)	+
Cdc42ep3	-3.5	-0.861	Down	6	1923085	1924110	1025,	5' UTR	-
Itsn2	-2.1	-0.834	Down	6	30169286	30171778	69,150,99,230,	Exon (Itsn2-201/Itsn2, exon 11 of 40)	-
Tmem214	-3.53	-0.807	Down	6	26867783	26868133	350,	3' UTR	-
Sstr1	-2.53	-0.783	Down	6	79254387	79255744	58,932,	5' UTR	+
Ttll5	-3.3	-0.722	Down	6	109765240	109780158	80,63,39,158,306,	Exon (Ttll5-201/Ttll5, exon 14 of 30)	+
Ppm1g	-2.22	-0.688	Down	6	26531319	26535116	57,133,407,6,3,132,49,	Exon (Ppm1g-201/Ppm1g, exon 3 of 12)	+
Acp1	-2.36	-0.677	Down	6	49844158	49851664	48,114,74,63,	5' UTR	-
Mboat2	-4.11	-0.658	Down	6	44130092	44130790	698,	3' UTR	+
Ccdc177	-2.78	-0.624	Down	6	104407386	104407583	197,	Exon (Ccdc177-201/Ccdc177, exon 1 of 1)	-
Togaram1	-4.07	-0.607	Down	6	86715000	86715549	549,	Exon (Togaram1-202/Togaram1, exon 1 of 21)	+
Adi1	-2.95	-0.551	Down	6	47944497	47946505	28,215,	3' UTR	+
Rab15	-2.42	-0.501	Down	6	99846302	99846702	400,	3' UTR	-
Socs5	-2.2	-0.499	Down	6	10704329	10704828	499,	Exon (Socs5-201/Socs5, exon 2 of 2)	+
Arhgap5	-2.27	-0.496	Down	6	73358067	73358565	498,	5' UTR	+
Eml4	-2.18	-0.474	Down	6	6672157	6673256	1099,	3' UTR	+
Dnmt3a	-2.41	-0.46	Down	6	28249166	28328102	90,268,44,147,116,184,	5' UTR	+
Asxl2	-3.15	-0.459	Down	6	27913964	27914265	301,	Exon (Asxl2-201/Asxl2, exon 7 of 7)	+
Trappc12	-2.63	-0.448	Down	6	48016583	48016782	199,	Exon (Trappc12-201/Trappc12, exon 2 of 12)	-
Yy1	-3.24	-0.442	Down	6	132703034	132717609	216,30,	Exon (Yy1-201/Yy1, exon 1 of 5)	+
Map3k9	-2.7	-0.44	Down	6	105479238	105510085	156,388,	Exon (Map3k9-202/Map3k9, exon 2 of 11)	-
Irf2bpl	-2.41	-0.439	Down	6	110901989	110903289	1300,	Exon (Irf2bpl-201/Irf2bpl, exon 1 of 1)	-
Foxn3	-2.93	-0.427	Down	6	123189720	123211158	626,23,	3' UTR	-
Map4k3	-2.28	-0.423	Down	6	3314724	3328512	57,63,59,21,	Exon (Map4k3-201/Map4k3, exon 13 of 33)	-
Plekhh1	-2.23	-0.422	Down	6	102226050	102238463	85,63,150,50,	Exon (Plekhh1-201/Plekhh1, exon 2 of 29)	+
Rab15	-4.25	-0.375	Down	6	99847300	99847699	399,	3' UTR	-
Tmed10	-5.17	-0.373	Down	6	109171154	109179595	84,65,	Exon (Tmed10-201/Tmed10, exon 3 of 5)	-
Fam84a	-2.25	-0.336	Down	6	39360669	39362108	1439,	5' UTR	-
Rasgrp3	-4.46	-0.331	Down	6	21074564	21076769	247,248,	3' UTR	-
AABR07065602.1	-6.9	-0.314	Down	6	137176552	137177622	491,59,	Exon (AABR07065602.1-201/AABR07065602.1, exon 30 of 31)	+
Fam98a	-2.59	-0.31	Down	6	21064061	21064644	112,387,	Exon (Fam98a-201/Fam98a, exon 7 of 8)	+
Synj2bp	-3.14	-0.273	Down	6	105229180	105231235	415,83,	3' UTR	-
Cep170b	-4.23	-0.257	Down	6	137302852	137303353	501,	Exon (Cep170b-201/Cep170b, exon 11 of 18)	+
Birc6	-2.77	-0.202	Down	6	22033473	22033874	401,	Exon (Birc6-201/Birc6, exon 9 of 58)	-
Kcns3	-2.18	-0.173	Down	6	36764487	36764931	444,	3' UTR	-
Kcnf1	-3.06	-0.172	Down	6	42472797	42473590	793,	5' UTR	-
Zbtb1	-2.66	-0.162	Down	6	99414739	99416324	1585,	Exon (Zbtb1-201/Zbtb1, exon 2 of 3)	+
AC118496.1	-2.95	-0.156	Down	6	103413882	103470555	24,115,358,	5' UTR	-
Ubr7	-2.29	-0.124	Down	6	126636689	126636838	149,	Exon (Ubr7-202/Ubr7, exon 1 of 12)	+
Hif1a	-2.21	-0.111	Down	6	96810956	96811106	150,	5' UTR	+
Hsp90aa1	-2.12	-0.0814	Down	6	135108505	135109084	222,223,	Exon (Hsp90aa1-201/Hsp90aa1, exon 9 of 11)	-
Nrxn3	-2.71	-0.0712	Down	6	114057843	114067464	10,1335,	Exon (Nrxn3-203/Nrxn3, exon 22 of 23)	+
Setd3	-2.2	-0.0622	Down	6	132071319	132075776	54,93,4,	Exon (Setd3-201/Setd3, exon 1 of 12)	-
Brf1	-2.38	-0.0463	Down	6	137787049	137788385	1336,	3' UTR	+
Rock2	-2.6	0.0344	Up	6	42274327	42279264	21,95,180,169,71,89,22,	Exon (Rock2-201/Rock2, exon 10 of 35)	+
Wdr60	-2.65	0.0758	Up	6	144111624	144115273	266,33,	Exon (Wdr60-202/Wdr60, exon 5 of 23)	-
Dcaf5	-3.75	0.0773	Up	6	103517584	103518085	501,	3' UTR	-
Tmem196	-2.72	0.0923	Up	6	147933875	147937733	81,74,245,	3' UTR	+
Foxg1	-2.19	0.102	Up	6	69972212	69973248	1036,	Exon (Foxg1-201/Foxg1, exon 1 of 1)	+
Sos2	-6.24	0.162	Up	6	91886679	91888132	485,12,	Exon (Sos2-202/Sos2, exon 22 of 24)	-
Cwf19l2	-4.27	0.192	Up	6	18989415	19012790	519,91,93,117,30,	Exon (Cwf19l2-202/Cwf19l2, exon 8 of 19)	+
Ston2	-2.77	0.207	Up	6	115399524	115409369	259,203,1181,	3' UTR	-
LOC299282	-2.09	0.226	Up	6	128075694	128077817	213,87,	5' UTR	+
Atl1	-3.05	0.23	Up	6	92365296	92369628	381,15,2,	Exon (Atl1-201/Atl1, exon 13 of 15)	+
Kif3c	-3.46	0.238	Up	6	27768992	27793740	1579,102,123,29,	5' UTR	+
Ccdc88c	-3.37	0.263	Up	6	124908803	124909453	650,	Exon (Ccdc88c-201/Ccdc88c, exon 30 of 30)	-
Sptb	-4.59	0.264	Up	6	99681231	99682800	71,205,73,	Exon (Sptb-201/Sptb, exon 24 of 36)	-
Dync1h1	-2.13	0.266	Up	6	134973326	134974222	74,177,	Exon (Dync1h1-202/Dync1h1, exon 10 of 81)	+
Ddx24	-2.1	0.268	Up	6	127312975	127313223	248,	Exon (Ddx24-201/Ddx24, exon 3 of 9)	-
Ylpm1	-3.41	0.279	Up	6	108857436	108859332	1896,	Exon (Ylpm1-203/Ylpm1, exon 9 of 25)	+
Ankrd9	-2.14	0.284	Up	6	135410077	135410707	630,	3' UTR	-
Sel1l	-3.89	0.3	Up	6	115597501	115599875	91,106,3,	Exon (Sel1l-202/Sel1l, exon 4 of 21)	-
Pacs2	-2.2	0.312	Up	6	137886475	137886823	348,	Exon (Pacs2-201/Pacs2, exon 7 of 24)	+
Vsnl1	-2.2	0.336	Up	6	37121775	37121974	199,	5' UTR	-
Kidins220	-2.76	0.357	Up	6	44320392	44321590	1198,	3' UTR	+
Sptb	-4.42	0.475	Up	6	99690156	99697261	754,138,303,	Exon (Sptb-201/Sptb, exon 24 of 36)	-
Strn3	-2.57	0.499	Up	6	72462509	72462658	149,	5' UTR	-
Dync1h1	-2.1	0.511	Up	6	134981875	134983278	117,156,78,	Exon (Dync1h1-202/Dync1h1, exon 10 of 81)	+
Dnajb9	-3.68	0.566	Up	6	64168300	64170151	102,197,	5' UTR	-
Kif3c	-2.79	0.573	Up	6	27814570	27814868	298,	5' UTR	+
Rdh14	-2.4	0.604	Up	6	36111129	36111818	689,	3' UTR	+
Ppm1b	-3.35	0.608	Up	6	8249903	8250652	749,	Exon (Ppm1b-204/Ppm1b, exon 2 of 6)	+
Ncoa1	-2.1	0.619	Up	6	28677688	28678685	997,	3' UTR	-
Alkbh1	-2.08	0.624	Up	6	111476891	111477040	149,	5' UTR	-
Pacs2	-2.66	0.661	Up	6	137866952	137872322	28,60,111,	Exon (Pacs2-201/Pacs2, exon 7 of 24)	+
Ppp1r21	-3.3	0.691	Up	6	12322827	12322976	149,	3' UTR	+
Lrfn5	-4.12	0.706	Up	6	83425874	83432123	595,44,8,	Exon (Lrfn5-201/Lrfn5, exon 4 of 6)	+
Tmem178a	-2.6	0.716	Up	6	3715196	3715833	637,	3' UTR	+
Dock4	-2.08	0.753	Up	6	60782208	60782506	298,	Exon (Dock4-201/Dock4, exon 56 of 56)	+
Ddx24	-3.34	0.84	Up	6	127317338	127319362	647,46,	Exon (Ddx24-201/Ddx24, exon 3 of 9)	-
Socs5	-4.19	0.879	Up	6	10701142	10701741	599,	Exon (Socs5-201/Socs5, exon 2 of 2)	+
Cinp	-2.98	0.906	Up	6	135290823	135291509	686,	3' UTR	-
Cpsf2	-2.19	0.927	Up	6	125896035	125896185	150,	3' UTR	+
Atl2	-2.14	0.982	Up	6	2606764	2608790	258,15,77,	3' UTR	+
Rock2	-5.54	1.02	Up	6	42255606	42271559	4,160,61,12,80,49,136,92,247,107,160,161,185,70,104,13,	Exon (Rock2-201/Rock2, exon 10 of 35)	+
Riox1	-2.14	1.15	Up	6	107423415	107430894	157,43,	5' UTR	-
Ankmy2	-2.14	1.29	Up	6	55648119	55648269	150,	5' UTR	+
Nrxn1	-2.63	1.32	Up	6	14480563	14482137	117,330,	Exon (Nrxn1-201/Nrxn1, exon 5 of 14)	-
Trip11	-2.37	1.34	Up	6	125787083	125787434	351,	Exon (Trip11-201/Trip11, exon 11 of 21)	-
Baz1a	-3.35	1.37	Up	6	75798109	75800459	250,148,	Exon (Baz1a-201/Baz1a, exon 22 of 26)	-
Abhd1	-2.14	1.37	Up	6	26787376	26787824	448,	3' UTR	+
Arhgap5	-2.31	1.38	Up	6	73359906	73360155	249,	5' UTR	+
Cbll1	-3.4	1.49	Up	6	50782336	50786769	136,13,	Exon (Cbll1-201/Cbll1, exon 1 of 6)	-
Abhd1	-3.23	1.5	Up	6	26787391	26787889	498,	3' UTR	-
Nova1	-3.36	1.57	Up	6	66966155	66984321	424,72,4,	Exon (Nova1-202/Nova1, exon 3 of 4)	-
Cebpz	-2.34	1.62	Up	6	1519463	1520419	31,168,	Exon (Cebpz-201/Cebpz, exon 12 of 16)	-
Foxg1	-4.71	1.71	Up	6	69971818	69972114	296,	Exon (Foxg1-201/Foxg1, exon 1 of 1)	+
Nrde2	-2.14	1.83	Up	6	124157904	124163113	35,164,	Exon (Nrde2-201/Nrde2, exon 3 of 11)	-
Arl4a	-3.04	1.86	Up	6	59948773	59950586	818,19,	5' UTR	-
Plekhg3	-3.52	1.95	Up	6	99653030	99653578	548,	Exon (Plekhg3-201/Plekhg3, exon 17 of 18)	+
Snapc1	-3.87	2.23	Up	6	96884112	96893003	62,102,131,	3' UTR	+
Cyp1b1	-3.05	2.31	Up	6	2311532	2311731	199,	Exon (Cyp1b1-203/Cyp1b1, exon 1 of 1)	-
Atraid	-2.34	2.31	Up	6	26680695	26680843	148,	3' UTR	-
Kcnk10	-3.23	2.42	Up	6	122420080	122420278	198,	3' UTR	-
Fbxo11	-3.33	2.46	Up	6	11670890	11673553	69,86,193,	Exon (Fbxo11-201/Fbxo11, exon 11 of 22)	-
Hectd1	-3.56	2.61	Up	6	72510304	72510455	151,	3' UTR	-
Sp4	-4.58	2.66	Up	6	146136864	146145937	254,93,	3' UTR	-
Klhl29	-2.7	3.12	Up	6	29180705	29180856	151,	3' UTR	-
Stk3	-2.87	-2.49	Down	7	73698009	73748159	11,126,64,	Exon (Stk3-201/Stk3, exon 7 of 11)	-
Slc2a13	-6.62	-2.47	Down	7	132757358	132757508	150,	5' UTR	-
Trmt12	-5.79	-2.39	Down	7	98749432	98749925	493,	Exon (Trmt12-201/Trmt12, exon 1 of 1)	+
Pias4	-8.36	-2.14	Down	7	11414644	11423227	2,406,41,	Exon (Pias4-201/Pias4, exon 1 of 11)	+
Galnt6	-3.51	-2.08	Down	7	142347905	142348305	400,	5' UTR	-
Slc45a4	-2.72	-1.98	Down	7	114847814	114847965	151,	Exon (Slc45a4-201/Slc45a4, exon 4 of 7)	-
Mdm1	-2.66	-1.96	Down	7	61190007	61190157	150,	Exon (Mdm1-202/Mdm1, exon 12 of 17)	+
Hsf1	-2.78	-1.79	Down	7	117564639	117565084	445,	3' UTR	+
Shisal1	-2.24	-1.57	Down	7	125340573	125340773	200,	3' UTR	-
Ric8b	-3.13	-1.54	Down	7	25991860	26002155	62,120,65,	Exon (Ric8b-201/Ric8b, exon 3 of 9)	+
Gxylt1	-3.39	-1.51	Down	7	134452604	134452804	200,	3' UTR	-
Fbxo32	-8.13	-1.43	Down	7	98065124	98067070	629,18,	3' UTR	-
Hcfc2	-3.33	-1.34	Down	7	27108214	27108412	198,	Exon (Hcfc2-201/Hcfc2, exon 14 of 14)	-
Csf2rb	-2.24	-1.32	Down	7	119567911	119568776	192,555,	3' UTR	+
Zfpm2	-2.09	-1.31	Down	7	79961112	79961313	201,	Exon (Zfpm2-201/Zfpm2, exon 7 of 7)	+
Ptprr	-4.32	-1.24	Down	7	59324801	59325151	350,	3' UTR	+
Abcd2	-4.58	-1.14	Down	7	132342323	132343020	697,	5' UTR	-
Prr5	-2.42	-1.14	Down	7	125608492	125608840	348,	Exon (Prr5-201/Prr5, exon 9 of 9)	+
Nckap5l	-2.83	-1.08	Down	7	141086322	141086621	299,	Exon (Nckap5l-202/Nckap5l, exon 6 of 12)	-
Mief1	-5.99	-1.03	Down	7	121474575	121475172	597,	3' UTR	+
Lynx1	-2.93	-0.988	Down	7	115987126	115988090	21,130,	3' UTR	-
Nab2	-3.79	-0.921	Down	7	70964845	70965242	397,	3' UTR	-
Gdf11	-2.22	-0.908	Down	7	3307704	3308200	496,	3' UTR	-
Zfp871	-3.03	-0.875	Down	7	15024940	15025686	746,	Exon (Zfp871-201/Zfp871, exon 2 of 2)	-
Plec	-3.62	-0.856	Down	7	117248259	117248566	68,132,	Exon (Plec-202/Plec, exon 32 of 32)	-
Slc45a4	-2.08	-0.817	Down	7	114827356	114827807	451,	Exon (Slc45a4-201/Slc45a4, exon 4 of 7)	-
Phlda1	-2.22	-0.783	Down	7	54248046	54248292	246,	Exon (Phlda1-201/Phlda1, exon 1 of 2)	+
Cd320	-2.66	-0.686	Down	7	18705905	18706147	242,	3' UTR	+
Nav3	-2.81	-0.628	Down	7	52349445	52349993	548,	Exon (Nav3-201/Nav3, exon 13 of 42)	-
Plec	-4.46	-0.585	Down	7	117233509	117234607	1098,	Exon (Plec-202/Plec, exon 32 of 32)	-
Selenoo	-3.39	-0.553	Down	7	130081693	130082225	445,6,	3' UTR	-
Ric8b	-2.35	-0.532	Down	7	26012195	26012344	149,	Exon (Ric8b-201/Ric8b, exon 3 of 9)	+
Kcnc2	-2.56	-0.505	Down	7	54980468	54980868	400,	Exon (Kcnc2-201/Kcnc2, exon 1 of 5)	+
Ncald	-2.11	-0.502	Down	7	76201436	76201635	199,	3' UTR	-
Pias4	-4.46	-0.483	Down	7	11427008	11427258	250,	Exon (Pias4-201/Pias4, exon 1 of 11)	+
Uhrf1bp1l	-3.47	-0.441	Down	7	30454788	30455087	299,	3' UTR	+
Apc2	-2.44	-0.424	Down	7	12265742	12266191	449,	Exon (Apc2-201/Apc2, exon 14 of 14)	-
Trps1	-4.71	-0.407	Down	7	90276573	90277370	797,	Exon (Trps1-201/Trps1, exon 3 of 7)	-
Arhgap39	-4.05	-0.384	Down	7	117795396	117800799	90,506,	Exon (Arhgap39-201/Arhgap39, exon 6 of 12)	-
Dyrk2	-3.91	-0.366	Down	7	61790226	61791319	1093,	3' UTR	-
Plec	-3.69	-0.289	Down	7	117239129	117242414	2088,99,7,	Exon (Plec-202/Plec, exon 32 of 32)	-
Ccdc59	-3.74	-0.267	Down	7	47929812	47934343	133,100,207,	3' UTR	+
Taf2	-2.85	-0.257	Down	7	94699785	94700385	600,	3' UTR	-
Scrib	-2.15	-0.231	Down	7	117107275	117107633	22,148,31,	Exon (Scrib-201/Scrib, exon 31 of 38)	-
Ddn	-2.31	-0.196	Down	7	140482391	140482640	249,	Exon (Ddn-201/Ddn, exon 2 of 2)	-
Tab1	-2.43	-0.159	Down	7	121380448	121382038	1590,	3' UTR	+
Sstr3	-9.65	-0.152	Down	7	119761682	119763174	1492,	3' UTR	-
Pacsin2	-4.6	-0.128	Down	7	124225479	124227380	337,108,	3' UTR	-
Kcns2	-5.59	-0.0737	Down	7	73589595	73590385	790,	3' UTR	+
RGD1565498	-2.94	-0.0545	Down	7	63933810	63934553	743,	3' UTR	+
Cdk17	-2.32	-0.0364	Down	7	34001753	34052610	88,147,113,	5' UTR	+
Kif21a	-2.22	-0.0127	Down	7	132102939	132116697	82,69,108,200,189,124,91,39,92,	Exon (Kif21a-201/Kif21a, exon 10 of 36)	-
Rad21	-2.54	-0.012	Down	7	91521640	91522368	56,94,	Exon (Rad21-201/Rad21, exon 5 of 14)	-
Ubr5	-3.26	-0.004	Down	7	76802070	76804466	63,112,75,	Exon (Ubr5-201/Ubr5, exon 44 of 55)	-
Tnrc6b	-2.29	0.00934	Up	7	122091211	122093258	2047,	Exon (Tnrc6b-202/Tnrc6b, exon 8 of 26)	+
Cyhr1	-3.75	0.0117	Up	7	117708416	117709511	1095,	3' UTR	-
Hnrnpa1	-2.3	0.0312	Up	7	144866925	144868727	201,93,93,75,139,	Exon (Hnrnpa1-202/Hnrnpa1, exon 4 of 10)	+
Arc	-5.43	0.0338	Up	7	115908904	115909748	844,	3' UTR	-
Bcdin3d	-2.9	0.0603	Up	7	141132181	141132721	540,	3' UTR	-
Tcf20	-3.85	0.067	Up	7	123685140	123711404	21,2064,	Exon (Tcf20-201/Tcf20, exon 2 of 5)	-
Nap1l1	-2.25	0.0709	Up	7	54225015	54231972	23,103,142,81,129,61,	Exon (Nap1l1-201/Nap1l1, exon 3 of 15)	+
Rims2	-2.28	0.0804	Up	7	78520323	78520473	150,	Exon (Rims2-204/Rims2, exon 24 of 29)	+
Mbd3	-2.48	0.106	Up	7	12185506	12186057	551,	3' UTR	+
Plec	-3.35	0.155	Up	7	117234955	117236352	1397,	Exon (Plec-202/Plec, exon 32 of 32)	-
Plec	-5.57	0.156	Up	7	117236550	117239030	1151,1194,	Exon (Plec-202/Plec, exon 32 of 32)	-
Prickle1	-4.62	0.156	Up	7	134703959	134707431	1222,723,	3' UTR	-
Prkag1	-2.11	0.17	Up	7	140532167	140532629	45,205,	Exon (Prkag1-201/Prkag1, exon 35 of 65)	-
Cyth4	-2.3	0.187	Up	7	119843963	119844459	496,	3' UTR	+
Mex3d	-3.19	0.202	Up	7	12197592	12198305	363,178,	3' UTR	+
Os9	-2.15	0.257	Up	7	70380906	70384656	121,113,165,190,276,86,55,98,90,	Exon (Os9-201/Os9, exon 7 of 15)	-
Oxr1	-3.47	0.305	Up	7	80736121	80742671	59,761,78,	Exon (Oxr1-203/Oxr1, exon 8 of 17)	+
Derl1	-2.18	0.316	Up	7	97738361	97739200	839,	3' UTR	-
Panx2	-2.87	0.329	Up	7	130050541	130051036	495,	Exon (Panx2-201/Panx2, exon 2 of 3)	+
Eif4b	-2.53	0.332	Up	7	143698896	143699706	83,73,145,	3' UTR	+
Brd4	-2.9	0.34	Up	7	14247823	14248740	290,260,	Exon (Brd4-201/Brd4, exon 5 of 19)	-
Mgat3	-2.14	0.37	Up	7	121432490	121432888	398,	Exon (Mgat3-201/Mgat3, exon 2 of 2)	+
Dyrk2	-3.65	0.376	Up	7	61791417	61798679	537,9,	3' UTR	-
Shank3	-2.56	0.411	Up	7	130523093	130523543	450,	Exon (Shank3-203/Shank3, exon 21 of 23)	+
Lynx1	-3.76	0.423	Up	7	115982925	115983126	201,	3' UTR	-
Ckap4	-2.07	0.439	Up	7	24945746	24946646	900,	3' UTR	+
Mtss1	-3.24	0.441	Up	7	98822960	98823511	551,	3' UTR	-
Panx2	-2.65	0.517	Up	7	130051944	130052143	199,	Exon (Panx2-201/Panx2, exon 2 of 3)	+
Hgh1	-2.75	0.531	Up	7	117436223	117436812	589,	3' UTR	+
AC096473.3	-2.94	0.627	Up	7	120380591	120384797	70,70,54,	5' UTR	+
Helb	-3.05	0.635	Up	7	64887248	64887398	150,	5' UTR	-
Plec	-2.34	0.678	Up	7	117253848	117254662	31,169,	Exon (Plec-202/Plec, exon 32 of 32)	-
Prkag1	-2.29	0.7	Up	7	140525459	140526657	1198,	Exon (Prkag1-201/Prkag1, exon 35 of 65)	-
Slc38a1	-4.49	0.707	Up	7	137975647	137975946	299,	3' UTR	-
Shank3	-3.06	0.714	Up	7	130523741	130531155	548,1,	Exon (Shank3-203/Shank3, exon 21 of 23)	+
Panx2	-3.19	0.724	Up	7	130049751	130049900	149,	Exon (Panx2-201/Panx2, exon 2 of 3)	+
Ube2n	-2.48	0.77	Up	7	36638541	36639545	22,141,86,	3' UTR	+
Ubr5	-2.07	0.808	Up	7	76815065	76818936	29,112,124,136,	Exon (Ubr5-201/Ubr5, exon 44 of 55)	-
Slc6a15	-3.1	0.812	Up	7	45380689	45381087	398,	3' UTR	+
Cand1	-2.42	0.823	Up	7	62131147	62132144	997,	Exon (Cand1-201/Cand1, exon 10 of 15)	-
Poldip3	-2.39	0.879	Up	7	123993961	123994410	449,	3' UTR	-
Nudt4	-2.4	0.889	Up	7	36644014	36644313	299,	3' UTR	-
Polr2e	-2.73	1.11	Up	7	12533995	12535094	110,36,	Exon (Polr2e-201/Polr2e, exon 2 of 7)	+
Usp15	-2.96	1.14	Up	7	66685744	66686042	298,	3' UTR	+
Cdk17	-2.65	1.14	Up	7	34077286	34078029	15,184,	5' UTR	+
Nav3	-2.45	1.19	Up	7	52260850	52261150	300,	Exon (Nav3-201/Nav3, exon 13 of 42)	-
Cbx7	-2.31	1.34	Up	7	121137782	121138275	493,	3' UTR	-
Acvr1b	-3.64	1.35	Up	7	142858338	142858835	497,	3' UTR	+
Gls2	-3.59	1.35	Up	7	2621257	2621605	348,	3' UTR	+
Uhrf1bp1l	-2.87	1.35	Up	7	30454490	30454640	150,	3' UTR	+
Ric8b	-2.7	1.38	Up	7	25947815	25958049	582,58,	Exon (Ric8b-201/Ric8b, exon 3 of 9)	+
Cbx7	-2.14	1.42	Up	7	121141742	121153137	8,66,44,31,	3' UTR	-
AABR07056636.1	-2.62	1.5	Up	7	33916141	33916338	197,	Exon (AABR07056636.1-201/AABR07056636.1, exon 1 of 22)	-
Tmtc3	-2.14	1.67	Up	7	40175548	40175748	200,	Exon (Tmtc3-201/Tmtc3, exon 15 of 15)	-
Nuak1	-2.41	1.85	Up	7	25113067	25113317	250,	3' UTR	+
Gna15	-2.16	1.92	Up	7	11054432	11054632	200,	5' UTR	+
RGD1310852	-2.63	2.13	Up	7	97921479	97921878	399,	3' UTR	-
Kcnc2	-2.18	2.16	Up	7	55156727	55157136	92,59,	Exon (Kcnc2-201/Kcnc2, exon 1 of 5)	+
RGD1310852	-2.77	2.28	Up	7	97891365	97891716	351,	3' UTR	-
Hmg20b	-4.78	2.36	Up	7	11243013	11243211	198,	3' UTR	+
Tbc1d15	-5.33	2.96	Up	7	58178366	58182451	91,95,13,	Exon (Tbc1d15-201/Tbc1d15, exon 10 of 18)	-
Fam135b	-4.23	3.67	Up	7	112692458	112692609	151,	Exon (Fam135b-201/Fam135b, exon 12 of 19)	-
Pygo1	-4.08	-3.16	Down	8	79624796	79624945	149,	Exon (Pygo1-201/Pygo1, exon 3 of 3)	+
Zfp26	-3.08	-3.06	Down	8	21450507	21450757	250,	Exon (Zfp26-202/Zfp26, exon 3 of 3)	-
Armc8	-3.26	-2.68	Down	8	107725456	107729535	271,30,	3' UTR	-
Tmem136	-4.13	-2.07	Down	8	47398523	47398871	348,	3' UTR	-
Cgnl1	-2.27	-2.05	Down	8	78157012	78157829	43,108,	Exon (Cgnl1-201/Cgnl1, exon 11 of 18)	-
Paqr9	-4.41	-1.9	Down	8	103338020	103338271	251,	Exon (Paqr9-201/Paqr9, exon 1 of 1)	+
Pgr	-2.51	-1.89	Down	8	7129644	7129842	198,	Exon (Pgr-201/Pgr, exon 3 of 15)	+
Trpc6	-6.62	-1.5	Down	8	6872050	6872448	398,	Exon (Trpc6-201/Trpc6, exon 2 of 13)	+
Lars2	-2.2	-1.49	Down	8	132536071	132536369	298,	3' UTR	+
Rnf111	-3.1	-1.47	Down	8	76865740	76874520	264,128,96,93,119,	3' UTR	-
Nckipsd	-3.49	-1.43	Down	8	117605858	117606107	249,	Exon (Nckipsd-201/Nckipsd, exon 6 of 14)	+
Islr2	-5.62	-1.42	Down	8	62984601	62985197	596,	3' UTR	-
Smad3	-2.67	-1.42	Down	8	68572571	68572970	399,	3' UTR	-
Ccdc82	-4.64	-1.41	Down	8	11893565	11894393	327,119,	Exon (Ccdc82-202/Ccdc82, exon 3 of 9)	+
Gucy1a2	-2.73	-1.27	Down	8	899675	899924	249,	3' UTR	+
Slc35g2	-4.26	-1.2	Down	8	108854585	108854977	392,	Exon (Slc35g2-201/Slc35g2, exon 2 of 2)	-
Sidt2	-2.11	-1.18	Down	8	50231386	50231636	250,	3' UTR	-
Slc9a9	-2.45	-1.16	Down	8	103021029	103021577	548,	3' UTR	+
Ddx10	-2.83	-1.12	Down	8	57668014	57718993	230,137,57,162,7,	3' UTR	-
Cgnl1	-3.7	-1.1	Down	8	78131030	78152021	49,125,84,90,162,138,	Exon (Cgnl1-201/Cgnl1, exon 11 of 18)	-
Rrp9	-2.95	-1.08	Down	8	115179991	115185143	46,83,110,68,42,1,	Exon (Rrp9-201/Rrp9, exon 1 of 15)	+
Thyn1	-3.49	-1.04	Down	8	28045295	28050104	136,59,	5' UTR	+
Larp6	-2.52	-1.03	Down	8	65631860	65632408	548,	3' UTR	+
Bsn	-3.96	-1.02	Down	8	116893075	116893476	401,	3' UTR	-
Myo9a	-4.88	-0.966	Down	8	64611057	64611506	449,	Exon (Myo9a-202/Myo9a, exon 2 of 43)	+
Celsr3	-2.84	-0.961	Down	8	117621064	117621414	350,	Exon (Celsr3-201/Celsr3, exon 1 of 36)	+
Fat3	-2.38	-0.955	Down	8	14879546	14880245	699,	Exon (Fat3-201/Fat3, exon 25 of 26)	-
Smarcc1	-2.29	-0.952	Down	8	118268673	118287727	60,56,115,155,14,	Exon (Smarcc1-202/Smarcc1, exon 9 of 28)	+
SnUpn	-3.48	-0.929	Down	8	61622922	61626315	78,120,	Exon (SnUpn-201/SnUpn, exon 2 of 9)	+
Rnf26	-2.21	-0.881	Down	8	48448761	48449111	350,	3' UTR	-
Raver1	-3.56	-0.866	Down	8	22111712	22111863	151,	5' UTR	-
Ccdc51	-3.25	-0.819	Down	8	117829340	117830519	100,650,	Exon (Ccdc51-202/Ccdc51, exon 3 of 4)	+
Dipk2a	-4.14	-0.768	Down	8	102143005	102158985	566,304,7,48,17,	5' UTR	-
Pxylp1	-7.83	-0.673	Down	8	104725635	104726776	1141,	3' UTR	-
Zfp445	-3.15	-0.672	Down	8	131898674	131899023	349,	Exon (Zfp445-201/Zfp445, exon 1 of 6)	-
Vstm5	-3.39	-0.663	Down	8	13815059	13815959	900,	3' UTR	+
Myo6	-5.21	-0.635	Down	8	87704210	87712136	143,209,79,117,	Exon (Myo6-201/Myo6, exon 24 of 34)	+
Snx19	-2.29	-0.618	Down	8	31531347	31531546	199,	3' UTR	+
Pin1	-3.12	-0.603	Down	8	21669284	21672768	15,180,	Exon (Pin1-201/Pin1, exon 1 of 4)	+
Lingo1	-2.42	-0.6	Down	8	61275786	61276180	394,	Exon (Lingo1-201/Lingo1, exon 2 of 2)	-
Snx33	-2.21	-0.6	Down	8	61593582	61594982	1400,	Exon (Snx33-201/Snx33, exon 1 of 2)	-
Cx3cr1	-4.89	-0.586	Down	8	128741540	128754514	483,58,	5' UTR	-
Pigy	-2.65	-0.577	Down	8	23179618	23180067	449,	Exon (AABR07069454.1-201/AABR07069454.1-201, exon 2 of 2)	+
Stag1	-2.94	-0.547	Down	8	109326083	109329842	89,111,	Exon (Stag1-202/Stag1, exon 29 of 34)	+
Ankrd49	-4.83	-0.53	Down	8	13300852	13302633	467,329,	5' UTR	-
Gria4	-2.96	-0.503	Down	8	2045617	2045817	200,	5' UTR	-
Tmie	-2.78	-0.494	Down	8	119142733	119143333	600,	3' UTR	-
Fat3	-3.61	-0.448	Down	8	14498538	14498988	450,	Exon (Fat3-201/Fat3, exon 25 of 26)	-
Snx33	-2.17	-0.444	Down	8	61592682	61593233	551,	Exon (Snx33-201/Snx33, exon 1 of 2)	-
Fat3	-2.67	-0.378	Down	8	14417633	14421796	573,26,	Exon (Fat3-201/Fat3, exon 25 of 26)	-
Rbm15b	-5.95	-0.368	Down	8	115618603	115619837	1234,	Exon (Rbm15b-201/Rbm15b, exon 2 of 2)	-
LOC103690166	-2.48	-0.343	Down	8	23276974	23277915	941,	3' UTR	-
Zbtb16	-2.56	-0.261	Down	8	53143386	53146854	336,160,	5' UTR	-
Map4	-4.25	-0.26	Down	8	118116343	118116943	600,	Exon (Map4-202/Map4, exon 7 of 17)	+
Tpm1	-2.72	-0.255	Down	8	72820494	72836021	59,79,70,63,76,76,71,118,134,145,	5' UTR	-
Sik3	-2.52	-0.25	Down	8	50507195	50515605	522,28,	Exon (Sik3-201/Sik3, exon 21 of 25)	+
Ube4a	-3.6	-0.245	Down	8	49232249	49232498	249,	3' UTR	-
Scn2b	-2.94	-0.171	Down	8	49427441	49427689	248,	3' UTR	+
Dusp7	-3.83	-0.167	Down	8	115071401	115074642	59,685,	3' UTR	+
Bsn	-2.54	-0.161	Down	8	116891525	116892876	1351,	3' UTR	-
Golga4	-3.08	-0.16	Down	8	127198679	127223889	42,48,57,99,181,214,84,148,179,129,156,603,	Exon (Golga4-202/Golga4, exon 5 of 25)	+
Bsn	-2.53	-0.156	Down	8	116888576	116889177	601,	3' UTR	-
Arhgap20	-3.56	-0.138	Down	8	56257920	56261232	64,2123,	3' UTR	+
Zfp609	-2.16	-0.114	Down	8	71242842	71244036	1194,	Exon (Zfp609-201/Zfp609, exon 4 of 9)	-
Dpy19l1	-2.28	-0.102	Down	8	25585343	25592274	248,126,73,	3' UTR	-
Ccdc71	-2.85	-0.0984	Down	8	117249038	117250181	1143,	3' UTR	+
B3gat1	-4.08	-0.0411	Down	8	27803072	27803371	299,	3' UTR	+
Pdcd7	-2.7	-0.0391	Down	8	70861442	70872623	174,139,237,40,	5' UTR	+
Golga4	-3.82	-0.0234	Down	8	127225827	127234682	1655,122,131,111,21,49,	Exon (Golga4-202/Golga4, exon 5 of 25)	+
Ip6k2	-2.25	0.0654	Up	8	117591521	117598599	148,176,119,	Exon (Ip6k2-202/Ip6k2, exon 3 of 6)	+
Arcn1	-3.39	0.143	Up	8	49064637	49066189	83,206,8,	Exon (Arcn1-201/Arcn1, exon 3 of 10)	-
Leo1	-6.64	0.145	Up	8	82380955	82398046	20,792,105,95,146,85,95,135,136,82,	Exon (Leo1-201/Leo1, exon 1 of 12)	+
Cspg5	-2.62	0.182	Up	8	118334462	118335492	1030,	Exon (Cspg5-201/Cspg5, exon 4 of 7)	+
Rbm15b	-2.23	0.186	Up	8	115621245	115621394	149,	Exon (Rbm15b-201/Rbm15b, exon 2 of 2)	-
Snrk	-2.18	0.2	Up	8	130802163	130802707	544,	Exon (Snrk-202/Snrk, exon 7 of 7)	+
Uba5	-2.62	0.259	Up	8	112578737	112581859	893,107,79,56,	3' UTR	-
Arhgef12	-3.81	0.277	Up	8	47297502	47299458	45,115,33,107,	Exon (Arhgef12-202/Arhgef12, exon 36 of 47)	-
Arhgap32	-7.64	0.296	Up	8	33384657	33387263	811,638,	Exon (Arhgap32-201/Arhgap32, exon 22 of 23)	+
Epm2aip1	-3.32	0.337	Up	8	119524088	119524389	301,	5' UTR	+
Bsn	-3.09	0.337	Up	8	116884445	116884946	501,	3' UTR	-
Ccpg1	-2.64	0.379	Up	8	79687523	79688937	1057,179,	3' UTR	+
Snx19	-3.67	0.393	Up	8	31531694	31531993	299,	3' UTR	+
Dclk3	-3.05	0.409	Up	8	119722663	119737696	708,42,	Exon (Dclk3-201/Dclk3, exon 2 of 5)	+
Smarcc1	-3.7	0.415	Up	8	118241024	118252237	7,122,125,60,37,	Exon (Smarcc1-202/Smarcc1, exon 9 of 28)	+
Bcl9l	-3.27	0.416	Up	8	48829895	48831440	510,882,	Exon (Bcl9l-201/Bcl9l, exon 8 of 11)	+
Dag1	-2.86	0.463	Up	8	116992943	116993143	200,	5' UTR	-
Zbtb44	-3.58	0.468	Up	8	32213655	32216590	34,8,304,	Exon (Zbtb44-201/Zbtb44, exon 2 of 6)	+
Bsn	-4.66	0.472	Up	8	116889426	116890676	1250,	3' UTR	-
Fbxo9	-2.65	0.479	Up	8	85404724	85406361	58,140,	Exon (Fbxo9-201/Fbxo9, exon 3 of 13)	-
Scn4b	-2.92	0.586	Up	8	49449763	49449913	150,	Exon (Scn4b-201/Scn4b, exon 3 of 5)	+
Bsn	-3.71	0.589	Up	8	116877019	116880130	642,96,13,	3' UTR	-
Sltm	-2.09	0.667	Up	8	77010793	77015870	82,164,86,164,181,120,	Exon (Sltm-201/Sltm, exon 3 of 21)	+
Rnf214	-2.06	0.68	Up	8	50170782	50193112	76,89,97,140,141,60,92,	Exon (Rnf214-201/Rnf214, exon 3 of 15)	-
Cish	-2.1	0.698	Up	8	116058197	116058694	497,	3' UTR	+
Psma4	-2.31	0.704	Up	8	59539573	59539871	298,	3' UTR	+
Arhgef12	-2.82	0.879	Up	8	47274518	47276832	409,40,	Exon (Arhgef12-202/Arhgef12, exon 36 of 47)	-
Ccdc51	-2.78	0.909	Up	8	117815964	117820365	60,88,56,36,	Exon (Ccdc51-202/Ccdc51, exon 3 of 4)	-
Rnf26	-3.52	0.986	Up	8	48447612	48448462	850,	3' UTR	-
Dmxl2	-2.75	0.987	Up	8	58982584	58983684	1100,	Exon (Dmxl2-201/Dmxl2, exon 18 of 44)	-
Map4	-3.14	1.01	Up	8	118139680	118144033	36,222,93,	Exon (Map4-202/Map4, exon 7 of 17)	+
Prss35	-6.27	1.05	Up	8	94438220	94439065	845,	3' UTR	+
Pknox2	-2.26	1.07	Up	8	39362216	39363215	999,	3' UTR	-
Cadm1	-2.39	1.1	Up	8	52189030	52189278	248,	3' UTR	+
Carm1	-3.6	1.16	Up	8	22621326	22621573	247,	3' UTR	+
Hmg20a	-2.84	1.16	Up	8	61080251	61126806	122,79,	5' UTR	+
Zc3h12c	-2.44	1.18	Up	8	56673825	56674023	198,	Exon (Zc3h12c-202/Zc3h12c, exon 2 of 6)	-
Nedd4	-2.16	1.27	Up	8	79399664	79401837	6,61,60,22,	Exon (Nedd4-201/Nedd4, exon 23 of 29)	+
Hyal2	-2.34	1.3	Up	8	116324139	116327110	16,98,834,	5' UTR	+
Pdcd7	-3.18	1.47	Up	8	70860719	70860916	197,	5' UTR	+
Zbtb44	-2.46	1.49	Up	8	32189047	32189540	493,	Exon (Zbtb44-201/Zbtb44, exon 2 of 6)	+
Car12	-3.33	1.53	Up	8	72458899	72459247	348,	3' UTR	+
Mapkapk3	-2.18	1.89	Up	8	116019030	116020751	11,65,74,	Exon (Mapkapk3-201/Mapkapk3, exon 3 of 11)	-
Rab8b	-2.75	1.98	Up	8	72657172	72714614	55,144,	5' UTR	-
Sltm	-2.53	2.07	Up	8	76991898	76994681	61,90,	Exon (Sltm-201/Sltm, exon 3 of 21)	+
Col12a1	-3.22	2.18	Up	8	87132223	87132424	201,	Exon (Col12a1-201/Col12a1, exon 13 of 66)	-
Kank2	-4.83	2.27	Up	8	22817325	22817775	450,	Exon (Kank2-202/Kank2, exon 4 of 13)	-
Fam214a	-3.5	2.48	Up	8	81922165	81922414	249,	Exon (Fam214a-201/Fam214a, exon 9 of 16)	+
Glb1	-2.36	2.53	Up	8	122439377	122454342	104,95,	5' UTR	+
Celsr3	-2.82	2.69	Up	8	117624155	117626021	165,36,	Exon (Celsr3-201/Celsr3, exon 1 of 36)	+
Gpr83	-3.34	2.7	Up	8	13375270	13375571	301,	3' UTR	+
Celsr3	-2.32	2.72	Up	8	117646382	117646532	150,	Exon (Celsr3-201/Celsr3, exon 1 of 36)	+
Zfp202	-3.13	3.98	Up	8	44066407	44066557	150,	3' UTR	+
Kctd18	-2.97	-3.37	Down	9	64867203	64867353	150,	5' UTR	-
Zdbf2	-4.13	-2.5	Down	9	70085731	70086331	600,	Exon (Zdbf2-201/Zdbf2, exon 3 of 3)	+
Adgrf5	-5.57	-2.18	Down	9	20091247	20091597	350,	3' UTR	-
AABR07066180.1	-2.1	-2.16	Down	9	4442872	4447265	132,68,	5' UTR	-
Smarcal1	-2.71	-1.95	Down	9	79947073	79947223	150,	Exon (Smarcal1-202/Smarcal1, exon 2 of 17)	+
Irs1	-2.92	-1.84	Down	9	88082224	88082572	348,	Exon (Irs1-201/Irs1, exon 1 of 2)	-
Amer3	-7	-1.82	Down	9	41096883	41097424	541,	Exon (Amer3-201/Amer3, exon 1 of 1)	+
Imp4	-3.89	-1.78	Down	9	37770058	37770507	449,	3' UTR	-
Ppip5k2	-2.24	-1.51	Down	9	111284540	111284790	250,	3' UTR	+
Efhd1	-4.09	-1.49	Down	9	94362347	94362643	296,	5' UTR	+
Tbc1d8	-6.01	-1.39	Down	9	46091312	46091811	499,	3' UTR	-
Ercc5	-5.33	-1.36	Down	9	50942424	50955098	369,225,	Exon (Ercc5-202/Ercc5, exon 8 of 11)	+
Pid1	-4.04	-1.25	Down	9	91666625	91667118	493,	3' UTR	-
B3gat2	-3.85	-1.09	Down	9	30068071	30068549	31,369,	3' UTR	+
Srf	-2.6	-1.09	Down	9	16744999	16745198	199,	3' UTR	+
Kdm4b	-2.34	-1.05	Down	9	10710547	10734023	113,88,	5' UTR	-
Cnot9	-3.27	-0.96	Down	9	81806755	81807156	401,	5' UTR	+
Satb2	-2.26	-0.782	Down	9	63458717	63458916	199,	3' UTR	-
Sphkap	-2.42	-0.769	Down	9	89064027	89070883	113,187,	Exon (Sphkap-202/Sphkap, exon 8 of 12)	-
Asic4	-2.35	-0.699	Down	9	82647169	82647715	546,	5' UTR	+
Epb41l3	-4.1	-0.697	Down	9	117660756	117660907	151,	Exon (Epb41l3-202/Epb41l3, exon 12 of 24)	+
Ttbk1	-2.25	-0.59	Down	9	16899157	16900055	898,	3' UTR	+
Speg	-3.22	-0.579	Down	9	82627661	82627911	250,	3' UTR	+
Zdbf2	-3.35	-0.505	Down	9	70079836	70080387	551,	Exon (Zdbf2-201/Zdbf2, exon 3 of 3)	+
Lpin2	-2.5	-0.501	Down	9	119564057	119569866	181,19,	Exon (Lpin2-201/Lpin2, exon 4 of 20)	+
Igfbp5	-4.01	-0.474	Down	9	80153987	80154436	449,	3' UTR	-
Cab39	-3.48	-0.46	Down	9	92834405	92860109	323,123,	5' UTR	+
Asb1	-3.44	-0.427	Down	9	98668919	98676988	75,142,80,	5' UTR	+
Ing5	-5.9	-0.324	Down	9	100940453	100943235	42,116,92,	3' UTR	+
Sema4c	-3.3	-0.315	Down	9	43130060	43131055	995,	3' UTR	-
Phf3	-4.66	-0.286	Down	9	37085177	37101812	58,132,117,305,86,	Exon (Phf3-201/Phf3, exon 6 of 15)	-
Rims1	-3.56	-0.265	Down	9	28608021	28659474	57,68,224,	Exon (Rims1-201/Rims1, exon 7 of 31)	-
Trip12	-3.72	-0.259	Down	9	92405020	92435365	99,102,	Exon (Trip12-205/Trip12, exon 3 of 42)	-
Tyw5	-4.93	-0.258	Down	9	64096075	64096519	444,	5' UTR	+
Zfp142	-2.85	-0.23	Down	9	81849839	81850537	698,	Exon (Zfp142-201/Zfp142, exon 6 of 8)	-
Nrp2	-4.18	-0.209	Down	9	69609051	69609301	250,	3' UTR	+
AABR07067882.1	-3.5	-0.179	Down	9	70787375	70787864	489,	5' UTR	-
Ankrd12	-5.44	-0.121	Down	9	113662952	113664250	1298,	Exon (Ankrd12-201/Ankrd12, exon 8 of 12)	+
Ndufs1	-2.79	-0.11	Down	9	69947880	69953182	26,66,57,	5' UTR	-
AABR07068127.1	-2.89	-0.022	Down	9	84551244	84552964	1720,	Exon (AABR07068127.1-201/AABR07068127.1, exon 2 of 2)	+
AABR07067882.1	-2.71	0.0243	Up	9	70749451	70787864	12,581,	5' UTR	-
RGD1310819	-2.16	0.0591	Up	9	44213317	44213615	298,	Exon (RGD1310819-201/RGD1310819, exon 7 of 10)	-
Mtcl1	-3.08	0.0752	Up	9	114544733	114619711	689,60,159,225,218,	Exon (Mtcl1-201/Mtcl1, exon 9 of 14)	-
Tbcc	-2.21	0.0758	Up	9	16405280	16406338	1058,	5' UTR	-
Tmeff2	-2.32	0.164	Up	9	55389608	55441062	7,124,18,	Exon (Tmeff2-201/Tmeff2, exon 7 of 9)	-
Neu2	-2.26	0.166	Up	9	94723668	94724458	790,	Exon (Neu2-202/Neu2, exon 3 of 3)	+
Rab31	-3.14	0.218	Up	9	113371030	113371480	450,	3' UTR	-
Map2	-3.09	0.246	Up	9	73431796	73432643	847,	Exon (Map2-202/Map2, exon 5 of 13)	+
Mtcl1	-2.43	0.257	Up	9	114498943	114513660	1167,32,279,255,68,	Exon (Mtcl1-201/Mtcl1, exon 9 of 14)	-
Map4k4	-3.49	0.263	Up	9	46763213	46765446	24,125,	Exon (Map4k4-202/Map4k4, exon 20 of 32)	+
Safb	-2.76	0.284	Up	9	10452678	10453587	291,58,	Exon (Safb-203/Safb, exon 14 of 21)	-
Psmd1	-4.89	0.327	Up	9	93146650	93152667	41,87,147,123,	Exon (Psmd1-201/Psmd1, exon 21 of 25)	+
Epha4	-2.3	0.381	Up	9	83116927	83117776	849,	3' UTR	-
Satb1	-2.85	0.401	Up	9	2231476	2231726	250,	Exon (Satb1-202/Satb1, exon 8 of 12)	+
Sgpp2	-3.27	0.408	Up	9	84316606	84317845	1239,	3' UTR	+
Yes1	-2.37	0.417	Up	9	121873388	121877752	190,10,	Exon (Yes1-201/Yes1, exon 11 of 11)	+
Hdac4	-5.14	0.434	Up	9	99100884	99101085	201,	Exon (Hdac4-201/Hdac4, exon 13 of 27)	-
Zfand2b	-2.72	0.445	Up	9	82373241	82373740	34,265,	3' UTR	+
Sumo1	-2.09	0.449	Up	9	66458257	66483614	37,78,75,53,	5' UTR	-
Pnkd	-2.47	0.462	Up	9	81632702	81633198	496,	3' UTR	+
Chst10	-2.6	0.476	Up	9	45529325	45532377	1444,49,	3' UTR	-
Fem1a	-3.24	0.613	Up	9	10799045	10800392	1347,	3' UTR	-
Ebi3	-2.36	0.659	Up	9	11110969	11111762	310,124,	3' UTR	-
Lancl1	-3.11	0.661	Up	9	74014805	74014955	150,	3' UTR	-
Epb41l3	-3.62	0.669	Up	9	117633705	117636461	188,62,	Exon (Epb41l3-202/Epb41l3, exon 12 of 24)	+
Pou3f3	-4.39	0.695	Up	9	49480619	49481902	939,260,	Exon (Pou3f3-201/Pou3f3, exon 5 of 5)	+
Pou3f3	-3.2	0.714	Up	9	49479820	49480420	600,	Exon (Pou3f3-201/Pou3f3, exon 5 of 5)	+
Kansl3	-2.83	0.72	Up	9	42899530	42900175	645,	3' UTR	-
Eif5b	-2.64	0.746	Up	9	44707242	44708130	77,122,	Exon (Eif5b-201/Eif5b, exon 16 of 23)	+
Fam117b	-4.33	0.768	Up	9	66755546	66768792	17,114,19,	Exon (Fam117b-201/Fam117b, exon 3 of 8)	+
Rcan2	-2.85	0.773	Up	9	19540837	19716026	26,267,56,	5' UTR	-
Xpo5	-2.12	0.785	Up	9	17125499	17126544	1045,	3' UTR	-
Slc16a14	-2.99	0.827	Up	9	92511638	92512185	547,	Exon (Slc16a14-202/Slc16a14, exon 3 of 4)	-
Epha4	-3.68	0.856	Up	9	83244969	83253408	634,68,97,	3' UTR	-
Lonrf2	-2.42	0.95	Up	9	45470961	45471708	747,	3' UTR	-
Sept2	-3.66	1.03	Up	9	100647097	100649129	11,102,87,	Exon (Sept2-201/Sept2, exon 7 of 13)	+
Ing5	-3.22	1.12	Up	9	100948819	100949319	500,	3' UTR	+
Trip12	-2.98	1.18	Up	9	92380537	92380987	450,	Exon (Trip12-205/Trip12, exon 3 of 42)	-
Cnot9	-2.9	1.5	Up	9	81783448	81783599	151,	5' UTR	+
Mfsd6	-3.7	1.56	Up	9	53708678	53709276	598,	3' UTR	+
Clk1	-2.8	1.6	Up	9	65305476	65307946	3,161,84,	5' UTR	-
Bag2	-2.59	1.64	Up	9	38466583	38466924	341,	3' UTR	+
Des	-3.08	2.08	Up	9	82564046	82564245	199,	3' UTR	+
Adgrf5	-2.48	2.48	Up	9	20099942	20100391	449,	3' UTR	-
Ercc5	-3.15	3.48	Up	9	50942128	50942277	149,	Exon (Ercc5-202/Ercc5, exon 8 of 11)	+
Rad51d	-3	-2.87	Down	10	70228535	70228897	151,46,	3' UTR	-
Wdr81	-3.26	-2.86	Down	10	62278321	62278471	150,	Exon (Wdr81-201/Wdr81, exon 7 of 10)	-
Slfn5	-2.89	-2.82	Down	10	70311320	70311471	151,	3' UTR	+
Faap100	-2.22	-2.82	Down	10	109546937	109547286	349,	Exon (Faap100-201/Faap100, exon 5 of 10)	-
Mfsd11	-2.62	-2.66	Down	10	105796778	105796929	151,	5' UTR	+
Stxbp4	-3.97	-2.63	Down	10	78009730	78009977	247,	3' UTR	-
Mrm3	-3.79	-2.18	Down	10	64398387	64398535	148,	Exon (Mrm3-201/Mrm3, exon 1 of 4)	+
Ciao3	-2.26	-2.13	Down	10	15152805	15153049	244,	3' UTR	-
Phf12	-2.59	-2.1	Down	10	64816009	64816358	349,	3' UTR	-
Gfer	-3.79	-1.98	Down	10	14059934	14060891	124,74,	3' UTR	-
Recql5	-3.31	-1.96	Down	10	104476478	104477219	66,84,	Exon (Recql5-201/Recql5, exon 3 of 19)	-
RGD1561277	-6.1	-1.9	Down	10	45182630	45183128	498,	Exon (RGD1561277-201/RGD1561277, exon 5 of 5)	+
Bahcc1	-4.22	-1.9	Down	10	109464379	109464728	349,	Exon (Bahcc1-201/Bahcc1, exon 14 of 31)	+
Sstr2	-3.78	-1.89	Down	10	102141942	102142291	349,	Exon (Sstr2-201/Sstr2, exon 2 of 2)	+
Mybbp1a	-3.09	-1.76	Down	10	59006968	59007432	9,153,138,	Exon (Mybbp1a-201/Mybbp1a, exon 16 of 26)	+
MGC95210	-2.46	-1.74	Down	10	102204631	102204977	346,	Exon (MGC95210-201/MGC95210, exon 3 of 6)	+
Ubn1	-2.32	-1.72	Down	10	10698707	10698907	200,	Exon (Ubn1-201/Ubn1, exon 15 of 18)	-
Mfsd11	-4.39	-1.57	Down	10	105814402	105814900	498,	5' UTR	+
Nat9	-2.28	-1.48	Down	10	103736826	103736973	147,	5' UTR	-
Akap10	-2.75	-1.34	Down	10	48193281	48193529	248,	Exon (Akap10-201/Akap10, exon 4 of 15)	-
Dhx8	-2.46	-1.32	Down	10	89654422	89657114	22,110,413,	Exon (Dhx8-202/Dhx8, exon 4 of 23)	+
Slit3	-2.41	-1.32	Down	10	20401631	20411467	7,72,71,	Exon (Slit3-201/Slit3, exon 6 of 32)	+
Xylt2	-2.99	-1.31	Down	10	82386547	82388482	540,54,	3' UTR	-
Parn	-2.23	-1.31	Down	10	1309660	1312718	116,35,	3' UTR	-
Jmjd4	-4.2	-1.24	Down	10	45803908	45804395	487,	3' UTR	+
Slx4	-2.8	-1.24	Down	10	11802057	11805987	483,67,	Exon (Slx4-201/Slx4, exon 12 of 15)	+
AABR07029002.2	-4.46	-1.15	Down	10	2011139	2017369	242,113,88,	Exon (AABR07029002.2-201/AABR07029002.2, exon 16 of 18)	-
Phb	-4.13	-1.07	Down	10	83488231	83488878	647,	3' UTR	+
Luc7l3	-2.69	-1.05	Down	10	82026919	82027119	200,	Exon (Luc7l3-201/Luc7l3, exon 7 of 11)	-
Tlcd1	-3.92	-1.02	Down	10	65440411	65440861	450,	3' UTR	+
Ccnq	-3.03	-1	Down	10	66019616	66019907	291,	3' UTR	-
Utp18	-2.28	-0.886	Down	10	81587609	81587858	249,	Exon (Utp18-201/Utp18, exon 1 of 14)	-
Baiap3	-3.63	-0.879	Down	10	14600095	14600445	350,	3' UTR	-
Ppm1d	-3	-0.874	Down	10	72944799	72945095	296,	3' UTR	+
Wsb1	-2.16	-0.865	Down	10	66587316	66587465	149,	3' UTR	-
Msl1	-3.51	-0.826	Down	10	86711682	86711929	247,	Exon (Msl1-201/Msl1, exon 1 of 8)	+
AC115666.1	-2.87	-0.818	Down	10	36363907	36364308	401,	Exon (AC115666.1-201/AC115666.1, exon 3 of 3)	-
Sat2	-2.54	-0.817	Down	10	56229466	56229754	288,	3' UTR	+
Rai1	-2.85	-0.81	Down	10	46556781	46557331	550,	Exon (Rai1-201/Rai1, exon 2 of 5)	+
Cep131	-2.82	-0.81	Down	10	109246675	109249396	89,103,117,91,	Exon (Cep131-201/Cep131, exon 15 of 26)	-
SUpt6h	-2.24	-0.77	Down	10	65470670	65470870	200,	3' UTR	-
Med1	-3.95	-0.733	Down	10	86104443	86105239	796,	3' UTR	-
Cdr2l	-3.18	-0.72	Down	10	103942788	103946391	62,165,962,	3' UTR	+
Taok1	-4.2	-0.71	Down	10	62613447	62630155	136,213,183,462,	Exon (Taok1-201/Taok1, exon 21 of 24)	+
Ppm1e	-2.69	-0.675	Down	10	74679408	74679858	450,	5' UTR	-
Pgs1	-3.5	-0.645	Down	10	107012807	107013054	247,	Exon (Pgs1-201/Pgs1, exon 7 of 10)	+
Pelp1	-3.18	-0.628	Down	10	56988150	56989531	69,1026,	Exon (Pelp1-201/Pelp1, exon 16 of 17)	-
Cavin1	-3.14	-0.626	Down	10	88874231	88874528	297,	5' UTR	-
Aldh3a2	-5.56	-0.604	Down	10	47525792	47526092	300,	3' UTR	-
Mtmr4	-3.41	-0.601	Down	10	74905198	74905499	301,	Exon (Mtmr4-201/Mtmr4, exon 15 of 18)	+
Ssh2	-4.24	-0.594	Down	10	62706998	62709046	2048,	Exon (Ssh2-201/Ssh2, exon 14 of 14)	-
Bptf	-4.3	-0.591	Down	10	95327796	95328496	700,	5' UTR	-
Myo18a	-2.43	-0.57	Down	10	64999228	65002494	106,155,128,112,97,	Exon (Myo18a-202/Myo18a, exon 38 of 45)	-
Slx4	-4.43	-0.56	Down	10	11800357	11800958	601,	Exon (Slx4-201/Slx4, exon 12 of 15)	+
Sox9	-2.12	-0.545	Down	10	101290098	101290247	149,	Exon (Sox9-201/Sox9, exon 2 of 3)	+
Neurl4	-3.15	-0.495	Down	10	56513830	56514131	301,	Exon (Neurl4-201/Neurl4, exon 2 of 29)	+
Tnrc6c	-3.8	-0.487	Down	10	106712426	106721729	26,2522,	5' UTR	+
Eftud2	-3.21	-0.466	Down	10	90932174	90932424	250,	3' UTR	-
Neurod2	-2.27	-0.461	Down	10	86281788	86282693	96,21,24,27,42,689,	Exon (Neurod2-201/Neurod2, exon 1 of 6)	-
Smg6	-2.21	-0.46	Down	10	61979764	61986586	9,147,44,	3' UTR	+
Nmt1	-2.16	-0.456	Down	10	91160376	91160671	295,	3' UTR	+
Hap1	-3.34	-0.441	Down	10	88258914	88259162	248,	3' UTR	-
Aatk	-5.65	-0.424	Down	10	109190682	109191676	994,	Exon (Aatk-201/Aatk, exon 11 of 15)	-
Gga3	-3.63	-0.393	Down	10	104138598	104138848	250,	3' UTR	-
Myo18a	-3.68	-0.381	Down	10	64980516	64995248	14,123,45,140,186,138,84,17,	Exon (Myo18a-202/Myo18a, exon 38 of 45)	-
Sdk2	-2.08	-0.373	Down	10	102303277	102303977	700,	3' UTR	-
Cnot8	-2.19	-0.37	Down	10	43550121	43550371	250,	3' UTR	+
Gid4	-2.11	-0.368	Down	10	46808293	46808988	695,	3' UTR	+
Ncor1	-4.42	-0.362	Down	10	48707195	48719482	138,91,173,67,30,	Exon (Ncor1-201/Ncor1, exon 36 of 45)	-
Rab5c	-2.71	-0.347	Down	10	88622960	88623543	109,40,	Exon (Rab5c-201/Rab5c, exon 5 of 6)	-
Rtn4rl1	-3.04	-0.32	Down	10	62106906	62107400	494,	Exon (Rtn4rl1-201/Rtn4rl1, exon 2 of 2)	+
Pmm2	-2.68	-0.297	Down	10	7056762	7058086	513,35,	3' UTR	-
Rai1	-3.12	-0.289	Down	10	46558029	46559378	1349,	Exon (Rai1-201/Rai1, exon 2 of 5)	+
Myo18a	-4.13	-0.284	Down	10	65026661	65080485	77,1080,39,	Exon (Myo18a-202/Myo18a, exon 38 of 45)	-
Slc25a10	-2.55	-0.281	Down	10	109672356	109672750	394,	3' UTR	+
Sparc	-2.47	-0.247	Down	10	40751131	40764136	87,57,70,33,	5' UTR	-
Kif1c	-3.6	-0.246	Down	10	57350207	57351054	847,	Exon (Kif1c-201/Kif1c, exon 24 of 27)	+
Crebbp	-4.13	-0.24	Down	10	11716310	11716859	549,	Exon (Crebbp-201/Crebbp, exon 2 of 31)	+
AABR07029742.1	-3.27	-0.185	Down	10	48988610	48989349	739,	Exon (AABR07029742.1-201/AABR07029742.1, exon 2 of 2)	+
Nlgn2	-2.52	-0.164	Down	10	56432610	56433106	496,	Exon (Nlgn2-201/Nlgn2, exon 8 of 9)	-
Chd3	-2.81	-0.155	Down	10	55957943	55959957	52,100,132,117,	Exon (Chd3-201/Chd3, exon 10 of 39)	-
Myh10	-3.71	-0.145	Down	10	55394019	55404343	179,213,162,129,89,124,209,109,34,	Exon (Myh10-201/Myh10, exon 21 of 41)	+
Pafah1b1	-2.12	-0.14	Down	10	61456593	61456794	201,	3' UTR	-
AC105531.1	-3.08	-0.138	Down	10	71322194	71337527	885,382,164,54,7,	Exon (AC105531.1-202/AC105531.1, exon 1 of 8)	+
Snx29	-4.03	-0.124	Down	10	4183256	4186069	287,13,	Exon (Snx29-201/Snx29, exon 7 of 22)	-
Myh10	-3.47	-0.121	Down	10	55376957	55393458	48,207,138,124,172,213,145,207,105,153,185,	Exon (Myh10-201/Myh10, exon 21 of 41)	+
Nbr1	-2.37	-0.115	Down	10	89476828	89479863	260,92,58,37,	Exon (Nbr1-201/Nbr1, exon 17 of 21)	+
AC105531.1	-3.6	-0.0887	Down	10	71356153	71358105	3,446,	Exon (AC105531.1-202/AC105531.1, exon 1 of 8)	+
Tbc1d9b	-4.07	-0.0709	Down	10	35667622	35675530	1,66,72,51,54,107,799,	3' UTR	+
Tspoap1	-5.15	-0.0563	Down	10	75070806	75072831	20,840,39,	Exon (Tspoap1-201/Tspoap1, exon 24 of 34)	+
Kif1c	-3.33	0.0153	Up	10	57346675	57348257	129,73,595,	Exon (Kif1c-201/Kif1c, exon 24 of 27)	+
Cdc42ep4	-4.05	0.031	Up	10	102245970	102269222	1445,45,	5' UTR	-
Mgat1	-5.3	0.036	Up	10	34524860	34536179	41,1482,	5' UTR	+
Coil	-3.31	0.0893	Up	10	76328539	76328982	443,	Exon (Coil-201/Coil, exon 2 of 9)	+
2019-09-08	-3.8	0.11	Up	10	38893943	38898726	14,133,191,211,	3' UTR	+
Camkk1	-2.76	0.11	Up	10	59606585	59607474	889,	3' UTR	+
Rbfox1	-2.11	0.114	Up	10	8313557	8313956	399,	3' UTR	-
Cpeb4	-2.28	0.121	Up	10	16044753	16044950	197,	Exon (Cpeb4-201/Cpeb4, exon 1 of 9)	-
Dnah17	-2.18	0.124	Up	10	107029621	107030064	443,	3' UTR	+
Dexi	-2.24	0.146	Up	10	5199524	5211863	506,541,	5' UTR	+
Tmem94	-2.6	0.16	Up	10	104343246	104343396	150,	3' UTR	+
Adcy9	-2.58	0.182	Up	10	11511410	11512501	1091,	3' UTR	+
Fahd1	-2.08	0.195	Up	10	14215113	14215610	497,	Exon (Fahd1-201/Fahd1, exon 1 of 1)	-
Dhx8	-3.13	0.205	Up	10	89681959	89682455	496,	Exon (Dhx8-202/Dhx8, exon 4 of 23)	+
Nfe2l1	-2.2	0.212	Up	10	84688801	84689744	943,	Exon (Nfe2l1-201/Nfe2l1, exon 5 of 6)	-
Dusp3	-2.72	0.219	Up	10	89906343	89907285	942,	3' UTR	-
Amz2	-3.48	0.228	Up	10	97711004	97711972	17,103,30,	5' UTR	+
Mrpl12	-4.33	0.242	Up	10	109658226	109659003	107,187,	Exon (Mrpl12-201/Mrpl12, exon 1 of 5)	+
Mapt	-2.15	0.245	Up	10	92382440	92383336	896,	3' UTR	+
Ddx5	-4	0.29	Up	10	94981324	94981961	312,135,	Exon (Ddx5-201/Ddx5, exon 13 of 14)	-
Tanc2	-2.67	0.296	Up	10	94125852	94126252	400,	Exon (Tanc2-201/Tanc2, exon 12 of 26)	+
Tex2	-2.47	0.335	Up	10	94759008	94807499	1361,88,	5' UTR	-
Gabrb2	-2.09	0.346	Up	10	28158681	28187565	5,545,	3' UTR	+
Rprml	-2.92	0.361	Up	10	91710542	91711403	861,	5' UTR	+
Kif3a	-2.24	0.398	Up	10	38936197	38945254	45,99,9,157,181,7,	Exon (Kif3a-201/Kif3a, exon 8 of 18)	+
Usp7	-2.07	0.427	Up	10	7010078	7010855	140,131,26,	Exon (Usp7-201/Usp7, exon 14 of 31)	+
Srrm2	-4.12	0.43	Up	10	13155655	13156602	947,	Exon (Srrm2-201/Srrm2, exon 3 of 13)	+
Gabra1	-3.67	0.43	Up	10	27313358	27315392	236,163,	Exon (Gabra1-201/Gabra1, exon 9 of 10)	-
Tmem8a	-2.76	0.444	Up	10	15494282	15494731	449,	3' UTR	+
Kpnb1	-2.53	0.487	Up	10	85096376	85097809	401,147,	3' UTR	-
Mprip	-2.13	0.501	Up	10	46132971	46133122	151,	3' UTR	+
Rbm25l1	-2.72	0.509	Up	10	10458514	10458914	400,	Exon (Rbm25l1-201/Rbm25l1, exon 1 of 1)	+
SUpt6h	-2.81	0.581	Up	10	65492808	65496643	75,274,85,193,77,156,89,	3' UTR	-
Nlgn2	-2.12	0.605	Up	10	56434410	56434609	199,	Exon (Nlgn2-201/Nlgn2, exon 8 of 9)	-
Lsm12	-2.47	0.618	Up	10	90107050	90108513	198,100,	3' UTR	-
Coro6	-2.1	0.638	Up	10	62692689	62693171	363,32,	3' UTR	-
Cramp1	-2.96	0.68	Up	10	14371382	14373284	171,180,	Exon (Cramp1-201/Cramp1, exon 10 of 21)	-
Spop	-2.08	0.681	Up	10	83310498	83311393	895,	3' UTR	+
Fbxl20	-2.66	0.685	Up	10	86043283	86044605	258,35,	3' UTR	-
Nf1	-4.25	0.757	Up	10	66845951	66846895	944,	3' UTR	-
Aarsd1	-2.87	0.762	Up	10	89330815	89331078	100,49,	5' UTR	-
Fam171a2	-2.23	0.763	Up	10	90383861	90384455	594,	Exon (Fam171a2-201/Fam171a2, exon 8 of 8)	-
Specc1	-4.43	0.839	Up	10	48433539	48444091	64,74,179,133,	3' UTR	+
Hdac5	-2.4	0.846	Up	10	90146717	90146867	150,	Exon (Hdac5-201/Hdac5, exon 8 of 22)	-
Srrm2	-3.6	0.898	Up	10	13146620	13149935	17,78,63,33,51,8,	Exon (Srrm2-201/Srrm2, exon 3 of 13)	+
Slfn4	-7.35	0.916	Up	10	70430602	70433218	79,111,259,	5' UTR	+
Tanc2	-4.1	0.917	Up	10	94126351	94127149	798,	Exon (Tanc2-201/Tanc2, exon 12 of 26)	+
RGD1310352	-3.61	0.955	Up	10	37764437	37768350	385,304,	3' UTR	+
Slfn4	-2.31	0.962	Up	10	70429559	70429709	150,	5' UTR	+
Specc1	-2.27	0.983	Up	10	48528790	48538848	58,242,	3' UTR	+
Trim65	-3.16	0.987	Up	10	104675579	104676477	898,	3' UTR	-
Vps53	-2.26	0.997	Up	10	64340862	64341011	149,	5' UTR	-
Luc7l3	-5.89	0.998	Up	10	81992985	81997910	46,141,161,284,15,	Exon (Luc7l3-201/Luc7l3, exon 7 of 11)	-
Ftsj3	-2.19	1.01	Up	10	94439700	94441086	44,184,100,86,254,118,51,	Exon (Ftsj3-201/Ftsj3, exon 14 of 21)	-
Cpeb4	-3.22	1.07	Up	10	16045294	16045590	296,	Exon (Cpeb4-201/Cpeb4, exon 1 of 9)	-
Ezh1	-2.09	1.07	Up	10	89123196	89125423	140,61,	Exon (Ezh1-201/Ezh1, exon 5 of 20)	-
Ttc19	-4.06	1.08	Up	10	48626775	48626975	200,	3' UTR	+
Phf12	-2.12	1.08	Up	10	64861669	64862218	549,	3' UTR	-
Eme2	-3.2	1.11	Up	10	14256734	14256930	196,	Exon (Eme2-201/Eme2, exon 1 of 8)	-
Aff4	-2.4	1.13	Up	10	38766491	38766791	300,	3' UTR	+
Cramp1	-2.06	1.13	Up	10	14343442	14343793	351,	Exon (Cramp1-201/Cramp1, exon 10 of 21)	-
Ncor1	-4.7	1.15	Up	10	48641842	48645925	148,129,371,	Exon (Ncor1-201/Ncor1, exon 36 of 45)	-
Crebbp	-2.36	1.19	Up	10	11626709	11650994	519,79,	Exon (Crebbp-201/Crebbp, exon 2 of 31)	+
Mtmr4	-2.3	1.22	Up	10	74904249	74904800	551,	Exon (Mtmr4-201/Mtmr4, exon 15 of 18)	+
Car4	-2.3	1.25	Up	10	72280681	72281019	338,	3' UTR	+
Sstr2	-3.85	1.43	Up	10	102142588	102143136	548,	Exon (Sstr2-201/Sstr2, exon 2 of 2)	+
Ttyh2	-4.75	1.44	Up	10	103247914	103248712	798,	3' UTR	+
Rps6kb1	-6.08	1.49	Up	10	73854215	73865364	65,121,50,162,	5' UTR	-
Tanc2	-2.68	1.55	Up	10	94055727	94058672	11,140,	Exon (Tanc2-201/Tanc2, exon 12 of 26)	+
C1qbp	-2.92	1.58	Up	10	57614026	57614175	149,	3' UTR	-
Smurf2	-2.31	1.58	Up	10	95020495	95020745	250,	3' UTR	-
Igtp	-4.54	1.7	Up	10	43652447	43652993	546,	Exon (Igtp-201/Igtp, exon 19 of 19)	+
Slfn4	-7.21	1.81	Up	10	70428465	70428814	349,	5' UTR	+
Abca8a	-2.53	1.82	Up	10	98385200	98390384	46,48,157,	5' UTR	-
Nlk	-2.33	1.85	Up	10	65840900	65841151	251,	3' UTR	-
Lgals3bp	-2.47	1.86	Up	10	107416274	107416674	400,	Exon (Lgals3bp-201/Lgals3bp, exon 6 of 6)	-
Ggnbp2	-3.5	1.93	Up	10	72162393	72162679	108,93,	Exon (Ggnbp2-202/Ggnbp2, exon 8 of 13)	-
Tmub2	-2.1	1.99	Up	10	90230490	90230747	113,37,	5' UTR	+
Lgals3bp	-3.49	2.07	Up	10	107415874	107416075	201,	Exon (Lgals3bp-201/Lgals3bp, exon 6 of 6)	-
Gid4	-3.06	2.1	Up	10	46809086	46809235	149,	3' UTR	+
Pgap3	-3.72	2.35	Up	10	86344196	86344394	198,	3' UTR	-
Iba57	-2.32	2.37	Up	10	45507087	45507585	498,	3' UTR	-
Gfer	-2.64	2.5	Up	10	14059689	14059837	148,	3' UTR	-
Pik3r5	-3.5	2.52	Up	10	55074663	55074863	200,	Exon (Pik3r5-201/Pik3r5, exon 10 of 19)	+
Trim7	-2.4	2.94	Up	10	34187233	34192407	71,127,	Exon (Trim7-201/Trim7, exon 2 of 7)	+
Trim16	-3.16	2.95	Up	10	49252539	49252689	150,	3' UTR	+
Nlrp3	-4.87	4.64	Up	10	45898965	45899165	200,	Exon (Nlrp3-201/Nlrp3, exon 3 of 9)	+
Prdm15	-2.84	-2.42	Down	11	38297067	38298158	97,104,	Exon (Prdm15-201/Prdm15, exon 23 of 24)	-
Atp13a4	-2.48	-1.65	Down	11	74967787	74968087	300,	3' UTR	+
Meltf	-2.34	-1.5	Down	11	72136666	72137067	401,	3' UTR	-
Cpox	-2.75	-1.33	Down	11	44049047	44049298	251,	Exon (Cpox-201/Cpox, exon 1 of 7)	-
Gtf2e1	-2.65	-1.18	Down	11	66082757	66083205	448,	5' UTR	+
Dgcr6	-2.69	-0.951	Down	11	87080989	87081318	54,191,	5' UTR	-
Dgcr8	-3.23	-0.935	Down	11	86857405	86861089	847,160,140,	5' UTR	+
Lsg1	-3.41	-0.888	Down	11	73712907	73714876	22,228,	Exon (Lsg1-202/Lsg1, exon 7 of 14)	+
Usf3	-2.62	-0.861	Down	11	61434352	61435249	897,	Exon (Usf3-202/Usf3, exon 6 of 6)	-
Urb1	-2.39	-0.855	Down	11	30918508	30920211	317,32,	3' UTR	-
Comt	-2.37	-0.825	Down	11	86730863	86731376	88,61,	Exon (Comt-201/Comt, exon 2 of 5)	+
Dscam	-6.41	-0.716	Down	11	37004951	37020773	306,245,	Exon (Dscam-201/Dscam, exon 32 of 33)	-
Nrip1	-3.57	-0.696	Down	11	14662850	14663697	847,	Exon (Nrip1-201/Nrip1, exon 4 of 4)	-
Adcy5	-4.9	-0.628	Down	11	68841219	68841570	351,	Exon (Adcy5-201/Adcy5, exon 1 of 21)	-
Golgb1	-3.74	-0.575	Down	11	66777487	66779132	1645,	Exon (Golgb1-202/Golgb1, exon 12 of 21)	-
Zbtb20	-2.96	-0.511	Down	11	62027334	62027484	150,	Exon (Zbtb20-201/Zbtb20, exon 8 of 9)	-
LOC498122	-2.26	-0.436	Down	11	86299798	86303404	618,168,1,	3' UTR	-
Cblb	-3.29	-0.302	Down	11	51040535	51049352	443,57,	3' UTR	-
Morc3	-3.6	-0.248	Down	11	34088713	34089209	496,	Exon (Morc3-203/Morc3, exon 15 of 17)	+
Yeats2	-3.16	-0.0428	Down	11	84330463	84333336	1219,31,	3' UTR	-
Olig2	-3.08	-0.0394	Down	11	31390790	31391191	401,	Exon (Olig2-201/Olig2, exon 2 of 2)	+
Slc7a4	-2.69	-0.0356	Down	11	87448925	87449744	321,23,	5' UTR	-
Apod	-4.03	0.268	Up	11	72705224	72726253	23,150,122,89,433,	5' UTR	+
Kalrn	-2.31	0.282	Up	11	69800414	69801730	150,50,	Exon (Kalrn-202/Kalrn, exon 21 of 59)	+
Plcxd2	-5.93	0.313	Up	11	57247382	57255415	85,1354,	3' UTR	+
Kpna1	-2.19	0.324	Up	11	67654424	67654775	351,	3' UTR	-
Ltn1	-3.02	0.348	Up	11	27058739	27059290	551,	Exon (Ltn1-201/Ltn1, exon 10 of 30)	-
Rbm11	-2.57	0.374	Up	11	14013694	14013987	293,	3' UTR	+
Zfp148	-2.65	0.679	Up	11	70550857	70570692	120,227,	Exon (Zfp148-202/Zfp148, exon 3 of 8)	-
Slc49a4	-2.44	0.816	Up	11	68271770	68272215	445,	3' UTR	+
Zbtb11	-2.5	0.85	Up	11	47080628	47081904	684,114,	3' UTR	-
Rtn4r	-2.94	0.899	Up	11	86992642	86993279	637,	3' UTR	-
Hcls1	-2.37	1.12	Up	11	66738030	66738720	149,101,	Exon (Hcls1-201/Hcls1, exon 11 of 14)	-
Tbccd1	-2.81	1.26	Up	11	81785499	81785698	199,	Exon (Tbccd1-202/Tbccd1, exon 6 of 8)	+
Atg3	-4.18	1.29	Up	11	60594400	60597814	73,173,	Exon (Atg3-201/Atg3, exon 6 of 11)	-
Usf3	-2.34	1.37	Up	11	61438283	61438582	299,	Exon (Usf3-202/Usf3, exon 6 of 6)	-
Dyrk1a	-3.98	1.52	Up	11	34929151	34932223	96,55,	Exon (Dyrk1a-201/Dyrk1a, exon 5 of 12)	+
Tmem41a	-2.5	1.66	Up	11	82740489	82740836	347,	3' UTR	+
Urb1	-4.18	1.8	Up	11	30917027	30917327	300,	3' UTR	-
C2cd2	-3.4	1.88	Up	11	38358566	38358964	398,	3' UTR	-
Map3k13	-2.95	2.04	Up	11	82747630	82749039	274,126,	3' UTR	-
Poglut1	-2.42	2.45	Up	11	64787120	64787417	297,	3' UTR	+
Hspbap1	-3.02	2.58	Up	11	68142869	68143165	296,	3' UTR	-
Lmln	-2.35	2.65	Up	11	70899043	70899243	200,	3' UTR	-
Setd1b	-4.44	-2.18	Down	12	38859817	38859968	151,	Exon (Setd1b-201/Setd1b, exon 22 of 34)	-
Ddx51	-2.59	-2	Down	12	52071810	52072059	249,	Exon (Ddx51-201/Ddx51, exon 1 of 14)	-
Pxn	-3.21	-1.87	Down	12	46798052	46798401	349,	3' UTR	-
Ptcd1	-2.2	-1.87	Down	12	11226667	11226867	200,	Exon (Ptcd1-202/Ptcd1, exon 2 of 9)	+
Ncf1	-3.6	-1.83	Down	12	25510101	25510651	550,	Exon (Gtf2ird2-201/Gtf2ird2-201, exon 16 of 16)	-
Snx8	-3.45	-1.79	Down	12	16389249	16389448	199,	3' UTR	+
Mmab	-2.48	-1.6	Down	12	47934137	47934287	150,	3' UTR	+
Sfswap	-3.24	-1.4	Down	12	30805021	30807900	70,132,48,	Exon (Sfswap-202/Sfswap, exon 3 of 19)	-
AABR07035428.2	-2.56	-1.22	Down	12	14182218	14182418	200,	3' UTR	-
Zfp157	-2.81	-1.06	Down	12	18466020	18466219	199,	3' UTR	-
Mafk	-2.08	-1.01	Down	12	16927350	16934706	3,148,	5' UTR	-
Rcc1l	-5.47	-0.978	Down	12	25591500	25592243	743,	3' UTR	+
Fam220a	-3	-0.862	Down	12	13043479	13043725	246,	3' UTR	-
Gtf3a	-5.42	-0.861	Down	12	9852451	9857110	443,161,468,	3' UTR	+
Fam220a	-2.28	-0.747	Down	12	13043921	13066948	719,18,	3' UTR	-
Mtus2	-2.69	-0.629	Down	12	8354309	8354959	650,	Exon (Mtus2-202/Mtus2, exon 2 of 15)	-
Sart3	-2.22	-0.583	Down	12	48628526	48636282	250,99,	Exon (Sart3-201/Sart3, exon 1 of 19)	+
AABR07034980.1	-3.16	-0.561	Down	12	2589981	2590214	68,82,	Exon (AABR07034980.1-201/AABR07034980.1, exon 1 of 3)	-
Akap17a	-4.97	-0.525	Down	12	18527170	18529479	1088,253,108,	3' UTR	-
Hip1r	-3.92	-0.484	Down	12	38025166	38025516	350,	3' UTR	-
Ulk1	-3.58	-0.482	Down	12	51933055	51933605	550,	3' UTR	+
Cux1	-2.7	-0.419	Down	12	23404544	23407470	285,13,	Exon (Cux1-201/Cux1, exon 9 of 23)	+
Ache	-2.13	-0.418	Down	12	22475192	22476006	428,22,	Exon (Ache-203/Ache, exon 2 of 9)	-
Mn1	-2.23	-0.409	Down	12	51248743	51248991	248,	Exon (Mn1-201/Mn1, exon 1 of 2)	-
Ccdc92	-3.22	-0.364	Down	12	37236237	37236726	489,	Exon (Ccdc92-201/Ccdc92, exon 4 of 4)	+
Zfand2a	-4	-0.363	Down	12	17261035	17262082	1047,	3' UTR	+
Lmtk2	-6.58	-0.33	Down	12	12422435	12423382	947,	Exon (Lmtk2-201/Lmtk2, exon 10 of 13)	-
Lmtk2	-2.38	-0.233	Down	12	12421737	12422236	499,	Exon (Lmtk2-201/Lmtk2, exon 10 of 13)	-
Tnrc18	-2.08	-0.231	Down	12	13862485	13863184	699,	Exon (Tnrc18-202/Tnrc18, exon 4 of 26)	+
Tmem119	-2.33	-0.204	Down	12	48603734	48604867	1133,	3' UTR	+
Eif2b1	-5.06	-0.162	Down	12	37451779	37452222	443,	3' UTR	+
Tmem132d	-4.34	-0.16	Down	12	32601341	32607122	22,1023,	Exon (Tmem132d-201/Tmem132d, exon 8 of 9)	+
Rabgef1	-2.73	-0.122	Down	12	29976360	29988563	115,167,17,	Exon (Rabgef1-201/Rabgef1, exon 1 of 8)	-
Cit	-4.12	-0.111	Down	12	46407463	46414241	19,120,144,415,	Exon (Cit-203/Cit, exon 19 of 49)	-
Sfswap	-2.77	-0.11	Down	12	30809355	30809805	450,	Exon (Sfswap-202/Sfswap, exon 3 of 19)	-
Nipsnap2	-4.87	-0.0931	Down	12	30534041	30534239	198,	3' UTR	-
Glt1d1	-2.78	-0.00792	Down	12	32666733	32668517	1784,	3' UTR	-
Prkrip1	-2.47	0.0203	Up	12	23515030	23532638	116,79,101,86,68,247,	3' UTR	+
Rsrc2	-5.67	0.0269	Up	12	38278383	38291424	109,44,77,213,204,123,80,37,	5' UTR	+
Mmd2	-2.26	0.047	Up	12	14077385	14077984	599,	3' UTR	+
Tnrc18	-3.42	0.103	Up	12	13848325	13858070	572,77,	Exon (Tnrc18-202/Tnrc18, exon 4 of 26)	+
Clip1	-2.63	0.124	Up	12	38399725	38400525	800,	Exon (Clip1-201/Clip1, exon 10 of 25)	+
Suds3	-4.15	0.173	Up	12	45220328	45220576	248,	3' UTR	+
Cux1	-2.7	0.194	Up	12	23378282	23403133	12,105,183,59,49,88,	Exon (Cux1-201/Cux1, exon 9 of 23)	+
Zfp68	-2.39	0.203	Up	12	18163469	18163719	250,	Exon (Zfp68-201/Zfp68, exon 6 of 6)	+
Cit	-4.04	0.221	Up	12	46402536	46407364	51,141,54,51,53,	Exon (Cit-203/Cit, exon 19 of 49)	-
Ncor2	-2.08	0.283	Up	12	36962393	36968860	166,94,179,12,	Exon (Ncor2-201/Ncor2, exon 10 of 47)	+
Bcl7b	-2.36	0.308	Up	12	24544737	24556829	10,80,171,97,76,57,	Exon (Bcl7b-201/Bcl7b, exon 1 of 6)	-
Pdgfa	-2.4	0.502	Up	12	17745858	17755285	10,127,70,291,	3' UTR	+
Arpc3	-4.8	0.612	Up	12	39656131	39667754	34,69,77,100,53,	5' UTR	-
Pms2	-3.03	0.618	Up	12	12721975	12722372	397,	Exon (Pms2-201/Pms2, exon 10 of 14)	-
RGD1306556	-2.07	0.62	Up	12	49560638	49560938	300,	3' UTR	+
Ncor2	-4.68	0.835	Up	12	37024007	37025559	273,153,74,	Exon (Ncor2-201/Ncor2, exon 10 of 47)	+
Ttyh3	-6.22	0.964	Up	12	16110278	16110826	548,	3' UTR	+
Zscan21	-2.37	0.976	Up	12	19268025	19268526	501,	5' UTR	+
Ttyh3	-3.16	1.04	Up	12	16111272	16111571	299,	3' UTR	+
Cit	-2.83	1.05	Up	12	46392724	46399415	150,110,117,72,	Exon (Cit-203/Cit, exon 19 of 49)	-
Ptpn11	-2.44	1.1	Up	12	40942354	40949387	41,110,	Exon (Ptpn11-201/Ptpn11, exon 13 of 16)	+
Coro1c	-2.13	1.1	Up	12	48552568	48552866	298,	3' UTR	+
Hectd4	-3.12	1.16	Up	12	40776177	40776463	78,73,	Exon (Hectd4-201/Hectd4, exon 23 of 73)	-
Zkscan1	-2.39	1.18	Up	12	19231141	19238487	61,338,	5' UTR	+
Rsrc2	-2.89	1.28	Up	12	38292095	38293849	90,206,	5' UTR	+
Rbm19	-2.57	1.45	Up	12	41908638	41921781	518,32,	3' UTR	-
Slc15a4	-3.17	1.48	Up	12	32772184	32772533	349,	3' UTR	+
Ptcd1	-3.59	1.56	Up	12	11218038	11218338	300,	Exon (Ptcd1-202/Ptcd1, exon 2 of 9)	+
Bud23	-2.57	2.16	Up	12	24669646	24672317	49,38,96,16,	5' UTR	+
Rfc5	-2.86	2.88	Up	12	44939588	44940730	24,275,	3' UTR	+
Inhbb	-4.92	-3.91	Down	13	35438214	35438462	248,	3' UTR	-
Lmod1	-5.68	-3.02	Down	13	52186249	52186546	297,	Exon (Lmod1-201/Lmod1, exon 2 of 3)	+
Vamp4	-3.94	-2.09	Down	13	80427687	80427887	200,	Exon (Eef1aknmt-201/Eef1aknmt-201, exon 9 of 9)	-
Rcsd1	-2.92	-1.93	Down	13	83862312	83862510	198,	Exon (Rcsd1-201/Rcsd1, exon 5 of 6)	-
Klhl20	-2.89	-1.91	Down	13	78914246	78917499	146,4,	3' UTR	-
Ccdc93	-3.16	-1.67	Down	13	37445505	37454894	5,63,74,82,66,54,3,	Exon (Ccdc93-201/Ccdc93, exon 12 of 24)	+
Tpr	-4.17	-1.65	Down	13	67625841	67626065	78,72,	Exon (Tpr-201/Tpr, exon 9 of 52)	+
Prox1	-3.04	-1.62	Down	13	108383047	108391699	24,145,231,	5' UTR	+
Rgs16	-2.77	-1.55	Down	13	71183443	71183789	346,	3' UTR	+
Bcl2	-2.29	-1.44	Down	13	26769030	26769227	197,	5' UTR	-
RGD1309104	-3.19	-1.35	Down	13	69266675	69288177	180,17,	3' UTR	-
R3hdm1	-2.39	-1.23	Down	13	44893515	44896218	56,96,38,9,	Exon (R3hdm1-201/R3hdm1, exon 10 of 27)	+
Tp53bp2	-3.52	-1.15	Down	13	100849621	100850996	84,182,85,	Exon (Tp53bp2-201/Tp53bp2, exon 6 of 18)	+
Pogk	-2.44	-1.13	Down	13	84609588	84618302	4,99,127,134,35,	3' UTR	-
Tor1aip2	-3.51	-0.983	Down	13	73732451	73732700	249,	3' UTR	+
Cdh7	-3.08	-0.968	Down	13	31227815	31228116	301,	3' UTR	+
Prelp	-2.88	-0.877	Down	13	50751005	50751653	648,	3' UTR	-
Pik3c2b	-4.81	-0.848	Down	13	49869362	49870159	797,	Exon (Pik3c2b-201/Pik3c2b, exon 2 of 32)	+
Cntn2	-2.44	-0.726	Down	13	49286206	49286456	250,	3' UTR	-
Zcchc2	-3	-0.692	Down	13	26009865	26011337	450,50,	Exon (Zcchc2-201/Zcchc2, exon 13 of 14)	+
Tpr	-5.27	-0.545	Down	13	67647589	67650321	68,138,132,62,	Exon (Tpr-201/Tpr, exon 9 of 52)	+
Gpr37l1	-2.34	-0.501	Down	13	51992095	51992295	200,	3' UTR	-
Kcnh1	-3.29	-0.333	Down	13	111009753	111009903	150,	Exon (Kcnh1-201/Kcnh1, exon 6 of 12)	+
Yod1	-2.3	-0.318	Down	13	47442447	47443089	642,	3' UTR	+
Sde2	-4.43	-0.299	Down	13	99146347	99151496	483,262,	3' UTR	+
AC127084.1	-3.07	-0.251	Down	13	78996083	78996433	350,	Exon (AC127084.5-202/AC127084.5-202, exon 6 of 6)	+
Brinp2	-2.31	-0.181	Down	13	75996564	76049363	134,812,	5' UTR	-
Atp2b4	-2.15	-0.176	Down	13	50102777	50103377	600,	5' UTR	+
Rnf152	-2.26	-0.159	Down	13	25190494	25190944	450,	Exon (Rnf152-201/Rnf152, exon 3 of 3)	-
Stx6	-3.06	-0.155	Down	13	72849234	72850131	897,	3' UTR	+
Slc41a1	-2.8	-0.0879	Down	13	48609843	48617879	448,53,	5' UTR	+
Slc41a1	-4.23	-0.0868	Down	13	48607407	48609744	306,445,	5' UTR	+
Ier5	-2.9	-0.0851	Down	13	72742558	72743456	898,	3' UTR	-
Cnst	-6.25	-0.0814	Down	13	97894430	97913032	71,875,136,354,	3' UTR	+
Ppp1r15b	-2.91	0.0816	Up	13	49934450	49935198	748,	Exon (Ppp1r15b-201/Ppp1r15b, exon 1 of 2)	+
Parp1	-2.74	0.116	Up	13	98866681	98871041	209,103,87,	Exon (Parp1-201/Parp1, exon 4 of 23)	+
Gpr37l1	-2.46	0.118	Up	13	51992393	51992544	151,	3' UTR	-
Nfasc	-2.07	0.178	Up	13	49339752	49340651	899,	3' UTR	-
Kcnj10	-4.98	0.202	Up	13	90723189	90751700	21,321,27,72,	5' UTR	+
Camsap2	-2.36	0.264	Up	13	53148051	53148600	549,	3' UTR	-
B3galt2	-3.04	0.268	Up	13	60441337	60441834	497,	Exon (B3galt2-201/B3galt2, exon 2 of 2)	+
Cadm3	-2.17	0.305	Up	13	91843269	91843418	149,	3' UTR	-
Sdccag8	-3.19	0.332	Up	13	94930833	94940270	2,153,135,55,	Exon (Sdccag8-203/Sdccag8, exon 10 of 18)	+
Zbtb18	-4.3	0.356	Up	13	95589716	95591236	1520,	Exon (Zbtb18-201/Zbtb18, exon 1 of 1)	+
Ccdc181	-2.18	0.384	Up	13	82575014	82588493	128,144,948,147,155,191,	5' UTR	+
AABR07021988.1	-2.52	0.433	Up	13	101756862	101759270	33,216,	Exon (AABR07021988.1-201/AABR07021988.1, exon 10 of 35)	-
Dusp12	-2.34	0.436	Up	13	89258506	89258654	148,	3' UTR	-
Cdc42bpa	-2.41	0.537	Up	13	98425994	98426144	150,	Exon (Cdc42bpa-201/Cdc42bpa, exon 28 of 37)	+
Kctd3	-6.04	0.539	Up	13	107434683	107436447	492,7,	Exon (Kctd3-201/Kctd3, exon 17 of 18)	-
Tgfb2	-3.31	0.55	Up	13	105041985	105042333	348,	3' UTR	-
Scyl3	-2.23	0.577	Up	13	82252535	82254170	594,297,	3' UTR	+
AC109958.1	-5.01	0.587	Up	13	93560759	93561252	493,	Exon (AC109958.1-201/AC109958.1, exon 1 of 3)	-
Lamc1	-3.02	0.632	Up	13	70659206	70659607	401,	3' UTR	-
Degs1	-4.21	0.635	Up	13	100666223	100668733	416,179,	3' UTR	-
LOC100361087	-2.87	0.67	Up	13	88665344	88674423	167,33,	Exon (LOC100361087-201/LOC100361087, exon 6 of 12)	-
Ufc1	-2.74	0.703	Up	13	89661811	89662158	347,	3' UTR	-
Atp2b4	-2.62	0.735	Up	13	50118004	50120952	65,36,100,	5' UTR	+
Cacybp	-3.82	0.742	Up	13	77949409	77950922	203,93,	3' UTR	-
Ccnt2	-2.47	0.784	Up	13	44512020	44512616	596,	3' UTR	+
Mark1	-3.25	0.817	Up	13	102809894	102812283	421,27,	3' UTR	-
Tmcc2	-2.39	0.857	Up	13	49159404	49159554	150,	Exon (Tmcc2-201/Tmcc2, exon 2 of 5)	-
Nav1	-3.69	0.991	Up	13	52297358	52297508	150,	Exon (Nav1-203/Nav1, exon 9 of 32)	-
Gpr37l1	-2.91	1.02	Up	13	51986231	51986381	150,	3' UTR	-
Gorab	-2.19	1.11	Up	13	81683545	81683891	346,	Exon (Gorab-201/Gorab, exon 5 of 5)	-
Rab7b	-2.84	1.23	Up	13	48474175	48481493	27,1017,	3' UTR	+
Stx6	-3.02	1.25	Up	13	72850279	72850479	200,	3' UTR	+
Ppp1r15b	-2.16	1.31	Up	13	49937870	49938170	300,	Exon (Ppp1r15b-201/Ppp1r15b, exon 1 of 2)	+
Pogk	-2.31	1.36	Up	13	84606058	84606308	250,	3' UTR	-
Cdc42bpa	-2.84	1.44	Up	13	98428476	98428775	299,	Exon (Cdc42bpa-201/Cdc42bpa, exon 28 of 37)	+
Dusp10	-2.4	1.6	Up	13	104287280	104287576	296,	Exon (Dusp10-201/Dusp10, exon 2 of 4)	+
Tfb2m	-2.4	1.61	Up	13	97821230	97821428	198,	3' UTR	-
Rgs1	-2.22	1.73	Up	13	61066542	61066836	294,	3' UTR	-
Nmnat2	-4.06	1.99	Up	13	70559162	70559311	149,	3' UTR	+
Grem2	-4.35	2.58	Up	13	92895322	92895621	299,	3' UTR	-
Pfkfb2	-3.9	2.59	Up	13	47440532	47440682	150,	5' UTR	-
Pogk	-3.5	3.01	Up	13	84605661	84605861	200,	3' UTR	-
Pex13	-3.82	-2.61	Down	14	108394842	108394991	149,	Exon (Pex13-201/Pex13, exon 4 of 4)	-
Ascc2	-4.5	-2.09	Down	14	84912168	84913617	79,172,	Exon (Ascc2-201/Ascc2, exon 20 of 21)	+
Fryl	-2.06	-2	Down	14	37755848	37756049	201,	3' UTR	+
Ankrd17	-2.66	-1.8	Down	14	19429417	19429568	151,	Exon (Ankrd17-201/Ankrd17, exon 15 of 31)	+
Lrrc8c	-2.25	-1.8	Down	14	5288977	5289427	450,	3' UTR	-
Nacad	-2.95	-1.6	Down	14	86865126	86865374	248,	Exon (Nacad-201/Nacad, exon 2 of 9)	-
Lrrc8c	-2.72	-1.59	Down	14	5285091	5285341	250,	3' UTR	-
Xpo1	-2.09	-1.41	Down	14	108007773	108008072	299,	5' UTR	+
Gpr75	-2.94	-1.3	Down	14	115276582	115276829	247,	Exon (Gpr75-201/Gpr75, exon 1 of 1)	+
Arap2	-2.17	-1.21	Down	14	48740436	48740637	201,	Exon (Arap2-203/Arap2, exon 2 of 35)	+
Cd38	-2.87	-1.06	Down	14	71716516	71718092	141,10,	3' UTR	-
Gal3st1	-3.24	-1.02	Down	14	84246524	84246922	398,	Exon (Gal3st1-201/Gal3st1, exon 4 of 4)	+
RGD1305110	-2.24	-1.02	Down	14	108326646	108333581	77,89,74,29,81,	Exon (RGD1305110-202/RGD1305110, exon 15 of 20)	-
Lrrc8c	-2.18	-0.995	Down	14	5287732	5288331	599,	3' UTR	-
LOC108348180	-3.17	-0.982	Down	14	33537070	33541931	23,107,21,	Exon (LOC108348180-202/LOC108348180, exon 3 of 6)	-
Bod1l1	-3.64	-0.976	Down	14	73758792	73760514	70,180,	Exon (Bod1l1-201/Bod1l1, exon 13 of 35)	+
H2afv	-2.52	-0.959	Down	14	86701467	86706626	60,91,	5' UTR	-
Dhx15	-3.08	-0.897	Down	14	61136844	61141999	140,255,	5' UTR	+
Lin54	-2.62	-0.882	Down	14	10786844	10787043	199,	Exon (Lin54-201/Lin54, exon 1 of 12)	+
Slc35e4	-2.59	-0.839	Down	14	84169890	84170140	250,	Exon (Slc35e4-201/Slc35e4, exon 1 of 2)	-
Usp34	-2.08	-0.77	Down	14	108263222	108264106	32,619,	3' UTR	+
AABR07016640.1	-3.02	-0.678	Down	14	108911964	108920722	1114,33,	Exon (Bcl11a-202/Bcl11a, exon 5 of 5)	+
Slc4a4	-2.55	-0.62	Down	14	20673538	20749945	49,101,	Exon (Slc4a4-201/Slc4a4, exon 4 of 26)	-
Inpp5j	-4.54	-0.553	Down	14	83739304	83739850	546,	Exon (Inpp5j-201/Inpp5j, exon 2 of 13)	-
Exoc1	-2.96	-0.552	Down	14	34132269	34132715	446,	3' UTR	-
Gas2l1	-3.96	-0.523	Down	14	85313326	85314022	696,	3' UTR	+
Bod1l1	-4.34	-0.426	Down	14	73762537	73764582	2045,	Exon (Bod1l1-201/Bod1l1, exon 13 of 35)	+
Ankrd17	-3.37	-0.394	Down	14	19378145	19378445	300,	Exon (Ankrd17-201/Ankrd17, exon 15 of 31)	+
Bod1l1	-7.4	-0.322	Down	14	73760712	73762438	1485,161,	Exon (Bod1l1-201/Bod1l1, exon 13 of 35)	+
Hs3st1	-2.55	-0.183	Down	14	75880358	75881452	1094,	5' UTR	+
2019-09-11	-3.09	-0.151	Down	14	16370087	16372186	138,209,	3' UTR	-
Aff1	-3.95	-0.148	Down	14	7265034	7291857	32,167,	Exon (Aff1-201/Aff1, exon 5 of 20)	-
Htt	-3.59	-0.137	Down	14	81105238	81105688	450,	3' UTR	-
Aasdh	-2.26	-0.12	Down	14	33640357	33640908	551,	Exon (Aasdh-201/Aasdh, exon 10 of 14)	+
Pes1	-4	-0.0377	Down	14	84225882	84227928	176,164,162,340,	3' UTR	+
Patz1	-2.4	0.0676	Up	14	83510526	83511675	1149,	5' UTR	+
Lgalsl	-2.54	0.0679	Up	14	105050239	105050832	593,	3' UTR	-
Slain2	-2.77	0.101	Up	14	37804609	37805059	450,	3' UTR	-
Add1	-2.32	0.124	Up	14	81369305	81382539	40,37,99,157,93,90,102,29,	3' UTR	-
LOC689986	-3.08	0.134	Up	14	3286825	3288017	1192,	5' UTR	-
Btbd8	-2.23	0.134	Up	14	3286789	3287976	1187,	5' UTR	-
Nf2	-2.18	0.176	Up	14	84998997	85029332	212,45,166,128,106,191,	3' UTR	-
Limk2	-3.5	0.191	Up	14	83602829	83602978	149,	3' UTR	-
Ywhah	-2.66	0.205	Up	14	83053335	83054024	689,	3' UTR	-
Evi5	-2.89	0.211	Up	14	3034704	3035103	399,	3' UTR	+
RGD1311575	-3.45	0.248	Up	14	33662839	33664085	1246,	Exon (RGD1311575-201/RGD1311575, exon 5 of 8)	-
Urgcp	-7.61	0.25	Up	14	85958163	85960505	2342,	3' UTR	-
Pdgfra	-3.62	0.273	Up	14	35530561	35537902	627,242,27,	3' UTR	-
Zfp644	-2.49	0.295	Up	14	4197744	4198779	37,164,	Exon (Zfp644-201/Zfp644, exon 9 of 10)	+
Wdfy3	-2.44	0.401	Up	14	9381220	9381421	201,	Exon (Wdfy3-202/Wdfy3, exon 67 of 67)	+
Pcdh7	-6.41	0.484	Up	14	55078801	55080351	1550,	Exon (Pcdh7-201/Pcdh7, exon 1 of 2)	-
Prr14l	-2.09	0.486	Up	14	83250641	83251040	399,	Exon (Prr14l-201/Prr14l, exon 6 of 11)	+
Limk2	-2.71	0.501	Up	14	83574471	83577657	1077,61,	3' UTR	-
Aff1	-2.39	0.868	Up	14	7243629	7262001	209,154,38,55,52,37,1,	Exon (Aff1-201/Aff1, exon 5 of 20)	-
Adra2c	-2.38	1.02	Up	14	80730355	80730696	341,	3' UTR	-
Gabrg1	-2.58	1.17	Up	14	40048857	40049056	199,	Exon (Gabrg1-201/Gabrg1, exon 9 of 9)	+
Sod3	-2.72	1.73	Up	14	60960071	60964275	132,67,	5' UTR	-
LOC103693780	-4.2	2.04	Up	14	86414998	86434328	29,248,22,	5' UTR	+
Rtn4	-2.18	2.1	Up	14	114142465	114142615	150,	Exon (Rtn4-201/Rtn4, exon 3 of 9)	+
Sgcb	-4.17	2.36	Up	14	37128143	37128391	248,	3' UTR	+
Zfp518b	-2.29	2.53	Up	14	76866880	76867129	249,	Exon (Zfp518b-201/Zfp518b, exon 1 of 1)	+
Mycbp2	-434	-3.83	Down	15	87493207	87494725	28,123,	Exon (AABR07019086.1-201/AABR07019086.1-201, exon 5 of 20)	-
Arhgef40	-5.02	-2.73	Down	15	28393136	28393550	205,94,	Exon (Arhgef40-201/Arhgef40, exon 15 of 25)	+
Xkr6	-2.27	-2.35	Down	15	47171735	47171935	200,	Exon (Xkr6-201/Xkr6, exon 17 of 17)	+
Kif13b	-4.7	-1.65	Down	15	48130077	48132979	81,163,6,	Exon (Kif13b-202/Kif13b, exon 17 of 40)	+
Armh4	-6.43	-1.54	Down	15	26587469	26669106	106,32,261,93,	Exon (Armh4-201/Armh4, exon 4 of 8)	-
Mtmr9	-4.02	-1.46	Down	15	46719053	46719252	199,	5' UTR	-
Lats2	-3.16	-1.31	Down	15	37945343	37945641	298,	Exon (Lats2-201/Lats2, exon 7 of 7)	-
Thrb	-2.09	-0.961	Down	15	8894802	8895201	399,	3' UTR	-
Prmt5	-2.3	-0.63	Down	15	33156589	33157032	443,	3' UTR	-
Pabpn1	-8.38	-0.545	Down	15	33555688	33557296	303,115,68,9,	Exon (Pabpn1-201/Pabpn1, exon 1 of 7)	+
Gng2	-2.63	-0.504	Down	15	4853106	4853306	200,	3' UTR	+
Acin1	-2.22	-0.462	Down	15	33311858	33324842	448,89,61,	Exon (Acin1-201/Acin1, exon 4 of 19)	-
Thrb	-2.28	-0.445	Down	15	8892963	8893262	299,	3' UTR	-
Lats2	-3.96	-0.431	Down	15	37950875	37953338	445,795,	Exon (Lats2-201/Lats2, exon 7 of 7)	-
Fbxo34	-2.48	-0.304	Down	15	24332559	24333056	497,	Exon (Fbxo34-202/Fbxo34, exon 4 of 4)	+
Ktn1	-3.35	-0.26	Down	15	24508184	24532925	61,35,91,69,38,91,69,38,79,38,91,69,35,91,87,17,	Exon (Ktn1-201/Ktn1, exon 17 of 42)	+
Sacs	-2.82	-0.164	Down	15	41527702	41528003	301,	Exon (Sacs-201/Sacs, exon 8 of 11)	+
Psmd6	-2.69	-0.145	Down	15	12407717	12411516	27,206,11,	Exon (Psmd6-201/Psmd6, exon 1 of 8)	+
Fam107a	-4.41	-0.0963	Down	15	18415666	18415866	200,	3' UTR	+
Lmo7	-2.15	-0.0616	Down	15	86405638	86421770	215,282,720,30,118,143,239,	Exon (Lmo7-201/Lmo7, exon 8 of 31)	+
Mycbp2	-6.13	-0.0195	Down	15	93722093	93735842	1543,55,	Exon (AABR07019086.1-201/AABR07019086.1-201, exon 5 of 20)	-
Chchd1	-2.21	0.078	Up	15	4025508	4026637	241,119,147,	5' UTR	-
Kif13b	-2.56	0.0964	Up	15	48186091	48189951	534,464,	Exon (Kif13b-202/Kif13b, exon 17 of 40)	+
Lgi3	-4.39	0.135	Up	15	52225823	52226517	694,	3' UTR	+
Fam107a	-2.4	0.152	Up	15	18414720	18415119	399,	3' UTR	+
Dzip1	-3.76	0.198	Up	15	104141981	104158609	2,57,49,141,63,138,162,37,	3' UTR	-
Fam107a	-4.44	0.226	Up	15	18411251	18413926	3,157,438,	3' UTR	+
Tsc22d1	-5.17	0.283	Up	15	58656863	58657955	1092,	3' UTR	+
AABR07018038.2	-2.96	0.286	Up	15	36918916	36930790	209,156,831,97,46,	3' UTR	+
Sacs	-2.13	0.388	Up	15	41505421	41506370	949,	Exon (Sacs-201/Sacs, exon 8 of 11)	+
AABR07018321.1	-4.3	0.411	Up	15	51375847	51376321	94,56,	Exon (AABR07018321.1-201/AABR07018321.1, exon 3 of 10)	-
Dzip1	-3.14	0.436	Up	15	104118303	104128343	254,166,131,194,4,	3' UTR	-
Akap11	-2.26	0.553	Up	15	60740458	60741652	1194,	Exon (Akap11-202/Akap11, exon 6 of 13)	-
Rpp14	-2.23	0.582	Up	15	18626112	18628345	1043,53,	3' UTR	-
Mbnl2	-3.03	0.618	Up	15	105795593	105795893	300,	3' UTR	+
SUpt16h	-2.4	0.638	Up	15	28590417	28593483	19,116,96,66,113,74,60,	Exon (SUpt16h-201/SUpt16h, exon 8 of 26)	-
AC114343.1	-3.22	0.648	Up	15	28034998	28035145	147,	3' UTR	+
Usp54	-2.61	0.667	Up	15	4124835	4125485	650,	5' UTR	+
Usp54	-2.66	0.792	Up	15	4177558	4177809	251,	5' UTR	+
Flnb	-2.21	0.796	Up	15	18795025	18796181	390,9,	Exon (Flnb-202/Flnb, exon 20 of 46)	-
Commd6	-3.11	0.899	Up	15	86136191	86139170	382,144,	3' UTR	-
Rbm26	-3.19	0.912	Up	15	89308388	89315724	157,218,89,86,	Exon (Rbm26-201/Rbm26, exon 3 of 22)	-
Ccar2	-4.86	1.09	Up	15	51819494	51820223	159,206,35,	3' UTR	-
Peli2	-2.78	1.2	Up	15	25081931	25082382	451,	3' UTR	+
Fezf2	-3.79	1.29	Up	15	12830953	12831249	296,	3' UTR	+
Dock9	-3.13	1.31	Up	15	107948549	107951808	304,45,	3' UTR	-
Sox7	-4.93	1.36	Up	15	47298123	47298621	498,	Exon (Sox7-201/Sox7, exon 2 of 2)	+
Pcdh8	-3.42	1.42	Up	15	62200441	62200590	149,	Exon (Pcdh8-201/Pcdh8, exon 1 of 3)	-
Bin3	-2.91	1.43	Up	15	51817968	51818164	196,	3' UTR	+
Ap3m1	-2.13	1.45	Up	15	3451859	3452454	51,147,	3' UTR	+
Chd8	-4.65	1.64	Up	15	28642333	28648835	41,115,386,7,	Exon (Chd8-201/Chd8, exon 4 of 39)	-
Ddhd1	-2.8	1.64	Up	15	19965877	19966075	198,	3' UTR	-
Sox7	-4.04	1.65	Up	15	47297576	47297875	299,	Exon (Sox7-201/Sox7, exon 2 of 2)	+
Wdfy2	-2.6	1.72	Up	15	46127964	46129524	20,180,	3' UTR	+
Thrb	-2.93	1.92	Up	15	8989463	9086282	117,83,	3' UTR	-
Xpo7	-3.33	2.21	Up	15	52359289	52360581	118,32,	3' UTR	-
Wbp4	-3.46	2.27	Up	15	61759240	61764098	35,76,110,28,	Exon (Wbp4-201/Wbp4, exon 7 of 11)	-
Samd8	-3.86	2.28	Up	15	2689730	2689930	200,	Exon (Samd8-201/Samd8, exon 6 of 6)	-
Rnf219	-2.95	2.5	Up	15	88633134	88633383	249,	3' UTR	-
Slc4a7	-2.22	2.67	Up	15	11884160	11888206	120,29,	Exon (Slc4a7-203/Slc4a7, exon 3 of 25)	-
Zfp709	-2.62	-2.29	Down	16	19635331	19635581	250,	Exon (Zfp709-201/Zfp709, exon 3 of 3)	-
Shld2	-3.13	-1.9	Down	16	10602884	10603183	299,	Exon (Shld2-201/Shld2, exon 4 of 11)	-
Klf2	-3.08	-1.81	Down	16	19224564	19225037	73,72,	Exon (Klf2-201/Klf2, exon 1 of 3)	-
Fat1	-5.16	-1.8	Down	16	50398230	50398531	301,	Exon (Fat1-202/Fat1, exon 25 of 28)	-
Ccser2	-2.85	-1.56	Down	16	14157172	14184519	2,148,	Exon (Ccser2-201/Ccser2, exon 3 of 12)	-
Prag1	-2.18	-1.28	Down	16	59675166	59675366	200,	Exon (Prag1-201/Prag1, exon 5 of 6)	-
Abhd13	-2.38	-1.12	Down	16	85318851	85319448	597,	3' UTR	-
Arrdc2	-6.44	-1.11	Down	16	20356167	20356513	346,	3' UTR	+
Lonrf1	-3.01	-1.01	Down	16	59589532	59593852	142,153,156,	Exon (Lonrf1-201/Lonrf1, exon 13 of 15)	+
Tmem192	-3.41	-1	Down	16	26620582	26620780	198,	3' UTR	-
Klhl26	-4.02	-0.934	Down	16	20728145	20728989	844,	3' UTR	+
Efnb2	-2.09	-0.8	Down	16	86672552	86673102	550,	3' UTR	+
Atp11a	-2.81	-0.766	Down	16	81993721	81994021	300,	3' UTR	-
Nsd3	-2.47	-0.738	Down	16	71178268	71182247	361,88,	Exon (Nsd3-201/Nsd3, exon 5 of 23)	-
RGD1311847	-3.15	-0.649	Down	16	19093357	19097329	628,58,	5' UTR	-
Wnt5a	-2.89	-0.639	Down	16	4443357	4443607	250,	Exon (AABR07024542.1-201/AABR07024542.1-201, exon 2 of 2)	+
Mtus1	-2.15	-0.621	Down	16	54375730	54384093	20,96,117,98,664,	3' UTR	+
Nrg1	-3.03	-0.557	Down	16	64056035	64056386	351,	3' UTR	+
Jund	-2.34	-0.518	Down	16	20486064	20486213	149,	Exon (Jund-201/Jund, exon 1 of 1)	-
Irs2	-2.29	-0.462	Down	16	83826910	83827606	696,	Exon (Irs2-201/Irs2, exon 1 of 2)	+
Fat1	-2.29	-0.459	Down	16	50483838	50484139	301,	Exon (Fat1-202/Fat1, exon 25 of 28)	-
Ercc6	-2.85	-0.371	Down	16	8793976	8794375	399,	Exon (Ercc6-202/Ercc6, exon 18 of 21)	+
Lsm4	-2.57	-0.359	Down	16	20507135	20511674	99,99,42,48,	5' UTR	-
Sorbs2	-2.75	-0.251	Down	16	49650655	49658099	59,115,47,92,583,	Exon (Sorbs2-201/Sorbs2, exon 15 of 23)	-
Prag1	-2.66	-0.251	Down	16	59684747	59713715	62,1723,	Exon (Prag1-201/Prag1, exon 5 of 6)	-
Map1s	-2.16	-0.218	Down	16	20272341	20272541	200,	Exon (Map1s-201/Map1s, exon 5 of 7)	-
Lig4	-4.15	-0.204	Down	16	85335574	85336772	1198,	Exon (Lig4-201/Lig4, exon 2 of 2)	+
Tenm3	-2.61	-0.2	Down	16	46925545	46926245	700,	Exon (Tenm3-201/Tenm3, exon 21 of 27)	+
Ing2	-2.69	-0.195	Down	16	47723795	47724592	797,	3' UTR	+
Thsd1	-2.11	-0.118	Down	16	74682104	74682847	743,	3' UTR	-
Dda1	-2.52	-0.102	Down	16	19884419	19884764	345,	3' UTR	+
Lzts1	-7.92	-0.0294	Down	16	22297909	22304626	770,1465,	3' UTR	+
Fam32a	-4.06	0.00441	Up	16	19305775	19308842	448,54,142,105,	5' UTR	-
Mast3	-5.57	0.0638	Up	16	20412396	20413667	45,756,	3' UTR	+
Cers1	-5.5	0.0881	Up	16	20847089	20847538	449,	5' UTR	-
Hapln4	-2.16	0.0939	Up	16	21082920	21083818	898,	3' UTR	-
Clcn3	-5.74	0.144	Up	16	32517952	32518401	449,	3' UTR	+
Nisch	-2.25	0.214	Up	16	7260703	7263290	475,22,	Exon (Nisch-201/Nisch, exon 15 of 23)	-
Msr1	-2.89	0.231	Up	16	56865581	56875144	13,187,399,	Exon (Msr1-201/Msr1, exon 4 of 10)	-
Smim19	-2.34	0.243	Up	16	74420185	74420582	397,	3' UTR	+
Myo9b	-2.13	0.278	Up	16	19739157	19739707	550,	Exon (Myo9b-204/Myo9b, exon 24 of 42)	+
Dda1	-2.45	0.336	Up	16	19881170	19884126	32,52,62,199,	3' UTR	+
Cers1	-3.93	0.35	Up	16	20847127	20847424	297,	5' UTR	-
Tenm3	-2.76	0.421	Up	16	46875626	46893966	587,13,	Exon (Tenm3-201/Tenm3, exon 21 of 27)	+
Arhgef3	-2.63	0.568	Up	16	3024571	3026163	1592,	3' UTR	+
Scrg1	-2.28	0.568	Up	16	36130755	36161039	112,38,	5' UTR	-
Purg	-3.98	0.75	Up	16	62481829	62482992	1163,	5' UTR	-
Babam1	-3.11	0.791	Up	16	19792887	19793627	94,256,	5' UTR	+
Eaf1	-2.14	0.826	Up	16	7586111	7588791	33,359,57,	5' UTR	-
Ankrd28	-2.68	0.905	Up	16	7818766	7819115	349,	3' UTR	-
Lzts1	-3.56	0.912	Up	16	22305867	22306563	696,	3' UTR	+
Ing1	-4.74	0.951	Up	16	83277120	83278119	999,	3' UTR	-
Rasa3	-4.73	0.972	Up	16	81319921	81328892	244,184,19,	3' UTR	-
Slmap	-3.94	1.02	Up	16	2117311	2128393	94,172,118,321,75,113,	Exon (Slmap-202/Slmap, exon 15 of 20)	-
Rab20	-2.19	1.05	Up	16	83381636	83381883	247,	3' UTR	+
Nsd3	-3.5	1.09	Up	16	71194090	71203515	54,644,	Exon (Nsd3-201/Nsd3, exon 5 of 23)	-
Erich1	-2.87	1.2	Up	16	80662316	80662608	292,	Exon (Erich1-201/Erich1, exon 4 of 6)	+
Acsl1	-2.83	1.2	Up	16	48938595	48939141	546,	3' UTR	-
Micu3	-2.22	1.31	Up	16	55045667	55049551	316,69,58,	3' UTR	-
Zdhhc2	-3.9	1.33	Up	16	54934402	54952465	34,73,113,29,	3' UTR	-
Ercc6	-2.63	1.35	Up	16	8801278	8801627	349,	Exon (Ercc6-202/Ercc6, exon 18 of 21)	+
Spock3	-3.65	1.41	Up	16	28715820	28716291	134,65,	5' UTR	-
Polb	-2.63	1.41	Up	16	74237048	74239918	25,58,63,	Exon (Polb-201/Polb, exon 1 of 14)	+
Fam208a	-2.48	1.44	Up	16	3096066	3096365	299,	Exon (Fam208a-201/Fam208a, exon 18 of 24)	+
Ints10	-2.41	1.62	Up	16	22646562	22647260	51,148,	Exon (Ints10-202/Ints10, exon 1 of 18)	-
Fat1	-2.53	1.67	Up	16	50380003	50380403	400,	Exon (Fat1-202/Fat1, exon 25 of 28)	-
Med26	-2.16	1.69	Up	16	19048551	19049293	742,	3' UTR	+
Abhd13	-5.19	1.77	Up	16	85319596	85319995	399,	3' UTR	-
Wwc2	-2.37	2.16	Up	16	47527784	47531329	57,143,	3' UTR	+
Eri1	-2.19	2.55	Up	16	60321322	60325455	32,167,	Exon (Eri1-201/Eri1, exon 6 of 7)	+
Irf2	-2.88	2.84	Up	16	48582913	48583062	149,	3' UTR	-
Ppp1r3b	-6.18	3.14	Up	16	60418476	60418677	201,	3' UTR	-
LOC688583	-3.02	-2.83	Down	17	36691955	36692339	69,79,	Exon (LOC688583-203/LOC688583, exon 2 of 5)	+
Ercc6l2	-4.19	-2.64	Down	17	1390296	1390496	200,	Exon (Ercc6l2-201/Ercc6l2, exon 16 of 19)	+
Nid1	-2.22	-2.24	Down	17	90626850	90627001	151,	Exon (Nid1-201/Nid1, exon 1 of 20)	-
Mylip	-2.36	-2.2	Down	17	19703482	19703632	150,	5' UTR	-
Atp5f1c	-3.57	-2.15	Down	17	72357201	72357550	349,	Exon (Atp5f1c-201/Atp5f1c, exon 3 of 7)	+
Rreb1	-3.33	-2.1	Down	17	27543640	27543990	350,	Exon (Rreb1-202/Rreb1, exon 11 of 12)	-
Ero1b	-2.85	-1.92	Down	17	90755848	90755998	150,	5' UTR	-
Nsd1	-2.47	-1.54	Down	17	9929465	9951810	100,400,	Exon (Nsd1-201/Nsd1, exon 5 of 23)	-
Fam208b	-2.6	-1.39	Down	17	70271766	70273568	207,142,	Exon (Fam208b-201/Fam208b, exon 8 of 17)	+
Hist1h1e	-3.38	-1.37	Down	17	43734884	43735120	236,	Exon (Hist1h1e-201/Hist1h1e, exon 1 of 1)	+
Kif13a	-2.22	-1.35	Down	17	18329118	18333406	424,26,	Exon (Kif13a-201/Kif13a, exon 9 of 37)	+
Zfp322a	-3.14	-1.13	Down	17	44037392	44037791	399,	Exon (Zfp322a-201/Zfp322a, exon 4 of 4)	+
Syk	-2.31	-1.13	Down	17	12616992	12617341	349,	3' UTR	-
Upf2	-2.21	-0.919	Down	17	76278308	76287186	122,380,48,	Exon (Upf2-201/Upf2, exon 17 of 26)	-
AABR07027902.1	-3.61	-0.854	Down	17	48371405	48455602	41,108,96,95,55,81,24,	Exon (RF00026.188-201/RF00026.188-201, exon 1 of 1)	-
B4galt7	-4.03	-0.797	Down	17	9550126	9550672	546,	3' UTR	-
Mxd3	-4.05	-0.727	Down	17	9837143	9837293	150,	5' UTR	+
RGD1308147	-2.37	-0.496	Down	17	53081821	53082267	446,	5' UTR	-
Hecw1	-2.43	-0.423	Down	17	53479608	53483997	216,34,	Exon (Hecw1-202/Hecw1, exon 10 of 24)	+
Nhlrc1	-4.11	-0.416	Down	17	18060026	18060473	447,	Exon (Nhlrc1-201/Nhlrc1, exon 1 of 1)	+
Zscan26	-3.14	-0.395	Down	17	45201641	45204426	64,734,	Exon (Zscan26-202/Zscan26, exon 5 of 6)	+
Jarid2	-2.68	-0.388	Down	17	20202467	20208607	562,85,	Exon (Jarid2-201/Jarid2, exon 7 of 19)	-
Gli3	-2.51	-0.361	Down	17	52295888	52296487	599,	Exon (Gli3-201/Gli3, exon 16 of 16)	-
Arhgap21	-2.59	-0.313	Down	17	87759232	87759829	597,	Exon (Arhgap21-201/Arhgap21, exon 8 of 25)	-
Net1	-2.3	-0.25	Down	17	70020385	70020783	398,	Exon (Net1-201/Net1, exon 3 of 10)	+
Zkscan3	-2.09	-0.186	Down	17	45261978	45262624	646,	3' UTR	+
Ctsl	-3.21	-0.172	Down	17	1876659	1879229	17,147,123,137,25,	5' UTR	-
Ntrk2	-2.92	-0.16	Down	17	6243453	6244376	469,81,	3' UTR	-
Nsd1	-5.6	-0.138	Down	17	9897622	9912922	85,765,	Exon (Nsd1-201/Nsd1, exon 5 of 23)	-
AABR07028887.1	-2.67	-0.0159	Down	17	89895850	89904476	34,229,82,	Exon (Acbd5-201/Acbd5, exon 7 of 12)	-
Gprin1	-3.74	0.000728	Up	17	10411322	10413765	2443,	Exon (Gprin1-201/Gprin1, exon 1 of 2)	+
Hist1h1c	-3.02	0.156	Up	17	43639797	43640093	296,	Exon (Hist1h1c-201/Hist1h1c, exon 1 of 1)	-
Jcad	-3.66	0.157	Up	17	55674360	55677427	3067,	Exon (Jcad-201/Jcad, exon 4 of 5)	-
Tubb2a	-2.94	0.229	Up	17	31498250	31498551	301,	3' UTR	+
Ptpdc1	-2.61	0.246	Up	17	16372581	16376199	1193,94,	Exon (Ptpdc1-201/Ptpdc1, exon 7 of 10)	+
Ntrk2	-2.28	0.261	Up	17	5935076	5935726	650,	3' UTR	-
Cdhr2	-2.26	0.389	Up	17	10424913	10425412	499,	Exon (Cdhr2-201/Cdhr2, exon 18 of 31)	-
Upf2	-2.07	0.559	Up	17	76199003	76209618	54,102,140,5,	Exon (Upf2-201/Upf2, exon 17 of 26)	-
Atxn1	-2.7	0.706	Up	17	19532031	19532676	645,	3' UTR	+
Prpf4b	-2.2	0.707	Up	17	30697438	30705866	116,82,156,174,220,	Exon (Prpf4b-201/Prpf4b, exon 2 of 15)	-
Spock1	-2.46	0.708	Up	17	7602402	7602602	200,	Exon (LOC102549506-201/LOC102549506-201, exon 5 of 5)	-
Prpf18	-2.72	0.724	Up	17	77631108	77631707	599,	3' UTR	+
Ddx46	-4.23	0.823	Up	17	9476917	9478481	58,145,46,	Exon (Ddx46-201/Ddx46, exon 20 of 23)	-
Stam	-2.55	0.917	Up	17	81254507	81254658	151,	3' UTR	+
Slc22a23	-2.79	1	Up	17	31399661	31400506	845,	3' UTR	+
Wrnip1	-3.35	1.13	Up	17	32933740	32933987	247,	3' UTR	-
Slc22a23	-2.37	1.17	Up	17	31402691	31402990	299,	3' UTR	+
Thoc3	-2.61	1.21	Up	17	10685002	10685397	395,	3' UTR	+
Cdc123	-3.73	1.27	Up	17	76410681	76421578	62,72,11,	Exon (Cdc123-201/Cdc123, exon 1 of 13)	+
Faf2	-2.07	1.29	Up	17	10507251	10527864	62,18,69,100,	5' UTR	-
NUp153	-3.21	1.32	Up	17	18398086	18398434	348,	Exon (NUp153-201/NUp153, exon 16 of 22)	+
Snrnp48	-2.64	1.36	Up	17	27274732	27279210	5,146,	Exon (Snrnp48-201/Snrnp48, exon 1 of 9)	-
Lyrm4	-2.95	1.38	Up	17	29439367	29552693	114,121,347,	5' UTR	+
Mrc1	-2.11	1.38	Up	17	81417124	81418766	110,91,	Exon (Mrc1-201/Mrc1, exon 22 of 30)	+
Zscan12	-2.41	1.8	Up	17	45279851	45280296	445,	Exon (Zscan12-201/Zscan12, exon 5 of 5)	-
Kif13a	-4.67	2.07	Up	17	18269878	18270978	90,111,	Exon (Kif13a-201/Kif13a, exon 9 of 37)	+
Hivep1	-3.32	2.1	Up	17	22307214	22307414	200,	Exon (Hivep1-201/Hivep1, exon 4 of 9)	-
Simc1	-2.65	2.3	Up	17	10621495	10621645	150,	Exon (Simc1-201/Simc1, exon 3 of 11)	-
Net1	-2.48	3.67	Up	17	70015358	70016172	74,63,13,	Exon (Net1-201/Net1, exon 3 of 10)	+
Etl4	-3.2	4.67	Up	17	87680072	87680272	200,	3' UTR	+
Pcdhb20	-2.58	-3.36	Down	18	30583068	30583217	149,	Exon (Pcdhb20-201/Pcdhb20, exon 1 of 1)	+
Rock1	-4.11	-1.61	Down	18	1297511	1301352	80,161,60,	Exon (Rock1-202/Rock1, exon 18 of 33)	-
Zfp516	-3.32	-1.47	Down	18	79813743	79813943	200,	5' UTR	+
Pcdhb7	-2.43	-1.41	Down	18	30425409	30425758	349,	Exon (Pcdhb7-201/Pcdhb7, exon 1 of 1)	+
Apcdd1	-4.18	-1.39	Down	18	58285500	58297199	293,56,	Exon (Apcdd1-201/Apcdd1, exon 3 of 5)	+
F8	-2.16	-1.27	Down	18	381278	381478	200,	Exon (F8-201/F8, exon 16 of 28)	-
Fem1c	-2.53	-1.16	Down	18	40517641	40518888	243,255,	5' UTR	-
Pik3c3	-2.45	-1.16	Down	18	23043634	23047797	64,331,	3' UTR	+
Pcdhb5	-2.21	-1.16	Down	18	30398360	30398659	299,	Exon (Pcdhb5-201/Pcdhb5, exon 1 of 1)	+
Nedd4l	-2.94	-1.14	Down	18	60718520	60718770	250,	3' UTR	+
Nol4	-8.6	-1	Down	18	14014917	14015815	898,	5' UTR	-
Hdhd2	-2.87	-0.864	Down	18	73272108	73277159	116,64,116,	3' UTR	+
Rbm27	-2.12	-0.857	Down	18	36619214	36620928	39,194,15,	Exon (Rbm27-201/Rbm27, exon 4 of 21)	+
Ctdp1	-3.28	-0.783	Down	18	76963414	76964114	700,	3' UTR	-
Syt4	-2.83	-0.722	Down	18	24181811	24182012	201,	Exon (Syt4-201/Syt4, exon 3 of 4)	-
Neto1	-4.62	-0.698	Down	18	83472036	83474655	265,54,128,	5' UTR	+
Kctd1	-2.65	-0.674	Down	18	6473245	6474692	484,959,	3' UTR	-
Lman1	-2.16	-0.64	Down	18	61693859	61696052	72,133,39,	Exon (Lman1-201/Lman1, exon 9 of 16)	-
Iws1	-2.26	-0.634	Down	18	24849644	24865639	181,116,901,196,50,	5' UTR	+
Zfp24	-2.32	-0.626	Down	18	15918336	15918957	55,337,	Exon (Zfp24-201/Zfp24, exon 2 of 4)	-
Grpel2	-2.14	-0.5	Down	18	57039254	57039651	397,	3' UTR	-
Cep120	-2.34	-0.489	Down	18	48659989	48680870	241,146,99,13,	3' UTR	-
Socs6	-3.92	-0.481	Down	18	85963726	85965472	1746,	5' UTR	-
Snrpd1	-2.81	-0.466	Down	18	1866177	1876271	33,77,192,90,	5' UTR	+
Kctd1	-3.56	-0.38	Down	18	6375473	6375772	299,	3' UTR	-
Smim3	-2.83	-0.231	Down	18	55745052	55746024	972,	3' UTR	-
Tshz1	-4.17	-0.18	Down	18	80864051	80865535	1484,	Exon (Tshz1-201/Tshz1, exon 1 of 1)	-
Kdm3b	-2.29	-0.134	Down	18	27605564	27607443	1228,19,	Exon (Kdm3b-201/Kdm3b, exon 7 of 23)	+
Pcdhga10	-2.53	-0.0732	Down	18	30897505	30897999	494,	Exon (Pcdhga10-201/Pcdhga10, exon 1 of 1)	+
Synpo	-2.92	-0.00265	Down	18	55872483	55872832	349,	Exon (Synpo-201/Synpo, exon 3 of 4)	-
Syt4	-2.09	0.0292	Up	18	24175031	24176266	217,33,	Exon (Syt4-201/Syt4, exon 3 of 4)	-
Hars	-2.62	0.0496	Up	18	29611595	29612294	402,93,	3' UTR	-
Cables1	-2.8	0.0613	Up	18	3420570	3421271	701,	3' UTR	+
Ctdp1	-2.29	0.0941	Up	18	76923532	76960739	197,188,163,102,	3' UTR	-
Epg5	-3	0.0948	Up	18	74300029	74311879	92,606,	5' UTR	+
Pcdhgc3	-2.16	0.183	Up	18	30954669	30955019	350,	Exon (Pcdhgc3-202/Pcdhgc3, exon 1 of 6)	+
Rprd1a	-2.74	0.207	Up	18	16453416	16473225	147,176,63,	Exon (Rprd1a-201/Rprd1a, exon 5 of 7)	-
Hsd17b4	-2.89	0.221	Up	18	44891148	44897393	16,133,	3' UTR	+
Stard4	-2.76	0.275	Up	18	25993208	25997555	81,168,	3' UTR	-
Mex3c	-3.69	0.324	Up	18	69568819	69569957	1138,	Exon (Mex3c-201/Mex3c, exon 2 of 2)	+
Apc	-3.81	0.365	Up	18	27100290	27102587	2297,	Exon (Apc-201/Apc, exon 15 of 15)	+
Rnf14	-2.51	0.435	Up	18	31461579	31467347	147,131,21,	Exon (Rnf14-201/Rnf14, exon 7 of 9)	+
Csnk1g3	-2.26	0.438	Up	18	48853248	48853386	138,	Exon (AABR07032135.1-201/AABR07032135.1-201, exon 2 of 2)	+
Afg3l2	-2.78	0.453	Up	18	63141615	63142112	497,	3' UTR	-
Pdgfrb	-3.39	0.472	Up	18	56405181	56406081	900,	3' UTR	+
Ik	-2.33	0.485	Up	18	29598827	29601953	200,19,79,87,58,89,67,	Exon (Ik-202/Ik, exon 12 of 20)	+
Pura	-4	0.508	Up	18	29110433	29111156	723,	Exon (Pura-201/Pura, exon 2 of 2)	+
Egr1	-5.73	0.527	Up	18	27659044	27660684	1640,	3' UTR	+
AABR07031491.2	-4.27	0.588	Up	18	15770210	15779201	127,415,	3' UTR	+
Osbpl1a	-3	0.647	Up	18	4097061	4098814	68,91,41,	Exon (Osbpl1a-201/Osbpl1a, exon 27 of 29)	-
Tcof1	-2.18	0.696	Up	18	56082294	56084459	16,50,70,513,	Exon (Tcof1-201/Tcof1, exon 23 of 26)	-
Ldlrad4	-2.58	0.717	Up	18	64040413	64041205	792,	3' UTR	+
Myo5b	-2.75	0.746	Up	18	70694400	70711723	57,101,78,199,94,144,28,	Exon (Myo5b-203/Myo5b, exon 28 of 40)	+
Riok3	-2.4	0.785	Up	18	3589291	3589991	700,	3' UTR	+
Neto1	-4.67	0.821	Up	18	83581025	83583662	488,75,281,	5' UTR	+
Impact	-4.91	0.927	Up	18	4337316	4338583	97,52,	Exon (Impact-201/Impact, exon 6 of 11)	+
Stard4	-3.08	1.01	Up	18	25986471	25988465	268,79,	3' UTR	-
AABR07032622.1	-2.78	1.08	Up	18	74016623	74037418	152,127,69,	Exon (RGD1308601-201/RGD1308601, exon 2 of 4)	-
Tcerg1	-2.46	1.39	Up	18	36875277	36882035	88,151,10,	Exon (Tcerg1-201/Tcerg1, exon 15 of 22)	+
Zfp407	-3.04	1.65	Up	18	81425986	81426137	151,	Exon (Zfp407-201/Zfp407, exon 1 of 8)	-
Zfp516	-4.36	1.7	Up	18	79840694	79840994	300,	5' UTR	+
Pcdhb9	-2.1	1.77	Up	18	30476729	30477473	744,	Exon (Pcdhb9-201/Pcdhb9, exon 1 of 1)	+
Ctnna1	-2.78	1.84	Up	18	28015605	28015854	249,	3' UTR	-
Cd14	-5.02	1.86	Up	18	29539378	29539629	251,	Exon (AC125248.1-201/AC125248.1-201, exon 2 of 2)	+
Slc39a6	-3.55	2.3	Up	18	16523228	16523525	297,	3' UTR	-
Prelid3a	-5.87	2.87	Up	18	63213663	63215734	21,111,14,	3' UTR	+
Pcdhga11	-3.5	3.41	Up	18	30904794	30905142	348,	Exon (Pcdhga11-201/Pcdhga11, exon 1 of 1)	+
Spg7	-6.85	-2.99	Down	19	55913654	55913954	300,	3' UTR	+
Il27ra	-2.16	-2.37	Down	19	25151185	25151533	348,	3' UTR	-
Zfp827	-6.53	-2.33	Down	19	32528265	32528465	200,	Exon (Zfp827-201/Zfp827, exon 1 of 13)	-
RGD1562218	-2.93	-1.78	Down	19	57612864	57614508	151,48,	Exon (RGD1562218-201/RGD1562218, exon 1 of 7)	-
Vat1l	-3	-1.61	Down	19	46525968	46526118	150,	5' UTR	+
Otud4	-3.78	-1.43	Down	19	31900181	31900430	249,	Exon (Otud4-201/Otud4, exon 21 of 21)	-
Slc7a5	-4.57	-1.17	Down	19	54694501	54694897	396,	3' UTR	-
[truncated: 167 more rows]
