# Supplementary material for: Epitranscriptomic profiling of N6-methyladenosine-related RNA methylation in rat cerebral cortex following traumatic brain injury
Source: Mol Brain. 2020 Jan 28;13:11. doi: 10.1186/s13041-020-0554-0 (PMC6986156; doi:10.1186/s13041-020-0554-0)
Supplement: Supplementary file 6 — Additional file 6: Table S6. The detailed information of significantly changed mRNA [file 13041_2020_554_MOESM6_ESM.xlsx]

## Sheet: Sheet1
Table S6. The detailed information of significantly changed mRNA
Gene name	P-value	Log2(fold change)	Up/Down	Product	GO ID	GO term	Pathway	Pathway description
Il1r2	1.86496e-22	5.17965	Up	interleukin 1 receptor type 2 [Source:RGD Symbol%3BAcc:621147]	GO:0016021,GO:0019221,GO:0004910,GO:0005515	integral component of membrane|cytokine-mediated signaling pathway|interleukin-1, Type II, blocking receptor activity|protein binding	path:rno04010,path:rno04060,path:rno04640,path:rno05202,path:rno05166,path:rno05146	MAPK signaling pathway|Cytokine-cytokine receptor interaction|Hematopoietic cell lineage|Transcriptional misregulation in cancers|HTLV-I infection|Amoebiasis
Fosl1	1.91522e-20	3.10557	Up	FOS like 1%2C AP-1 transcription factor subunit [Source:RGD Symbol%3BAcc:2627]	GO:0005634,GO:0005829,GO:0045944,GO:0003677,GO:0014070,GO:0009612,GO:0032570,GO:0043231,GO:0042493,GO:0051412,GO:0043065,GO:0008285,GO:0043005,GO:0007565,GO:0006366,GO:0034097,GO:0051591,GO:0000978,GO:0051091,GO:0042542,GO:0007612,GO:0009629,GO:0042734,GO:0001077,GO:0045787,GO:0007296,GO:0031668,GO:0060674,GO:0001701,GO:0000977,GO:0005515,GO:2000144	nucleus|cytosol|positive regulation of transcription from RNA polymerase II promoter|DNA binding|response to organic cyclic compound|response to mechanical stimulus|response to progesterone|intracellular membrane-bounded organelle|response to drug|response to corticosterone|positive regulation of apoptotic process|negative regulation of cell proliferation|neuron projection|female pregnancy|transc…	path:rno04310,path:rno04380,path:rno05166	Wnt signaling pathway|Osteoclast differentiation|HTLV-I infection
Ptx3	1.90932e-15	2.24972	Up	pentraxin 3 [Source:RGD Symbol%3BAcc:1593476]	GO:0008228,GO:0001872,GO:0001878,GO:0045429,GO:0050766,GO:0005615,GO:0045087,GO:0046597,GO:0001849,GO:0044869,GO:0044871,GO:0046790,GO:1903016,GO:1903019	opsonization|(1->3)-beta-D-glucan binding|response to yeast|positive regulation of nitric oxide biosynthetic process|positive regulation of phagocytosis|extracellular space|innate immune response|negative regulation of viral entry into host cell|complement component C1q binding|negative regulation by host of viral exo-alpha-sialidase activity|negative regulation by host of viral glycoprotein meta…	-	-
Hspb8	1.76575e-14	1.54299	Up	heat shock protein family B (small) member 8 [Source:RGD Symbol%3BAcc:71003]	GO:0005634,GO:0005737,GO:0005515,GO:0005654,GO:0005622,GO:0005794,GO:0042802	nucleus|cytoplasm|protein binding|nucleoplasm|intracellular|Golgi apparatus|identical protein binding	-	-
Msn	2.22444e-14	1.29589	Up	moesin [Source:RGD Symbol%3BAcc:621260]	GO:0005856,GO:0003779,GO:0019898,GO:0001931,GO:0043209,GO:0071803,GO:0045177,GO:0016323,GO:0016324,GO:0005634,GO:0005737,GO:0005615,GO:0005886,GO:0008360,GO:0005102,GO:0048471,GO:0003725,GO:0005925,GO:0005515,GO:0019901,GO:0072562,GO:0030175,GO:0070062,GO:0010628,GO:0071944,GO:0005902,GO:2000401,GO:0050900,GO:0031982,GO:0061028,GO:0008361,GO:0022612,GO:0045198,GO:0050839,GO:0031143,GO:0071394,GO:…	cytoskeleton|actin binding|extrinsic component of membrane|uropod|myelin sheath|positive regulation of podosome assembly|apical part of cell|basolateral plasma membrane|apical plasma membrane|nucleus|cytoplasm|extracellular space|plasma membrane|regulation of cell shape|receptor binding|perinuclear region of cytoplasm|double-stranded RNA binding|focal adhesion|protein binding|protein kinase bindi…	path:rno04810,path:rno04670,path:rno05205,path:rno05162	Regulation of actin cytoskeleton|Leukocyte transendothelial migration|Proteoglycans in cancer|Measles
Cebpd	6.16161e-13	1.42857	Up	CCAAT/enhancer binding protein delta [Source:RGD Symbol%3BAcc:2328]	GO:0005634,GO:0045944,GO:0043565,GO:0006366,GO:0000978,GO:0001077,GO:0005515	nucleus|positive regulation of transcription from RNA polymerase II promoter|sequence-specific DNA binding|transcription from RNA polymerase II promoter|RNA polymerase II core promoter proximal region sequence-specific DNA binding|transcriptional activator activity, RNA polymerase II core promoter proximal region sequence-specific binding|protein binding	-	-
Lif	9.96341e-13	3.46084	Up	LIF%2C interleukin 6 family cytokine [Source:RGD Symbol%3BAcc:620865]	GO:0006955,GO:0005125,GO:0005615,GO:0060290,GO:0060041,GO:0016525,GO:0010976,GO:0031100,GO:0048708,GO:0051461,GO:0005146,GO:0048644,GO:0045835,GO:0042503,GO:1903025,GO:0060708,GO:0060707,GO:0060426,GO:0060135,GO:0046697,GO:0001974,GO:0048711,GO:0060463,GO:0007566,GO:0048286,GO:0030324,GO:0070373,GO:0048863,GO:0048666,GO:0019827,GO:0045595,GO:0008284,GO:0010628,GO:0008285,GO:0045944,GO:0008083,GO:…	immune response|cytokine activity|extracellular space|transdifferentiation|retina development in camera-type eye|negative regulation of angiogenesis|positive regulation of neuron projection development|organ regeneration|astrocyte differentiation|positive regulation of corticotropin secretion|leukemia inhibitory factor receptor binding|muscle organ morphogenesis|negative regulation of meiotic nuc…	path:rno04630,path:rno04668,path:rno04060,path:rno04550	Jak-STAT signaling pathway|TNF signaling pathway|Cytokine-cytokine receptor interaction|Signaling pathways regulating pluripotency of stem cells
Emp1	1.81949e-12	1.94737	Up	epithelial membrane protein 1 [Source:RGD Symbol%3BAcc:2552]	GO:0016021,GO:0008150,GO:0003674,GO:0005886,GO:0016049,GO:0005515,GO:0008219,GO:0032060	integral component of membrane|biological_process|molecular_function|plasma membrane|cell growth|protein binding|cell death|bleb assembly	-	-
Csf2rb	9.84941e-12	1.3679	Up	colony stimulating factor 2 receptor beta common subunit [Source:RGD Symbol%3BAcc:620189]	GO:0016021,GO:0019221,GO:0004896,GO:0005515	integral component of membrane|cytokine-mediated signaling pathway|cytokine receptor activity|protein binding	path:rno04630,path:rno04060,path:rno04210	Jak-STAT signaling pathway|Cytokine-cytokine receptor interaction|Apoptosis
Cd44	1.13088e-11	2.2398	Up	CD44 molecule (Indian blood group) [Source:RGD Symbol%3BAcc:2307]	GO:0016021,GO:0005540,GO:0005737,GO:0005886,GO:0004896,GO:0043066,GO:0005794,GO:0005925,GO:0005515,GO:0043154,GO:0070062,GO:0009986,GO:0004415,GO:0030214,GO:0033138,GO:0050731,GO:0070374,GO:0044344,GO:0043518,GO:1902166,GO:0051216,GO:0034116,GO:0070487,GO:0035692,GO:1900625,GO:0005634,GO:0019901,GO:0006954,GO:0007155,GO:0016323,GO:0014070,GO:0043234,GO:0033189,GO:0001558,GO:0051219,GO:0016477,GO:…	integral component of membrane|hyaluronic acid binding|cytoplasm|plasma membrane|cytokine receptor activity|negative regulation of apoptotic process|Golgi apparatus|focal adhesion|protein binding|negative regulation of cysteine-type endopeptidase activity involved in apoptotic process|extracellular exosome|cell surface|hyalurononglucosaminidase activity|hyaluronan catabolic process|positive regul…	path:rno04512,path:rno04640,path:rno05206,path:rno05205,path:rno05169	ECM-receptor interaction|Hematopoietic cell lineage|MicroRNAs in cancer|Proteoglycans in cancer|Epstein-Barr virus infection
Rbpj	1.24557e-11	1.30167	Up	recombination signal binding protein for immunoglobulin kappa J region [Source:RGD Symbol%3BAcc:1593096]	GO:0005634,GO:0045893,GO:0006357,GO:0043234,GO:0032403,GO:0034392,GO:0048661,GO:0000978,GO:0010977,GO:0032993,GO:0000982,GO:0014912	nucleus|positive regulation of transcription, DNA-templated|regulation of transcription from RNA polymerase II promoter|protein complex|protein complex binding|negative regulation of smooth muscle cell apoptotic process|positive regulation of smooth muscle cell proliferation|RNA polymerase II core promoter proximal region sequence-specific DNA binding|negative regulation of neuron projection deve…	path:rno04330,path:rno05203,path:rno05169	Notch signaling pathway|Viral carcinogenesis|Epstein-Barr virus infection
Il11	2.46621e-11	3.10644	Up	interleukin 11 [Source:RGD Symbol%3BAcc:621475]	GO:0005737,GO:0005125,GO:0008284,GO:0008083,GO:0043410,GO:0045944,GO:0005515,GO:0033138,GO:0050731,GO:0046888,GO:0005142	cytoplasm|cytokine activity|positive regulation of cell proliferation|growth factor activity|positive regulation of MAPK cascade|positive regulation of transcription from RNA polymerase II promoter|protein binding|positive regulation of peptidyl-serine phosphorylation|positive regulation of peptidyl-tyrosine phosphorylation|negative regulation of hormone secretion|interleukin-11 receptor binding	path:rno04630,path:rno04060,path:rno04640,path:rno05323	Jak-STAT signaling pathway|Cytokine-cytokine receptor interaction|Hematopoietic cell lineage|Rheumatoid arthritis
Sbno2	3.08397e-11	1.0531	Up	strawberry notch homolog 2 [Source:RGD Symbol%3BAcc:1307194]	GO:0006355,GO:0050727,GO:1990830,GO:0072674,GO:0071348,GO:0061430,GO:0072675,GO:0002281,GO:0030316,GO:0071354,GO:0030282,GO:0071222,GO:0045892,GO:0045944,GO:0005515	regulation of transcription, DNA-templated|regulation of inflammatory response|cellular response to leukemia inhibitory factor|multinuclear osteoclast differentiation|cellular response to interleukin-11|bone trabecula morphogenesis|osteoclast fusion|macrophage activation involved in immune response|osteoclast differentiation|cellular response to interleukin-6|bone mineralization|cellular response…	-	-
Hdac9	3.4516e-11	-1.71832	Down	histone deacetylase 9 [Source:RGD Symbol%3BAcc:1310748]	GO:0006355,GO:0046872,GO:0006351,GO:0000118,GO:0032041,GO:0070932,GO:0008150,GO:0003674,GO:0005575,GO:0008134,GO:0001975,GO:0030182,GO:0005634,GO:0005737,GO:0000122,GO:0045892,GO:0005667,GO:0042826,GO:0005515,GO:0004407,GO:0016575,GO:0032869,GO:0070491,GO:0033558,GO:0090050,GO:0005080,GO:0034983,GO:0070933	regulation of transcription, DNA-templated|metal ion binding|transcription, DNA-templated|histone deacetylase complex|NAD-dependent histone deacetylase activity (H3-K14 specific)|histone H3 deacetylation|biological_process|molecular_function|cellular_component|transcription factor binding|response to amphetamine|neuron differentiation|nucleus|cytoplasm|negative regulation of transcription from RN…	path:rno05203,path:rno05034	Viral carcinogenesis|Alcoholism
Adamts1	6.21109e-11	1.48422	Up	ADAM metallopeptidase with thrombospondin type 1 motif%2C 1 [Source:RGD Symbol%3BAcc:621241]	GO:0008270,GO:0003674,GO:0004222,GO:0006508,GO:0071380,GO:0031012,GO:0007229,GO:0010976,GO:0071305,GO:0030728,GO:0071374,GO:0044691,GO:0001542,GO:0060347,GO:0001822,GO:0005604,GO:0008201,GO:0031410,GO:0005578,GO:0005515,GO:0005737	zinc ion binding|molecular_function|metalloendopeptidase activity|proteolysis|cellular response to prostaglandin E stimulus|extracellular matrix|integrin-mediated signaling pathway|positive regulation of neuron projection development|cellular response to vitamin D|ovulation|cellular response to parathyroid hormone stimulus|tooth eruption|ovulation from ovarian follicle|heart trabecula formation|k…	-	-
Sypl2	7.82631e-11	2.29707	Up	synaptophysin-like 2 [Source:RGD Symbol%3BAcc:1309907]	GO:0005215,GO:0006810,GO:0030285,GO:0006874,GO:0021762	transporter activity|transport|integral component of synaptic vesicle membrane|cellular calcium ion homeostasis|substantia nigra development	-	-
Hk2	7.88714e-11	1.36432	Up	hexokinase 2 [Source:RGD Symbol%3BAcc:2797]	GO:0005524,GO:0005829,GO:0006096,GO:0005739,GO:0002931,GO:0005536,GO:0005741,GO:0001678,GO:0004340,GO:0004396,GO:0008865,GO:0019158,GO:0046835,GO:0051156,GO:0007595,GO:0006007,GO:0016020,GO:0005515,GO:0098779,GO:0008637,GO:0072655,GO:0072656,GO:0006006,GO:0035795,GO:0046324,GO:2000378	ATP binding|cytosol|glycolytic process|mitochondrion|response to ischemia|glucose binding|mitochondrial outer membrane|cellular glucose homeostasis|glucokinase activity|hexokinase activity|fructokinase activity|mannokinase activity|carbohydrate phosphorylation|glucose 6-phosphate metabolic process|lactation|glucose catabolic process|membrane|protein binding|mitophagy in response to mitochondrial …	path:rno01200,path:rno00010,path:rno00051,path:rno00052,path:rno00500,path:rno00520,path:rno00524,path:rno04066,path:rno04910,path:rno04973,path:rno05230,path:rno04930	Carbon metabolism|Glycolysis / Gluconeogenesis|Fructose and mannose metabolism|Galactose metabolism|Starch and sucrose metabolism|Amino sugar and nucleotide sugar metabolism|Butirosin and neomycin biosynthesis|HIF-1 signaling pathway|Insulin signaling pathway|Carbohydrate digestion and absorption|Central carbon metabolism in cancer|Type II diabetes mellitus
Tril	9.05737e-11	-1.42062	Down	TLR4 interactor with leucine-rich repeats [Source:RGD Symbol%3BAcc:1310827]	GO:0006954,GO:0045087,GO:0001530,GO:0034142,GO:0046696,GO:0002718	inflammatory response|innate immune response|lipopolysaccharide binding|toll-like receptor 4 signaling pathway|lipopolysaccharide receptor complex|regulation of cytokine production involved in immune response	-	-
Trim47	1.66491e-10	1.51239	Up	tripartite motif-containing 47 [Source:RGD Symbol%3BAcc:1597317]	GO:0008270,GO:0005737	zinc ion binding|cytoplasm	-	-
Adamts4	2.02227e-10	1.09121	Up	ADAM metallopeptidase with thrombospondin type 1 motif%2C 4 [Source:RGD Symbol%3BAcc:621242]	GO:0008270,GO:0005578,GO:0005615,GO:0031012,GO:0005515,GO:0002020	zinc ion binding|proteinaceous extracellular matrix|extracellular space|extracellular matrix|protein binding|protease binding	-	-
Tubb6	2.2794e-10	1.65312	Up	tubulin%2C beta 6 class V [Source:RGD Symbol%3BAcc:1305887]	GO:0005737,GO:0008152,GO:0003924,GO:0005525,GO:0005874,GO:0007017,GO:0005200,GO:0051258,GO:0005634,GO:0070062	cytoplasm|metabolic process|GTPase activity|GTP binding|microtubule|microtubule-based process|structural constituent of cytoskeleton|protein polymerization|nucleus|extracellular exosome	path:rno04145,path:rno04540	Phagosome|Gap junction
Cdo1	2.44603e-10	1.50832	Up	cysteine dioxygenase type 1 [Source:RGD Symbol%3BAcc:69262]	GO:0005829,GO:0055114,GO:0051384,GO:0010243,GO:0045471,GO:0043200,GO:0051591,GO:0008198,GO:0033762,GO:0007595,GO:0006534,GO:0017172,GO:0019448,GO:0042412,GO:0046439	cytosol|oxidation-reduction process|response to glucocorticoid|response to organonitrogen compound|response to ethanol|response to amino acid|response to cAMP|ferrous iron binding|response to glucagon|lactation|cysteine metabolic process|cysteine dioxygenase activity|L-cysteine catabolic process|taurine biosynthetic process|L-cysteine metabolic process	path:rno00270,path:rno00430	Cysteine and methionine metabolism|Taurine and hypotaurine metabolism
Hbegf	2.50052e-10	2.28446	Up	heparin-binding EGF-like growth factor [Source:RGD Symbol%3BAcc:2526]	GO:0005615,GO:0008201,GO:0007399,GO:0005887,GO:0008284,GO:0008083,GO:0030307,GO:0005154,GO:0007173,GO:0051545,GO:0035313,GO:0048661,GO:0051549,GO:0008016,GO:0016477,GO:0060326,GO:0030335,GO:0009986,GO:0051897,GO:0090303	extracellular space|heparin binding|nervous system development|integral component of plasma membrane|positive regulation of cell proliferation|growth factor activity|positive regulation of cell growth|epidermal growth factor receptor binding|epidermal growth factor receptor signaling pathway|negative regulation of elastin biosynthetic process|wound healing, spreading of epidermal cells|positive r…	path:rno04012,path:rno04912,path:rno04915,path:rno05205,path:rno05219	ErbB signaling pathway|GnRH signaling pathway|Estrogen signaling pathway|Proteoglycans in cancer|Bladder cancer
Cd14	4.02878e-10	2.14805	Up	CD14 molecule [Source:RGD Symbol%3BAcc:620588]	GO:0005515,GO:0006954,GO:0005615,GO:0005886,GO:0009897,GO:0032496,GO:0045087,GO:0071222,GO:0009986,GO:0009408,GO:0045471,GO:0032026,GO:0051602,GO:0034612,GO:0050715,GO:0034142,GO:0009617,GO:0032760,GO:0032729,GO:0031663,GO:0031362,GO:0046696,GO:0002237,GO:0032481,GO:0045807,GO:0045121,GO:0006898,GO:0005794,GO:0001530,GO:0070062,GO:0071223,GO:0071726,GO:0071727,GO:0070891	protein binding|inflammatory response|extracellular space|plasma membrane|external side of plasma membrane|response to lipopolysaccharide|innate immune response|cellular response to lipopolysaccharide|cell surface|response to heat|response to ethanol|response to magnesium ion|response to electrical stimulus|response to tumor necrosis factor|positive regulation of cytokine secretion|toll-like rece…	path:rno04010,path:rno04064,path:rno04145,path:rno04810,path:rno04640,path:rno04620,path:rno05202,path:rno05132,path:rno05133,path:rno05134,path:rno05152,path:rno05146	MAPK signaling pathway|NF-kappa B signaling pathway|Phagosome|Regulation of actin cytoskeleton|Hematopoietic cell lineage|Toll-like receptor signaling pathway|Transcriptional misregulation in cancers|Salmonella infection|Pertussis|Legionellosis|Tuberculosis|Amoebiasis
Fam107a	6.17433e-10	-1.03211	Down	family with sequence similarity 107%2C member A [Source:RGD Symbol%3BAcc:1306327]	GO:0043005,GO:0005634,GO:0001558,GO:0005515	neuron projection|nucleus|regulation of cell growth|protein binding	-	-
Maff	6.57816e-10	1.59942	Up	MAF bZIP transcription factor F [Source:RGD Symbol%3BAcc:1309531]	GO:0005634,GO:0045944,GO:0043565,GO:0006357,GO:0006366,GO:0001228,GO:0045604,GO:0001701,GO:0035914,GO:0005739	nucleus|positive regulation of transcription from RNA polymerase II promoter|sequence-specific DNA binding|regulation of transcription from RNA polymerase II promoter|transcription from RNA polymerase II promoter|transcriptional activator activity, RNA polymerase II transcription regulatory region sequence-specific binding|regulation of epidermal cell differentiation|in utero embryonic developmen…	-	-
Snx18	1.70044e-09	1.09931	Up	sorting nexin 18 [Source:RGD Symbol%3BAcc:1310367]	GO:0006886,GO:0035091,GO:0006897,GO:0019898,GO:0005768,GO:0016023,GO:0007067,GO:0016050,GO:0030659,GO:0005654,GO:0043231,GO:0043547,GO:0016197,GO:0000281,GO:0005515,GO:0031234,GO:0070062,GO:0005546,GO:0030136,GO:0036089	intracellular protein transport|phosphatidylinositol binding|endocytosis|extrinsic component of membrane|endosome|cytoplasmic membrane-bounded vesicle|mitotic nuclear division|vesicle organization|cytoplasmic vesicle membrane|nucleoplasm|intracellular membrane-bounded organelle|positive regulation of GTPase activity|endosomal transport|mitotic cytokinesis|protein binding|extrinsic component of cy…	-	-
Pcdh20	4.29045e-09	-1.32754	Down	protocadherin 20 [Source:RGD Symbol%3BAcc:1306297]	GO:0016021,GO:0005509,GO:0005886,GO:0007156	integral component of membrane|calcium ion binding|plasma membrane|homophilic cell adhesion via plasma membrane adhesion molecules	-	-
Slc16a3	6.02603e-09	2.43712	Up	solute carrier family 16 member 3 [Source:RGD Symbol%3BAcc:620603]	GO:0005886,GO:0005887,GO:0015129,GO:0035879,GO:0015293,GO:0031965,GO:0015629,GO:0005515,GO:0044822	plasma membrane|integral component of plasma membrane|lactate transmembrane transporter activity|plasma membrane lactate transport|symporter activity|nuclear membrane|actin cytoskeleton|protein binding|poly(A) RNA binding	path:rno05230	Central carbon metabolism in cancer
Prom1	7.08155e-09	-2.53266	Down	prominin 1 [Source:RGD Symbol%3BAcc:69367]	GO:0016021,GO:0008150,GO:0003674,GO:0005575,GO:0005615,GO:0005886,GO:0043231,GO:0045494,GO:0005783,GO:0045296,GO:0005515,GO:0070062,GO:0009986,GO:0031982,GO:0060042,GO:0005793,GO:0042622,GO:0042805,GO:0060219,GO:0072112,GO:0072139,GO:2000768	integral component of membrane|biological_process|molecular_function|cellular_component|extracellular space|plasma membrane|intracellular membrane-bounded organelle|photoreceptor cell maintenance|endoplasmic reticulum|cadherin binding|protein binding|extracellular exosome|cell surface|vesicle|retina morphogenesis in camera-type eye|endoplasmic reticulum-Golgi intermediate compartment|photorecepto…	path:rno05202	Transcriptional misregulation in cancers
Socs3	7.13815e-09	1.91652	Up	suppressor of cytokine signaling 3 [Source:RGD Symbol%3BAcc:621087]	GO:0005737,GO:0032355,GO:0007165,GO:0016567,GO:0035556,GO:0014070,GO:0032496,GO:0019221,GO:0051384,GO:0001666,GO:0032570,GO:0007568,GO:0009408,GO:0009725,GO:0032868,GO:0042493,GO:0007259,GO:0043434,GO:0034097,GO:0001558,GO:0031100,GO:0032094,GO:0004860,GO:0006469,GO:0046426,GO:0046627,GO:1904030,GO:0009617,GO:0010332,GO:0060708,GO:0060707,GO:0060670,GO:0045597,GO:0050728,GO:0001932,GO:0060674,GO:…	cytoplasm|response to estradiol|signal transduction|protein ubiquitination|intracellular signal transduction|response to organic cyclic compound|response to lipopolysaccharide|cytokine-mediated signaling pathway|response to glucocorticoid|response to hypoxia|response to progesterone|aging|response to heat|response to hormone|response to insulin|response to drug|JAK-STAT cascade|response to peptid…	path:rno04120,path:rno04630,path:rno04668,path:rno04910,path:rno04920,path:rno04917,path:rno04380,path:rno04930,path:rno04932,path:rno04931,path:rno05164,path:rno05160,path:rno05168	Ubiquitin mediated proteolysis|Jak-STAT signaling pathway|TNF signaling pathway|Insulin signaling pathway|Adipocytokine signaling pathway|Prolactin signaling pathway|Osteoclast differentiation|Type II diabetes mellitus|Non-alcoholic fatty liver disease (NAFLD)|Insulin resistance|Influenza A|Hepatitis C|Herpes simplex infection
Stat3	8.29565e-09	1.2366	Up	signal transducer and activator of transcription 3 [Source:RGD Symbol%3BAcc:3772]	GO:0005634,GO:0005737,GO:0005515,GO:0019901,GO:0005829,GO:0032355,GO:0060548,GO:0071345,GO:0003677,GO:0046983,GO:0043565,GO:0071407,GO:0045893,GO:0003700,GO:0004871,GO:0005886,GO:0006357,GO:0005739,GO:0014070,GO:0016310,GO:0005743,GO:0007568,GO:0042493,GO:0045471,GO:0008134,GO:0010033,GO:0042593,GO:0019953,GO:0006953,GO:0007259,GO:0043434,GO:0034097,GO:0045747,GO:0048708,GO:0035259,GO:1901215,GO:…	nucleus|cytoplasm|protein binding|protein kinase binding|cytosol|response to estradiol|negative regulation of cell death|cellular response to cytokine stimulus|DNA binding|protein dimerization activity|sequence-specific DNA binding|cellular response to organic cyclic compound|positive regulation of transcription, DNA-templated|transcription factor activity, sequence-specific DNA binding|signal tr…	path:rno04630,path:rno04066,path:rno04068,path:rno04550,path:rno04062,path:rno04920,path:rno04917,path:rno05200,path:rno05206,path:rno05205,path:rno05203,path:rno05212,path:rno05221,path:rno05321,path:rno04931,path:rno04933,path:rno05162,path:rno05161,path:rno05160,path:rno05169,path:rno05145	Jak-STAT signaling pathway|HIF-1 signaling pathway|FoxO signaling pathway|Signaling pathways regulating pluripotency of stem cells|Chemokine signaling pathway|Adipocytokine signaling pathway|Prolactin signaling pathway|Pathways in cancer|MicroRNAs in cancer|Proteoglycans in cancer|Viral carcinogenesis|Pancreatic cancer|Acute myeloid leukemia|Inflammatiory bowel disease (IBD)|Insulin resistance|AG…
Tmem100	8.47533e-09	1.25214	Up	transmembrane protein 100 [Source:RGD Symbol%3BAcc:1560541]	GO:0016021,GO:0008150,GO:0003674,GO:0005575,GO:0005886,GO:0005783,GO:0051930,GO:0048471,GO:0043204,GO:0005515,GO:0030509,GO:0071773,GO:0001701,GO:0001525,GO:0043491,GO:0007219,GO:0001570,GO:0003197,GO:0003198,GO:0045603,GO:2001214,GO:0050848,GO:0060842	integral component of membrane|biological_process|molecular_function|cellular_component|plasma membrane|endoplasmic reticulum|regulation of sensory perception of pain|perinuclear region of cytoplasm|perikaryon|protein binding|BMP signaling pathway|cellular response to BMP stimulus|in utero embryonic development|angiogenesis|protein kinase B signaling|Notch signaling pathway|vasculogenesis|endocar…	-	-
Smagp	1.07339e-08	3.26256	Up	small cell adhesion glycoprotein [Source:RGD Symbol%3BAcc:727777]	GO:0042803,GO:0005887,GO:0005102,GO:0050839,GO:0004872,GO:0005913,GO:0007156,GO:0007157,GO:0008037,GO:0042271,GO:0030659,GO:0005654,GO:0005886,GO:0030054,GO:0005515	protein homodimerization activity|integral component of plasma membrane|receptor binding|cell adhesion molecule binding|receptor activity|cell-cell adherens junction|homophilic cell adhesion via plasma membrane adhesion molecules|heterophilic cell-cell adhesion via plasma membrane cell adhesion molecules|cell recognition|susceptibility to natural killer cell mediated cytotoxicity|cytoplasmic vesi…	-	-
Slc38a3	1.19019e-08	-1.07061	Down	solute carrier family 38%2C member 3 [Source:RGD Symbol%3BAcc:628620]	GO:0003674,GO:0016323,GO:0006814,GO:0007420,GO:0005887,GO:0003333,GO:0007565,GO:0015297,GO:0005290,GO:0015293,GO:0015817,GO:0006867,GO:0006868,GO:0015182,GO:0015186,GO:2000487,GO:0061402,GO:0051365,GO:0016020,GO:0005886,GO:0015180,GO:0015808,GO:0089709	molecular_function|basolateral plasma membrane|sodium ion transport|brain development|integral component of plasma membrane|amino acid transmembrane transport|female pregnancy|antiporter activity|L-histidine transmembrane transporter activity|symporter activity|histidine transport|asparagine transport|glutamine transport|L-asparagine transmembrane transporter activity|L-glutamine transmembrane tr…	path:rno04964,path:rno04724,path:rno04727	Proximal tubule bicarbonate reclamation|Glutamatergic synapse|GABAergic synapse
Itm2a	1.66004e-08	-1.7562	Down	integral membrane protein 2A [Source:RGD Symbol%3BAcc:1559423]	GO:0016021,GO:0005515	integral component of membrane|protein binding	-	-
Myh9l1	1.66555e-08	1.64126	Up	myosin heavy chain 9-like 1 [Source:RGD Symbol%3BAcc:6492022]	GO:0005737,GO:0008152,GO:0005524,GO:0005515,GO:0019901,GO:0003779,GO:0005768,GO:0043234,GO:0045807,GO:0003774,GO:0016459,GO:0045335,GO:0016328,GO:0050766,GO:0010524,GO:0031762	cytoplasm|metabolic process|ATP binding|protein binding|protein kinase binding|actin binding|endosome|protein complex|positive regulation of endocytosis|motor activity|myosin complex|phagocytic vesicle|lateral plasma membrane|positive regulation of phagocytosis|positive regulation of calcium ion transport into cytosol|follicle-stimulating hormone receptor binding	path:rno04530	Tight junction
Csrnp1	1.67515e-08	1.32746	Up	cysteine and serine rich nuclear protein 1 [Source:RGD Symbol%3BAcc:1305999]	GO:0060325,GO:0048705,GO:0048008,GO:0009791,GO:0060021,GO:0001228,GO:0006366,GO:0045944,GO:0043565,GO:0006355,GO:0005634,GO:0003700,GO:0005515	face morphogenesis|skeletal system morphogenesis|platelet-derived growth factor receptor signaling pathway|post-embryonic development|palate development|transcriptional activator activity, RNA polymerase II transcription regulatory region sequence-specific binding|transcription from RNA polymerase II promoter|positive regulation of transcription from RNA polymerase II promoter|sequence-specific D…	-	-
Phlda1	2.62801e-08	1.11624	Up	pleckstrin homology-like domain%2C family A%2C member 1 [Source:RGD Symbol%3BAcc:3836]	GO:0043065,GO:0021879,GO:0045210,GO:0005515	positive regulation of apoptotic process|forebrain neuron differentiation|FasL biosynthetic process|protein binding	-	-
Plin2	3.50562e-08	2.17937	Up	perilipin 2 [Source:RGD Symbol%3BAcc:728889]	GO:0003674,GO:0014070,GO:0042493,GO:0005811,GO:0019915,GO:0043231,GO:0005737,GO:0005634,GO:0005886,GO:0005515,GO:0005829,GO:0015909	molecular_function|response to organic cyclic compound|response to drug|lipid particle|lipid storage|intracellular membrane-bounded organelle|cytoplasm|nucleus|plasma membrane|protein binding|cytosol|long-chain fatty acid transport	path:rno03320	PPAR signaling pathway
Pdpn	3.86508e-08	1.47715	Up	podoplanin [Source:RGD Symbol%3BAcc:61819]	GO:0016021,GO:0009897,GO:0005886,GO:0007165,GO:0016337,GO:0030027,GO:0030175,GO:0000902,GO:0008283,GO:0001726,GO:0030324,GO:0048286,GO:0006693,GO:2000045,GO:0001946,GO:0051272	integral component of membrane|external side of plasma membrane|plasma membrane|signal transduction|single organismal cell-cell adhesion|lamellipodium|filopodium|cell morphogenesis|cell proliferation|ruffle|lung development|lung alveolus development|prostaglandin metabolic process|regulation of G1/S transition of mitotic cell cycle|lymphangiogenesis|positive regulation of cellular component movem…	-	-
Ccl2	3.90017e-08	3.05173	Up	C-C motif chemokine ligand 2 [Source:RGD Symbol%3BAcc:3645]	GO:0005737,GO:0006954,GO:0007186,GO:0070098,GO:0005615,GO:0008201,GO:0071300,GO:0043547,GO:0032496,GO:0045785,GO:0019221,GO:0045202,GO:0030139,GO:0008347,GO:0036120,GO:0051384,GO:0071222,GO:0071347,GO:0030425,GO:0001666,GO:0009612,GO:0071356,GO:0032570,GO:0006874,GO:0007568,GO:0009408,GO:0042493,GO:0045471,GO:0014823,GO:0043200,GO:0035690,GO:0043025,GO:0043679,GO:0060137,GO:0060135,GO:0050806,GO:…	cytoplasm|inflammatory response|G-protein coupled receptor signaling pathway|chemokine-mediated signaling pathway|extracellular space|heparin binding|cellular response to retinoic acid|positive regulation of GTPase activity|response to lipopolysaccharide|positive regulation of cell adhesion|cytokine-mediated signaling pathway|synapse|endocytic vesicle|glial cell migration|cellular response to pla…	path:rno04668,path:rno04060,path:rno04621,path:rno04062,path:rno05323,path:rno04933,path:rno05164,path:rno05168,path:rno05144,path:rno05142	TNF signaling pathway|Cytokine-cytokine receptor interaction|NOD-like receptor signaling pathway|Chemokine signaling pathway|Rheumatoid arthritis|AGE-RAGE signaling pathway in diabetic complications|Influenza A|Herpes simplex infection|Malaria|Chagas disease (American trypanosomiasis)
Neurl3	4.46636e-08	Inf	Up	neuralized E3 ubiquitin protein ligase 3 [Source:RGD Symbol%3BAcc:1359633]	GO:0008270,GO:0016567,GO:0016874,GO:0061630	zinc ion binding|protein ubiquitination|ligase activity|ubiquitin protein ligase activity	-	-
Cdkn1a	4.83349e-08	1.15875	Up	cyclin-dependent kinase inhibitor 1A [Source:RGD Symbol%3BAcc:69328]	GO:0005634,GO:0005737,GO:0005515,GO:0014070,GO:0016310,GO:0043066,GO:0051384,GO:0009636,GO:0032403,GO:0042493,GO:0010243,GO:0051412,GO:0010033,GO:0031100,GO:0048471,GO:0034605,GO:0055093,GO:0010942,GO:0010165,GO:0046685,GO:0060574,GO:2000278,GO:2000379,GO:0071850,GO:0045736,GO:0043068,GO:0071493,GO:0033158,GO:0090399,GO:0000307,GO:0034198,GO:0071479,GO:0009411,GO:0042771,GO:0004861,GO:0006974,GO:…	nucleus|cytoplasm|protein binding|response to organic cyclic compound|phosphorylation|negative regulation of apoptotic process|response to glucocorticoid|response to toxic substance|protein complex binding|response to drug|response to organonitrogen compound|response to corticosterone|response to organic substance|organ regeneration|perinuclear region of cytoplasm|cellular response to heat|respon…	path:rno04012,path:rno04630,path:rno04066,path:rno04068,path:rno04151,path:rno04110,path:rno04115,path:rno04921,path:rno05200,path:rno05202,path:rno05206,path:rno05205,path:rno05203,path:rno05214,path:rno05220,path:rno05218,path:rno05219,path:rno05215,path:rno05166,path:rno05161,path:rno05160,path:rno05169	ErbB signaling pathway|Jak-STAT signaling pathway|HIF-1 signaling pathway|FoxO signaling pathway|PI3K-Akt signaling pathway|Cell cycle|p53 signaling pathway|Oxytocin signaling pathway|Pathways in cancer|Transcriptional misregulation in cancers|MicroRNAs in cancer|Proteoglycans in cancer|Viral carcinogenesis|Glioma|Chronic myeloid leukemia|Melanoma|Bladder cancer|Prostate cancer|HTLV-I infection|H…
Wwtr1	5.02686e-08	1.41407	Up	WW domain containing transcription regulator 1 [Source:RGD Symbol%3BAcc:1559609]	GO:0005634,GO:0005737,GO:0005654,GO:0008284,GO:0003713,GO:0005515,GO:0090090,GO:0035329,GO:0001933,GO:0006469,GO:0035414,GO:0010718,GO:0017145,GO:0060390,GO:0006355,GO:0016567,GO:0042803,GO:0045944,GO:0005667,GO:0001649,GO:0000122,GO:0060271,GO:0003714,GO:0035264,GO:0031146,GO:0048762,GO:0032835,GO:0060993,GO:0060828,GO:0045599,GO:0072307	nucleus|cytoplasm|nucleoplasm|positive regulation of cell proliferation|transcription coactivator activity|protein binding|negative regulation of canonical Wnt signaling pathway|hippo signaling|negative regulation of protein phosphorylation|negative regulation of protein kinase activity|negative regulation of catenin import into nucleus|positive regulation of epithelial to mesenchymal transition|…	path:rno04390,path:rno04392	Hippo signaling pathway|Hippo signaling pathway - multiple species
Myc	6.66951e-08	1.49178	Up	MYC proto-oncogene%2C bHLH transcription factor [Source:RGD Symbol%3BAcc:3130]	GO:0046983,GO:0003700	protein dimerization activity|transcription factor activity, sequence-specific DNA binding	path:rno04010,path:rno04012,path:rno04310,path:rno04350,path:rno04390,path:rno04630,path:rno04151,path:rno04110,path:rno04550,path:rno04919,path:rno05200,path:rno05230,path:rno05202,path:rno05206,path:rno05205,path:rno05210,path:rno05216,path:rno05221,path:rno05220,path:rno05219,path:rno05213,path:rno05222,path:rno05166,path:rno05161,path:rno05169	MAPK signaling pathway|ErbB signaling pathway|Wnt signaling pathway|TGF-beta signaling pathway|Hippo signaling pathway|Jak-STAT signaling pathway|PI3K-Akt signaling pathway|Cell cycle|Signaling pathways regulating pluripotency of stem cells|Thyroid hormone signaling pathway|Pathways in cancer|Central carbon metabolism in cancer|Transcriptional misregulation in cancers|MicroRNAs in cancer|Proteogl…
Fgl2	8.30512e-08	1.36532	Up	fibrinogen-like 2 [Source:RGD Symbol%3BAcc:620170]	GO:0006508,GO:0008233,GO:0007567,GO:0070062	proteolysis|peptidase activity|parturition|extracellular exosome	-	-
Irf1	8.578e-08	1.83657	Up	interferon regulatory factor 1 [Source:RGD Symbol%3BAcc:2920]	GO:0008285,GO:0050776,GO:0007050,GO:0006915,GO:0045944,GO:0045892,GO:0051607,GO:0045893,GO:0000978,GO:0005515,GO:0035458,GO:0032728,GO:0071260,GO:0000790,GO:0001077,GO:0005737,GO:0003700,GO:0005634,GO:0043565,GO:0003677,GO:0010468,GO:0032481,GO:0045084,GO:0043374,GO:0045590,GO:0034124,GO:0060333,GO:2000564	negative regulation of cell proliferation|regulation of immune response|cell cycle arrest|apoptotic process|positive regulation of transcription from RNA polymerase II promoter|negative regulation of transcription, DNA-templated|defense response to virus|positive regulation of transcription, DNA-templated|RNA polymerase II core promoter proximal region sequence-specific DNA binding|protein bindin…	path:rno04917,path:rno05133,path:rno05160	Prolactin signaling pathway|Pertussis|Hepatitis C
RGD1559896	9.55735e-08	-1.1698	Down	similar to RIKEN cDNA 2310022B05 [Source:RGD Symbol%3BAcc:1559896]	-	-	-	-
Irak2	1.12135e-07	1.53131	Up	interleukin-1 receptor-associated kinase 2 [Source:RGD Symbol%3BAcc:1309584]	GO:0005634,GO:0005737,GO:0005524,GO:0004674,GO:0006468,GO:0005829,GO:0008150,GO:0003674,GO:0005575,GO:0035556,GO:0005886,GO:0051092,GO:0070498,GO:0002224,GO:0046982,GO:0005515,GO:0042803,GO:0032088,GO:0070555,GO:0001959,GO:0031663,GO:0043433	nucleus|cytoplasm|ATP binding|protein serine/threonine kinase activity|protein phosphorylation|cytosol|biological_process|molecular_function|cellular_component|intracellular signal transduction|plasma membrane|positive regulation of NF-kappaB transcription factor activity|interleukin-1-mediated signaling pathway|toll-like receptor signaling pathway|protein heterodimerization activity|protein bind…	path:rno04722,path:rno05152	Neurotrophin signaling pathway|Tuberculosis
Clec4d	1.17077e-07	4.15733	Up	C-type lectin domain family 4%2C member D [Source:RGD Symbol%3BAcc:1303339]	GO:0016021,GO:0002292,GO:0038094,GO:0045087,GO:0042742,GO:0002250,GO:0005886,GO:0034987	integral component of membrane|T cell differentiation involved in immune response|Fc-gamma receptor signaling pathway|innate immune response|defense response to bacterium|adaptive immune response|plasma membrane|immunoglobulin receptor binding	-	-
Hck	1.30457e-07	2.00709	Up	HCK proto-oncogene%2C Src family tyrosine kinase [Source:RGD Symbol%3BAcc:2785]	GO:0005634,GO:0005524,GO:0046777,GO:0005829,GO:0006954,GO:0008360,GO:0006887,GO:0005794,GO:0045087,GO:0004715,GO:0018108,GO:0005102,GO:0043066,GO:0005901,GO:0004713,GO:0008284,GO:0042995,GO:0005764,GO:0005925,GO:0042127,GO:0007169,GO:0030154,GO:0071375,GO:0030133,GO:2000251,GO:0005884,GO:0006909,GO:0050764,GO:0031234,GO:0038083,GO:0071801	nucleus|ATP binding|protein autophosphorylation|cytosol|inflammatory response|regulation of cell shape|exocytosis|Golgi apparatus|innate immune response|non-membrane spanning protein tyrosine kinase activity|peptidyl-tyrosine phosphorylation|receptor binding|negative regulation of apoptotic process|caveola|protein tyrosine kinase activity|positive regulation of cell proliferation|cell projection|…	path:rno04666,path:rno04062	Fc gamma R-mediated phagocytosis|Chemokine signaling pathway
Il1b	1.52628e-07	2.4258	Up	interleukin 1 beta [Source:RGD Symbol%3BAcc:2891]	GO:0005829,GO:0032355,GO:0045944,GO:0005125,GO:0006954,GO:0005615,GO:0071333,GO:0000122,GO:0014070,GO:0032496,GO:0019221,GO:0010193,GO:0051384,GO:0071222,GO:0001666,GO:0042060,GO:0007568,GO:0009408,GO:0042493,GO:0010243,GO:0007584,GO:0045471,GO:0043065,GO:0007204,GO:0010628,GO:0045665,GO:0046330,GO:0043434,GO:0030728,GO:0071236,GO:0050768,GO:0043278,GO:0070374,GO:0090023,GO:0001660,GO:0007613,GO:…	cytosol|response to estradiol|positive regulation of transcription from RNA polymerase II promoter|cytokine activity|inflammatory response|extracellular space|cellular response to glucose stimulus|negative regulation of transcription from RNA polymerase II promoter|response to organic cyclic compound|response to lipopolysaccharide|cytokine-mediated signaling pathway|response to ozone|response to …	path:rno04010,path:rno04064,path:rno04668,path:rno04060,path:rno04640,path:rno04620,path:rno04621,path:rno04623,path:rno04750,path:rno04380,path:rno05323,path:rno05321,path:rno05332,path:rno05010,path:rno05020,path:rno04940,path:rno04932,path:rno04933,path:rno05132,path:rno05133,path:rno05134,path:rno05152,path:rno05162,path:rno05164,path:rno05168,path:rno05146,path:rno05144,path:rno05140,path:rn…	MAPK signaling pathway|NF-kappa B signaling pathway|TNF signaling pathway|Cytokine-cytokine receptor interaction|Hematopoietic cell lineage|Toll-like receptor signaling pathway|NOD-like receptor signaling pathway|Cytosolic DNA-sensing pathway|Inflammatory mediator regulation of TRP channels|Osteoclast differentiation|Rheumatoid arthritis|Inflammatiory bowel disease (IBD)|Graft-versus-host disease…
Serpine1	1.5552e-07	2.37058	Up	serpin family E member 1 [Source:RGD Symbol%3BAcc:3249]	GO:0005615,GO:0001525,GO:0005576,GO:0010951,GO:0004867,GO:0031012,GO:0005102,GO:0005515,GO:0050829,GO:0070062,GO:0071222,GO:0050729,GO:0045766,GO:0090026,GO:0032757,GO:0002020,GO:0048260,GO:2000352,GO:0030336,GO:1902042,GO:0033629,GO:0014912,GO:0030194,GO:0051918,GO:0010469,GO:2000098,GO:0001300,GO:0010757,GO:0035491,GO:0061044	extracellular space|angiogenesis|extracellular region|negative regulation of endopeptidase activity|serine-type endopeptidase inhibitor activity|extracellular matrix|receptor binding|protein binding|defense response to Gram-negative bacterium|extracellular exosome|cellular response to lipopolysaccharide|positive regulation of inflammatory response|positive regulation of angiogenesis|positive regu…	path:rno04390,path:rno04066,path:rno04115,path:rno04610,path:rno04933,path:rno05142	Hippo signaling pathway|HIF-1 signaling pathway|p53 signaling pathway|Complement and coagulation cascades|AGE-RAGE signaling pathway in diabetic complications|Chagas disease (American trypanosomiasis)
Dusp5	2.20599e-07	1.68854	Up	dual specificity phosphatase 5 [Source:RGD Symbol%3BAcc:620854]	GO:0004725,GO:0035335,GO:0000188,GO:0017017,GO:0005515	protein tyrosine phosphatase activity|peptidyl-tyrosine dephosphorylation|inactivation of MAPK activity|MAP kinase tyrosine/serine/threonine phosphatase activity|protein binding	path:rno04010	MAPK signaling pathway
Tnfrsf12a	2.33286e-07	1.98493	Up	TNF receptor superfamily member 12A [Source:RGD Symbol%3BAcc:631329]	GO:0016021,GO:0006931,GO:0097191,GO:0045773,GO:0045765,GO:0001726,GO:0007155,GO:0005515,GO:0009986,GO:0005886,GO:0043065,GO:2001238,GO:0061041	integral component of membrane|substrate-dependent cell migration, cell attachment to substrate|extrinsic apoptotic signaling pathway|positive regulation of axon extension|regulation of angiogenesis|ruffle|cell adhesion|protein binding|cell surface|plasma membrane|positive regulation of apoptotic process|positive regulation of extrinsic apoptotic signaling pathway|regulation of wound healing	path:rno04060	Cytokine-cytokine receptor interaction
Baz1a	2.48206e-07	1.5607	Up	bromodomain adjacent to zinc finger domain%2C 1A [Source:RGD Symbol%3BAcc:1306199]	GO:0008270,GO:0008150,GO:0003674,GO:0005575,GO:0006261,GO:0005515,GO:0008623	zinc ion binding|biological_process|molecular_function|cellular_component|DNA-dependent DNA replication|protein binding|CHRAC	-	-
Flnc	2.53387e-07	2.1345	Up	filamin C [Source:RGD Symbol%3BAcc:1308807]	GO:0005856,GO:0003779,GO:0030018,GO:0042383,GO:0016528,GO:0030506,GO:0043034,GO:0048747,GO:0005737,GO:0005886,GO:0005925,GO:0005515,GO:0008092	cytoskeleton|actin binding|Z disc|sarcolemma|sarcoplasm|ankyrin binding|costamere|muscle fiber development|cytoplasm|plasma membrane|focal adhesion|protein binding|cytoskeletal protein binding	path:rno04010,path:rno04510,path:rno05205,path:rno05132	MAPK signaling pathway|Focal adhesion|Proteoglycans in cancer|Salmonella infection
Tnc	2.86463e-07	1.4607	Up	tenascin C [Source:RGD Symbol%3BAcc:621057]	GO:0003674,GO:0071300,GO:0005578,GO:0009612,GO:0042060,GO:0045471,GO:0071305,GO:0042475,GO:0031175,GO:0007162,GO:0060447,GO:0071774,GO:0071799,GO:0060739,GO:0014012,GO:0060740,GO:0005614,GO:0007528,GO:0005604,GO:0008284,GO:0010628,GO:0031012,GO:0005576,GO:0005615,GO:0016020,GO:0005925,GO:0009611,GO:0045545,GO:0001649	molecular_function|cellular response to retinoic acid|proteinaceous extracellular matrix|response to mechanical stimulus|wound healing|response to ethanol|cellular response to vitamin D|odontogenesis of dentin-containing tooth|neuron projection development|negative regulation of cell adhesion|bud outgrowth involved in lung branching|response to fibroblast growth factor|cellular response to prosta…	path:rno04151,path:rno04512,path:rno04510,path:rno05206	PI3K-Akt signaling pathway|ECM-receptor interaction|Focal adhesion|MicroRNAs in cancer
Glipr2	3.40355e-07	1.90345	Up	GLI pathogenesis-related 2 [Source:RGD Symbol%3BAcc:1583669]	GO:0000139,GO:0070062,GO:0042803,GO:0070374,GO:0010634,GO:0010718	Golgi membrane|extracellular exosome|protein homodimerization activity|positive regulation of ERK1 and ERK2 cascade|positive regulation of epithelial cell migration|positive regulation of epithelial to mesenchymal transition	-	-
Clic6	4.05939e-07	-2.72061	Down	chloride intracellular channel 6 [Source:RGD Symbol%3BAcc:727938]	GO:0005737,GO:1902476,GO:0005254,GO:0034765,GO:0005244,GO:0034707,GO:0050780,GO:0070062	cytoplasm|chloride transmembrane transport|chloride channel activity|regulation of ion transmembrane transport|voltage-gated ion channel activity|chloride channel complex|dopamine receptor binding|extracellular exosome	-	-
Csf3r	4.86304e-07	2.48841	Up	colony stimulating factor 3 receptor [Source:RGD Symbol%3BAcc:1309114]	GO:0016021,GO:0003674,GO:0005575,GO:0019221,GO:0004896,GO:0097186,GO:0005515,GO:0030593,GO:0045637	integral component of membrane|molecular_function|cellular_component|cytokine-mediated signaling pathway|cytokine receptor activity|amelogenesis|protein binding|neutrophil chemotaxis|regulation of myeloid cell differentiation	path:rno04630,path:rno04151,path:rno04060,path:rno04640,path:rno05200	Jak-STAT signaling pathway|PI3K-Akt signaling pathway|Cytokine-cytokine receptor interaction|Hematopoietic cell lineage|Pathways in cancer
S100a9	5.3091e-07	3.49517	Up	S100 calcium binding protein A9 [Source:RGD Symbol%3BAcc:620267]	GO:0005509,GO:0045113,GO:0018119,GO:0002793,GO:0030194,GO:0014002,GO:0006417,GO:0030595,GO:0031532,GO:0005634,GO:0005615,GO:0006919,GO:0006914,GO:0005515,GO:0070062,GO:0030593,GO:0050729,GO:2001244,GO:0035606,GO:0002523,GO:0070488	calcium ion binding|regulation of integrin biosynthetic process|peptidyl-cysteine S-nitrosylation|positive regulation of peptide secretion|positive regulation of blood coagulation|astrocyte development|regulation of translation|leukocyte chemotaxis|actin cytoskeleton reorganization|nucleus|extracellular space|activation of cysteine-type endopeptidase activity involved in apoptotic process|autopha…	-	-
Nat8f3	5.63014e-07	-2.38964	Down	N-acetyltransferase 8 (GCN5-related) family member 3 [Source:RGD Symbol%3BAcc:621607]	GO:0016021,GO:0008152,GO:0008080,GO:0001702	integral component of membrane|metabolic process|N-acetyltransferase activity|gastrulation with mouth forming second	-	-
Msr1	5.97926e-07	2.21428	Up	macrophage scavenger receptor 1 [Source:RGD Symbol%3BAcc:1564316]	GO:0016021,GO:0005829,GO:0003674,GO:0071407,GO:0005886,GO:0031410,GO:0005044,GO:0006898,GO:0005515,GO:0030301,GO:0010744,GO:0010886,GO:0042953,GO:0030169,GO:0034381	integral component of membrane|cytosol|molecular_function|cellular response to organic cyclic compound|plasma membrane|cytoplasmic vesicle|scavenger receptor activity|receptor-mediated endocytosis|protein binding|cholesterol transport|positive regulation of macrophage derived foam cell differentiation|positive regulation of cholesterol storage|lipoprotein transport|low-density lipoprotein particl…	-	-
Cd274	6.76005e-07	1.86663	Up	CD274 molecule [Source:RGD Symbol%3BAcc:1566211]	GO:0016021,GO:0030335,GO:0009986,GO:0042102,GO:0042130,GO:1901998,GO:0005515,GO:0009897,GO:0006955,GO:0007165,GO:0007166,GO:0070062,GO:0032689,GO:0046007,GO:2001181,GO:0032693,GO:0031295,GO:0034097,GO:1903556	integral component of membrane|positive regulation of cell migration|cell surface|positive regulation of T cell proliferation|negative regulation of T cell proliferation|toxin transport|protein binding|external side of plasma membrane|immune response|signal transduction|cell surface receptor signaling pathway|extracellular exosome|negative regulation of interferon-gamma production|negative regula…	path:rno04514	Cell adhesion molecules (CAMs)
Slc13a3	6.77562e-07	-1.41526	Down	solute carrier family 13 member 3 [Source:RGD Symbol%3BAcc:628786]	GO:0016021,GO:0016020,GO:0006814,GO:0005887,GO:0017153,GO:0005310,GO:0005343,GO:0006835,GO:0015137,GO:0015141,GO:0015183,GO:0015744,GO:0015746,GO:0015810,GO:0071422,GO:0089712,GO:1903825,GO:0070062,GO:0015362	integral component of membrane|membrane|sodium ion transport|integral component of plasma membrane|sodium:dicarboxylate symporter activity|dicarboxylic acid transmembrane transporter activity|organic acid:sodium symporter activity|dicarboxylic acid transport|citrate transmembrane transporter activity|succinate transmembrane transporter activity|L-aspartate transmembrane transporter activity|succi…	-	-
Slc22a8	8.28556e-07	-2.80693	Down	solute carrier family 22 member 8 [Source:RGD Symbol%3BAcc:632286]	GO:0016021,GO:0034220,GO:0015075,GO:0016323,GO:0005452,GO:0098656,GO:0070062	integral component of membrane|ion transmembrane transport|ion transmembrane transporter activity|basolateral plasma membrane|inorganic anion exchanger activity|anion transmembrane transport|extracellular exosome	path:rno04976	Bile secretion
Sostdc1	8.84972e-07	Inf(-)	Down	sclerostin domain containing 1 [Source:RGD Symbol%3BAcc:628877]	GO:0016055,GO:0007566,GO:0060648,GO:0031069,GO:0010454,GO:0007389,GO:0030514,GO:0090090,GO:0042475,GO:0005515,GO:0005615	Wnt signaling pathway|embryo implantation|mammary gland bud morphogenesis|hair follicle morphogenesis|negative regulation of cell fate commitment|pattern specification process|negative regulation of BMP signaling pathway|negative regulation of canonical Wnt signaling pathway|odontogenesis of dentin-containing tooth|protein binding|extracellular space	-	-
Tst	9.02223e-07	-1.00705	Down	thiosulfate sulfurtransferase [Source:RGD Symbol%3BAcc:3913]	GO:0016226,GO:0005759,GO:0008097,GO:0004792,GO:0035928,GO:0051029,GO:0005615,GO:0005739,GO:0070062,GO:0030855,GO:0005743	iron-sulfur cluster assembly|mitochondrial matrix|5S rRNA binding|thiosulfate sulfurtransferase activity|rRNA import into mitochondrion|rRNA transport|extracellular space|mitochondrion|extracellular exosome|epithelial cell differentiation|mitochondrial inner membrane	path:rno00920,path:rno00270,path:rno04122	Sulfur metabolism|Cysteine and methionine metabolism|Sulfur relay system
Dot1l	1.12725e-06	1.07742	Up	DOT1 like histone lysine methyltransferase [Source:RGD Symbol%3BAcc:1306644]	GO:0005634,GO:0003677,GO:0008150,GO:0003674,GO:0005575,GO:0051726,GO:0006342,GO:0031151,GO:0034729,GO:0005654,GO:0008134,GO:0018024,GO:0005515,GO:0046425,GO:2000677,GO:0042054	nucleus|DNA binding|biological_process|molecular_function|cellular_component|regulation of cell cycle|chromatin silencing|histone methyltransferase activity (H3-K79 specific)|histone H3-K79 methylation|nucleoplasm|transcription factor binding|histone-lysine N-methyltransferase activity|protein binding|regulation of JAK-STAT cascade|regulation of transcription regulatory region DNA binding|histone…	path:rno00310,path:rno05202	Lysine degradation|Transcriptional misregulation in cancers
Rnh1	1.21609e-06	1.06318	Up	ribonuclease/angiogenin inhibitor 1 [Source:RGD Symbol%3BAcc:621398]	GO:0005737,GO:0005654,GO:0043086,GO:0005515,GO:0070062,GO:0045765,GO:0032311,GO:0008428	cytoplasm|nucleoplasm|negative regulation of catalytic activity|protein binding|extracellular exosome|regulation of angiogenesis|angiogenin-PRI complex|ribonuclease inhibitor activity	-	-
Gbp2	1.22726e-06	1.68027	Up	guanylate binding protein 2 [Source:RGD Symbol%3BAcc:621810]	GO:0008152,GO:0003924,GO:0005525,GO:0005515,GO:0031410,GO:0071346,GO:0020005,GO:0035458,GO:0042832,GO:0044406,GO:0050830,GO:0071222	metabolic process|GTPase activity|GTP binding|protein binding|cytoplasmic vesicle|cellular response to interferon-gamma|symbiont-containing vacuole membrane|cellular response to interferon-beta|defense response to protozoan|adhesion of symbiont to host|defense response to Gram-positive bacterium|cellular response to lipopolysaccharide	-	-
Gfra2	1.23566e-06	-1.03558	Down	GDNF family receptor alpha 2 [Source:RGD Symbol%3BAcc:61809]	GO:0016167,GO:0031953,GO:0035860,GO:1903263,GO:0007399,GO:0007169	glial cell-derived neurotrophic factor receptor activity|negative regulation of protein autophosphorylation|glial cell-derived neurotrophic factor receptor signaling pathway|positive regulation of serine phosphorylation of STAT3 protein|nervous system development|transmembrane receptor protein tyrosine kinase signaling pathway	-	-
Lrg1	1.46137e-06	1.78667	Up	leucine-rich alpha-2-glycoprotein 1 [Source:RGD Symbol%3BAcc:1359464]	GO:0001938,GO:0045766,GO:0030511,GO:0050873,GO:0005160,GO:0005615,GO:0070062	positive regulation of endothelial cell proliferation|positive regulation of angiogenesis|positive regulation of transforming growth factor beta receptor signaling pathway|brown fat cell differentiation|transforming growth factor beta receptor binding|extracellular space|extracellular exosome	-	-
Itga5	1.59903e-06	1.95009	Up	integrin subunit alpha 5 [Source:RGD Symbol%3BAcc:2925]	GO:0016021,GO:0005737,GO:0005615,GO:0007155,GO:0030335,GO:0050839,GO:0004872,GO:0005178,GO:0007229,GO:0008305,GO:0010811,GO:0005154,GO:0033631,GO:0007159,GO:0007157,GO:0007613,GO:0045202,GO:0005783,GO:0031410,GO:0007044,GO:0005515,GO:0009986,GO:0005886,GO:0009897,GO:0005794,GO:0005925,GO:0005911,GO:0050731,GO:0031589,GO:0032587,GO:2000811,GO:0035987,GO:0034113,GO:0035313	integral component of membrane|cytoplasm|extracellular space|cell adhesion|positive regulation of cell migration|cell adhesion molecule binding|receptor activity|integrin binding|integrin-mediated signaling pathway|integrin complex|positive regulation of cell-substrate adhesion|epidermal growth factor receptor binding|cell-cell adhesion mediated by integrin|leukocyte cell-cell adhesion|heterophil…	path:rno04151,path:rno04512,path:rno04145,path:rno04810,path:rno04510,path:rno04640,path:rno05206,path:rno05205,path:rno05410,path:rno05412,path:rno05414,path:rno05133,path:rno05100	PI3K-Akt signaling pathway|ECM-receptor interaction|Phagosome|Regulation of actin cytoskeleton|Focal adhesion|Hematopoietic cell lineage|MicroRNAs in cancer|Proteoglycans in cancer|Hypertrophic cardiomyopathy (HCM)|Arrhythmogenic right ventricular cardiomyopathy (ARVC)|Dilated cardiomyopathy (DCM)|Pertussis|Bacterial invasion of epithelial cells
Kcnip4	1.65729e-06	-1.49898	Down	potassium voltage-gated channel interacting protein 4 [Source:RGD Symbol%3BAcc:708539]	GO:0005509,GO:1901379,GO:0015459,GO:0008076,GO:0005737,GO:0005886	calcium ion binding|regulation of potassium ion transmembrane transport|potassium channel regulator activity|voltage-gated potassium channel complex|cytoplasm|plasma membrane	-	-
Slc22a6	1.78271e-06	Inf(-)	Down	solute carrier family 22 member 6 [Source:RGD Symbol%3BAcc:69338]	GO:0005515,GO:0042803,GO:0016323,GO:0005886,GO:0005887,GO:0051260,GO:0043234,GO:0005901,GO:0015347,GO:0043252,GO:0005452,GO:0008514,GO:0015711,GO:0015301,GO:0015742,GO:0031404,GO:0031427,GO:0097254,GO:0006820,GO:0098656,GO:0070062	protein binding|protein homodimerization activity|basolateral plasma membrane|plasma membrane|integral component of plasma membrane|protein homooligomerization|protein complex|caveola|sodium-independent organic anion transmembrane transporter activity|sodium-independent organic anion transport|inorganic anion exchanger activity|organic anion transmembrane transporter activity|organic anion transp…	-	-
Igtp	1.93312e-06	1.54727	Up	interferon gamma induced GTPase [Source:RGD Symbol%3BAcc:1306896]	GO:0005525,GO:0016020,GO:0016021	GTP binding|membrane|integral component of membrane	-	-
Tnfrsf1b	2.50169e-06	1.79841	Up	TNF receptor superfamily member 1B [Source:RGD Symbol%3BAcc:621238]	GO:0006955,GO:0005634,GO:0006954,GO:0016020,GO:0007275,GO:0042981,GO:0005887,GO:0032496,GO:0007568,GO:0030424,GO:0043025,GO:0043410,GO:0005031,GO:0033209,GO:0042127,GO:0048471,GO:0071363,GO:0097190,GO:0043196,GO:0050779,GO:0097191,GO:0008630,GO:0050728,GO:0045121,GO:0007166,GO:0005515,GO:0031625,GO:0071222,GO:0051044	immune response|nucleus|inflammatory response|membrane|multicellular organismal development|regulation of apoptotic process|integral component of plasma membrane|response to lipopolysaccharide|aging|axon|neuronal cell body|positive regulation of MAPK cascade|tumor necrosis factor-activated receptor activity|tumor necrosis factor-mediated signaling pathway|regulation of cell proliferation|perinucl…	path:rno04668,path:rno04060,path:rno04920,path:rno05014	TNF signaling pathway|Cytokine-cytokine receptor interaction|Adipocytokine signaling pathway|Amyotrophic lateral sclerosis (ALS)
Plaur	2.54912e-06	1.95177	Up	plasminogen activator%2C urokinase receptor [Source:RGD Symbol%3BAcc:620597]	GO:0005515,GO:0005887,GO:0005886,GO:0043066,GO:0005102,GO:0005925,GO:0019904,GO:0070062,GO:0001934,GO:0019899,GO:0090200,GO:2001243,GO:0043388,GO:0045742,GO:2001268	protein binding|integral component of plasma membrane|plasma membrane|negative regulation of apoptotic process|receptor binding|focal adhesion|protein domain specific binding|extracellular exosome|positive regulation of protein phosphorylation|enzyme binding|positive regulation of release of cytochrome c from mitochondria|negative regulation of intrinsic apoptotic signaling pathway|positive regul…	path:rno04610,path:rno05205	Complement and coagulation cascades|Proteoglycans in cancer
Ccl7	2.60756e-06	2.89871	Up	C-C motif chemokine ligand 7 [Source:RGD Symbol%3BAcc:1359152]	GO:0006954,GO:0007186,GO:0070098,GO:0005615,GO:0008201,GO:0043547,GO:0071347,GO:0071356,GO:0070374,GO:0008009,GO:0071346,GO:0030593,GO:0002548,GO:0048020,GO:0048245,GO:0048247,GO:0010332,GO:0071361,GO:0031727,GO:0031726,GO:0008360,GO:0007010,GO:0005515,GO:0030335,GO:2000503	inflammatory response|G-protein coupled receptor signaling pathway|chemokine-mediated signaling pathway|extracellular space|heparin binding|positive regulation of GTPase activity|cellular response to interleukin-1|cellular response to tumor necrosis factor|positive regulation of ERK1 and ERK2 cascade|chemokine activity|cellular response to interferon-gamma|neutrophil chemotaxis|monocyte chemotaxi…	path:rno04060,path:rno04062	Cytokine-cytokine receptor interaction|Chemokine signaling pathway
Tspo	2.61371e-06	1.83216	Up	translocator protein [Source:RGD Symbol%3BAcc:2228]	GO:0016021,GO:0005515,GO:0007268,GO:0006811,GO:0005739,GO:0008347,GO:0071222,GO:0006821,GO:0032570,GO:0007568,GO:0042493,GO:0043065,GO:0032720,GO:0005741,GO:0006694,GO:0030325,GO:0051928,GO:0010042,GO:0006869,GO:2000379,GO:0033574,GO:0048678,GO:0045019,GO:0060252,GO:0008503,GO:0014012,GO:0051901,GO:0048266,GO:0010940,GO:0071294,GO:0048265,GO:0010266,GO:0060253,GO:0005497,GO:0050810,GO:0060242,GO:…	integral component of membrane|protein binding|synaptic transmission|ion transport|mitochondrion|glial cell migration|cellular response to lipopolysaccharide|chloride transport|response to progesterone|aging|response to drug|positive regulation of apoptotic process|negative regulation of tumor necrosis factor production|mitochondrial outer membrane|steroid biosynthetic process|adrenal gland devel…	path:rno04080,path:rno05166	Neuroactive ligand-receptor interaction|HTLV-I infection
Ttr	2.62075e-06	-3.44873	Down	transthyretin [Source:RGD Symbol%3BAcc:3916]	GO:0005615,GO:0046982,GO:0043234,GO:0005179,GO:0042562,GO:0042572,GO:0070327,GO:0070324,GO:0042403,GO:0005515,GO:0042802,GO:0070062	extracellular space|protein heterodimerization activity|protein complex|hormone activity|hormone binding|retinol metabolic process|thyroid hormone transport|thyroid hormone binding|thyroid hormone metabolic process|protein binding|identical protein binding|extracellular exosome	-	-
AABR07054319.1	3.11111e-06	1.28985	Up	sulfiredoxin 1 [Source:NCBI gene%3BAcc:296271]	GO:0055114,GO:0032542,GO:0006979,GO:0005829,GO:0016667	oxidation-reduction process|sulfiredoxin activity|response to oxidative stress|cytosol|oxidoreductase activity, acting on a sulfur group of donors	-	-
Bag3	3.18447e-06	1.18394	Up	Bcl2-associated athanogene 3 [Source:RGD Symbol%3BAcc:1307794]	GO:0007420,GO:0032403,GO:0021510,GO:0043005,GO:0051087,GO:0010664,GO:0071260,GO:0050821,GO:0030018,GO:0097192,GO:0005515,GO:0005737,GO:0005886,GO:0005829,GO:0050790,GO:0000774,GO:0008625	brain development|protein complex binding|spinal cord development|neuron projection|chaperone binding|negative regulation of striated muscle cell apoptotic process|cellular response to mechanical stimulus|protein stabilization|Z disc|extrinsic apoptotic signaling pathway in absence of ligand|protein binding|cytoplasm|plasma membrane|cytosol|regulation of catalytic activity|adenyl-nucleotide excha…	-	-
Cxcl12	3.21881e-06	-1.06807	Down	C-X-C motif chemokine ligand 12 [Source:RGD Symbol%3BAcc:3651]	GO:0006955,GO:0070098,GO:0005615,GO:0005886,GO:0030335,GO:0007420,GO:0009897,GO:0001666,GO:0009612,GO:0008284,GO:0009408,GO:0045666,GO:0043434,GO:0031100,GO:0009314,GO:0016477,GO:0008009,GO:0060326,GO:0051924,GO:0042056,GO:0050918,GO:0001764,GO:0008344,GO:0001938,GO:0048842,GO:0033603,GO:0045236,GO:0022029,GO:0050930,GO:0070062,GO:0090026,GO:0045785,GO:0042379,GO:1903237,GO:2000107,GO:2000406,GO:…	immune response|chemokine-mediated signaling pathway|extracellular space|plasma membrane|positive regulation of cell migration|brain development|external side of plasma membrane|response to hypoxia|response to mechanical stimulus|positive regulation of cell proliferation|response to heat|positive regulation of neuron differentiation|response to peptide hormone|organ regeneration|response to radia…	path:rno04064,path:rno04060,path:rno04670,path:rno04672,path:rno04062,path:rno04360,path:rno05200,path:rno05323	NF-kappa B signaling pathway|Cytokine-cytokine receptor interaction|Leukocyte transendothelial migration|Intestinal immune network for IgA production|Chemokine signaling pathway|Axon guidance|Pathways in cancer|Rheumatoid arthritis
Nos3	3.29028e-06	1.2298	Up	nitric oxide synthase 3 [Source:RGD Symbol%3BAcc:3186]	GO:0055114,GO:0050660,GO:0050661,GO:0005516,GO:0005506,GO:0020037,GO:0010181,GO:0004517,GO:0006809,GO:0014806,GO:0014740,GO:0003057,GO:0001542,GO:0051926,GO:0051346,GO:0050880,GO:0043267,GO:0001974,GO:0097110,GO:0045766,GO:0002028,GO:0030324,GO:0031663,GO:0001525,GO:0001701,GO:0008285,GO:0005634,GO:0005737,GO:0003785,GO:0005515,GO:0019430,GO:0005901,GO:0043542,GO:0006527,GO:0003100,GO:0034405,GO:…	oxidation-reduction process|flavin adenine dinucleotide binding|NADP binding|calmodulin binding|iron ion binding|heme binding|FMN binding|nitric-oxide synthase activity|nitric oxide biosynthetic process|smooth muscle hyperplasia|negative regulation of muscle hyperplasia|regulation of the force of heart contraction by chemical signal|ovulation from ovarian follicle|negative regulation of calcium i…	path:rno00220,path:rno00330,path:rno04370,path:rno04066,path:rno04020,path:rno04071,path:rno04022,path:rno04151,path:rno04611,path:rno04915,path:rno04921,path:rno04931,path:rno04933	Arginine biosynthesis|Arginine and proline metabolism|VEGF signaling pathway|HIF-1 signaling pathway|Calcium signaling pathway|Sphingolipid signaling pathway|cGMP - PKG signaling pathway|PI3K-Akt signaling pathway|Platelet activation|Estrogen signaling pathway|Oxytocin signaling pathway|Insulin resistance|AGE-RAGE signaling pathway in diabetic complications
Slc24a4	3.31062e-06	1.02895	Up	solute carrier family 24 member 4 [Source:RGD Symbol%3BAcc:1305926]	GO:0008150,GO:0003674,GO:0005575,GO:0005509,GO:0005886,GO:0005887,GO:0005262,GO:0006874,GO:0008273,GO:0030955,GO:0031402,GO:0035725,GO:0070588,GO:0007608	biological_process|molecular_function|cellular_component|calcium ion binding|plasma membrane|integral component of plasma membrane|calcium channel activity|cellular calcium ion homeostasis|calcium, potassium:sodium antiporter activity|potassium ion binding|sodium ion binding|sodium ion transmembrane transport|calcium ion transmembrane transport|sensory perception of smell	path:rno04740	Olfactory transduction
Tmem215	3.33811e-06	1.13795	Up	transmembrane protein 215 [Source:RGD Symbol%3BAcc:1589861]	GO:0016021	integral component of membrane	-	-
Plk3	3.70384e-06	1.30879	Up	polo-like kinase 3 [Source:RGD Symbol%3BAcc:62039]	GO:0005634,GO:0005737,GO:0005524,GO:0004674,GO:0005515,GO:0006468,GO:0005813,GO:0004672,GO:0000122,GO:0043066,GO:0030425,GO:0043025,GO:0090316,GO:0009314,GO:0006974,GO:0031122,GO:0002039,GO:0048167,GO:0005730,GO:0006915,GO:0000302,GO:0000082,GO:0048169,GO:0043491,GO:0006970,GO:0005795,GO:0090166,GO:0051302,GO:2000777,GO:0044819,GO:0032465	nucleus|cytoplasm|ATP binding|protein serine/threonine kinase activity|protein binding|protein phosphorylation|centrosome|protein kinase activity|negative regulation of transcription from RNA polymerase II promoter|negative regulation of apoptotic process|dendrite|neuronal cell body|positive regulation of intracellular protein transport|response to radiation|cellular response to DNA damage stimul…	path:rno04068,path:rno05152	FoxO signaling pathway|Tuberculosis
Hmga1	3.73097e-06	1.09959	Up	high mobility group AT-hook 1 [Source:RGD Symbol%3BAcc:628699]	GO:0005634,GO:0003677,GO:0006355,GO:0006351,GO:0045893,GO:0003700,GO:0045892,GO:0008134,GO:0008285,GO:0006284,GO:0042974,GO:0042975,GO:0030374,GO:0046965,GO:0003906,GO:0035985,GO:0035986,GO:0090402,GO:2000774	nucleus|DNA binding|regulation of transcription, DNA-templated|transcription, DNA-templated|positive regulation of transcription, DNA-templated|transcription factor activity, sequence-specific DNA binding|negative regulation of transcription, DNA-templated|transcription factor binding|negative regulation of cell proliferation|base-excision repair|retinoic acid receptor binding|peroxisome prolifer…	-	-
Acss1	3.9799e-06	-1.11835	Down	acyl-CoA synthetase short-chain family member 1 [Source:RGD Symbol%3BAcc:1306246]	GO:0005524,GO:0005739,GO:0003987,GO:0016208,GO:0019413,GO:0019427,GO:0019542,GO:0006085,GO:0005759,GO:0005515	ATP binding|mitochondrion|acetate-CoA ligase activity|AMP binding|acetate biosynthetic process|acetyl-CoA biosynthetic process from acetate|propionate biosynthetic process|acetyl-CoA biosynthetic process|mitochondrial matrix|protein binding	path:rno01200,path:rno00010,path:rno00620,path:rno00640	Carbon metabolism|Glycolysis / Gluconeogenesis|Pyruvate metabolism|Propanoate metabolism
Hmox1	4.70584e-06	2.11385	Up	heme oxygenase 1 [Source:RGD Symbol%3BAcc:2806]	GO:0005634,GO:0005515,GO:0005829,GO:0046872,GO:0035556,GO:0016491,GO:0005886,GO:0005789,GO:0007264,GO:0001666,GO:0005901,GO:0005783,GO:0043627,GO:0019899,GO:0008285,GO:0006979,GO:0043524,GO:0020037,GO:0008217,GO:0008219,GO:0005730,GO:0043433,GO:0042542,GO:0043619,GO:0004630,GO:0001525,GO:0045766,GO:0043392,GO:0006644,GO:0031670,GO:0051090,GO:0048662,GO:0008630,GO:0010656,GO:0004392,GO:0006788,GO:…	nucleus|protein binding|cytosol|metal ion binding|intracellular signal transduction|oxidoreductase activity|plasma membrane|endoplasmic reticulum membrane|small GTPase mediated signal transduction|response to hypoxia|caveola|endoplasmic reticulum|response to estrogen|enzyme binding|negative regulation of cell proliferation|response to oxidative stress|negative regulation of neuron apoptotic proce…	path:rno00860,path:rno04066,path:rno04978	Porphyrin and chlorophyll metabolism|HIF-1 signaling pathway|Mineral absorption
Xirp1	4.7759e-06	1.76734	Up	xin actin-binding repeat containing 1 [Source:NCBI gene%3BAcc:100910104]	GO:0030054,GO:0003779,GO:0030036,GO:0007507,GO:0005515,GO:0044822	cell junction|actin binding|actin cytoskeleton organization|heart development|protein binding|poly(A) RNA binding	-	-
Slit2	4.81611e-06	-1.14885	Down	slit guidance ligand 2 [Source:RGD Symbol%3BAcc:69310]	GO:0005615,GO:0008201,GO:0031667,GO:0005509,GO:0005886,GO:0007420,GO:0005578,GO:0043395,GO:0030308,GO:0050770,GO:0021510,GO:0035385,GO:0048495,GO:0048846,GO:0021952,GO:0031290,GO:0050728,GO:0005737,GO:0007411,GO:0043065,GO:0005515,GO:0042802,GO:0070062,GO:0042803,GO:0009986,GO:0030837,GO:0001933,GO:0043116,GO:0005095,GO:0034260,GO:0010596,GO:0032870,GO:0002042,GO:0090288,GO:0050919,GO:0030336,GO:…	extracellular space|heparin binding|response to nutrient levels|calcium ion binding|plasma membrane|brain development|proteinaceous extracellular matrix|heparan sulfate proteoglycan binding|negative regulation of cell growth|regulation of axonogenesis|spinal cord development|Roundabout signaling pathway|Roundabout binding|axon extension involved in axon guidance|central nervous system projection …	path:rno04360	Axon guidance
AABR07016141.1	4.84071e-06	-2.46275	Down	-	-		-	-
Cd34	5.19985e-06	-1.21153	Down	CD34 molecule [Source:RGD Symbol%3BAcc:1306863]	GO:0005737,GO:0005886,GO:0005887,GO:0009897,GO:0016337,GO:0005764,GO:0030246,GO:0001894,GO:0032720,GO:0003094,GO:0008217,GO:0042482,GO:0048471,GO:0008283,GO:0010629,GO:0009925,GO:0016324,GO:1901215,GO:0030097,GO:1900038,GO:0045766,GO:0001935,GO:0030195,GO:0032733,GO:0035759,GO:0036053,GO:0038001,GO:0045019,GO:0045171,GO:0071425,GO:0071636,GO:0071657,GO:0071971,GO:1900035,GO:1900041,GO:2001214,GO:…	cytoplasm|plasma membrane|integral component of plasma membrane|external side of plasma membrane|single organismal cell-cell adhesion|lysosome|carbohydrate binding|tissue homeostasis|negative regulation of tumor necrosis factor production|glomerular filtration|regulation of blood pressure|positive regulation of odontogenesis|perinuclear region of cytoplasm|cell proliferation|negative regulation o…	path:rno04514,path:rno04640	Cell adhesion molecules (CAMs)|Hematopoietic cell lineage
Ccl3	5.8382e-06	4.27684	Up	C-C motif chemokine ligand 3 [Source:RGD Symbol%3BAcc:3647]	GO:0005737,GO:0006468,GO:0005829,GO:0006935,GO:0006954,GO:0007186,GO:0070098,GO:0005615,GO:0008201,GO:0008360,GO:0005622,GO:0071407,GO:0006887,GO:0004672,GO:0030335,GO:0043547,GO:0001775,GO:0071347,GO:0071356,GO:0009636,GO:0006874,GO:0051930,GO:0042493,GO:0016301,GO:0043525,GO:0019722,GO:0007204,GO:0010628,GO:0050729,GO:0051928,GO:0070374,GO:0006816,GO:0008009,GO:0007010,GO:0000165,GO:0010629,GO:…	cytoplasm|protein phosphorylation|cytosol|chemotaxis|inflammatory response|G-protein coupled receptor signaling pathway|chemokine-mediated signaling pathway|extracellular space|heparin binding|regulation of cell shape|intracellular|cellular response to organic cyclic compound|exocytosis|protein kinase activity|positive regulation of cell migration|positive regulation of GTPase activity|cell activ…	path:rno04060,path:rno04620,path:rno04062,path:rno05323,path:rno05132,path:rno05142	Cytokine-cytokine receptor interaction|Toll-like receptor signaling pathway|Chemokine signaling pathway|Rheumatoid arthritis|Salmonella infection|Chagas disease (American trypanosomiasis)
Megf11	6.44236e-06	1.06134	Up	multiple EGF-like-domains 11 [Source:RGD Symbol%3BAcc:1582797]	GO:0016021	integral component of membrane	-	-
LOC497963	7.0141e-06	7.27174	Up	similar to Nitric oxide synthase%2C inducible (NOS type II) (Inducible NO synthase) (Inducible NOS) (iNOS) [Source:RGD Symbol%3BAcc:1598227]	GO:0055114,GO:0005506,GO:0004517,GO:0006809,GO:0005737,GO:0005622,GO:0005102,GO:0005829,GO:0042742,GO:0005515,GO:0005777,GO:0050796,GO:0010629,GO:0006527,GO:0051712,GO:0048471,GO:0042803,GO:0020037,GO:0050660,GO:0042127,GO:0071346,GO:0032496,GO:0071222,GO:0010181,GO:0006801,GO:0007623,GO:0030863,GO:0035690,GO:0001666,GO:0042177,GO:0018119,GO:0034617,GO:0034618,GO:0006954,GO:0003958,GO:0045776,GO:…	oxidation-reduction process|iron ion binding|nitric-oxide synthase activity|nitric oxide biosynthetic process|cytoplasm|intracellular|receptor binding|cytosol|defense response to bacterium|protein binding|peroxisome|regulation of insulin secretion|negative regulation of gene expression|arginine catabolic process|positive regulation of killing of cells of other organism|perinuclear region of cytop…	path:rno00220,path:rno00330,path:rno04066,path:rno04020,path:rno04146,path:rno05200,path:rno05222,path:rno05132,path:rno05133,path:rno05152,path:rno05146,path:rno05145,path:rno05140,path:rno05142	Arginine biosynthesis|Arginine and proline metabolism|HIF-1 signaling pathway|Calcium signaling pathway|Peroxisome|Pathways in cancer|Small cell lung cancer|Salmonella infection|Pertussis|Tuberculosis|Amoebiasis|Toxoplasmosis|Leishmaniasis|Chagas disease (American trypanosomiasis)
Sdc4	8.48111e-06	1.05935	Up	syndecan 4 [Source:RGD Symbol%3BAcc:3650]	GO:0016021,GO:0005515,GO:0007155,GO:0005886,GO:0045121,GO:0009986,GO:0001968,GO:0005925,GO:0051496,GO:0016477,GO:0007267,GO:0005080,GO:0001657,GO:0043034,GO:0045860,GO:0051894,GO:0060122,GO:0042060,GO:0010762,GO:0001843,GO:0070062,GO:1903543,GO:1903553,GO:0070053	integral component of membrane|protein binding|cell adhesion|plasma membrane|membrane raft|cell surface|fibronectin binding|focal adhesion|positive regulation of stress fiber assembly|cell migration|cell-cell signaling|protein kinase C binding|ureteric bud development|costamere|positive regulation of protein kinase activity|positive regulation of focal adhesion assembly|inner ear receptor stereoc…	path:rno04512,path:rno04514,path:rno05205	ECM-receptor interaction|Cell adhesion molecules (CAMs)|Proteoglycans in cancer
Tgm2	8.52873e-06	1.14385	Up	transglutaminase 2 [Source:RGD Symbol%3BAcc:621081]	GO:0005737,GO:0007200,GO:0003810,GO:0018149,GO:0060662,GO:0060445,GO:0045785,GO:0051561,GO:0032471,GO:0005739,GO:0005829,GO:0043065,GO:0005783,GO:0005925,GO:0005515,GO:0070062,GO:0031226,GO:0043277	cytoplasm|phospholipase C-activating G-protein coupled receptor signaling pathway|protein-glutamine gamma-glutamyltransferase activity|peptide cross-linking|salivary gland cavitation|branching involved in salivary gland morphogenesis|positive regulation of cell adhesion|positive regulation of mitochondrial calcium ion concentration|negative regulation of endoplasmic reticulum calcium ion concentr…	path:rno05016	Huntington's disease
Pdlim4	9.18993e-06	1.08089	Up	PDZ and LIM domain 4 [Source:RGD Symbol%3BAcc:3575]	GO:0008270,GO:0005515	zinc ion binding|protein binding	-	-
Fam19a3	9.24478e-06	Inf	Up	family with sequence similarity 19 member A3%2C C-C motif chemokine like [Source:RGD Symbol%3BAcc:1587462]	-	-	-	-
Fcgr1a	1.07178e-05	2.40576	Up	Fc fragment of IgG receptor Ia [Source:RGD Symbol%3BAcc:1309912]	GO:0016021,GO:0019884,GO:0038094,GO:0019770,GO:0001805,GO:0019864,GO:0042590,GO:0001788,GO:0001798,GO:0009617,GO:0006898,GO:0006911,GO:0006910,GO:0050766,GO:0050776,GO:0042742,GO:0007166,GO:0009897,GO:0005515,GO:0032355,GO:0031774,GO:0045121,GO:0060100,GO:0071871	integral component of membrane|antigen processing and presentation of exogenous antigen|Fc-gamma receptor signaling pathway|IgG receptor activity|positive regulation of type III hypersensitivity|IgG binding|antigen processing and presentation of exogenous peptide antigen via MHC class I|antibody-dependent cellular cytotoxicity|positive regulation of type IIa hypersensitivity|response to bacterium…	path:rno04145,path:rno04640,path:rno04666,path:rno04380,path:rno05202,path:rno05322,path:rno05150,path:rno05152,path:rno05140	Phagosome|Hematopoietic cell lineage|Fc gamma R-mediated phagocytosis|Osteoclast differentiation|Transcriptional misregulation in cancers|Systemic lupus erythematosus|Staphylococcus aureus infection|Tuberculosis|Leishmaniasis
Arpc1b	1.0791e-05	1.03644	Up	actin related protein 2/3 complex%2C subunit 1B [Source:RGD Symbol%3BAcc:2155]	GO:0005737,GO:0051015,GO:0005885,GO:0034314,GO:0005200,GO:0005925,GO:0070062	cytoplasm|actin filament binding|Arp2/3 protein complex|Arp2/3 complex-mediated actin nucleation|structural constituent of cytoskeleton|focal adhesion|extracellular exosome	path:rno04144,path:rno04810,path:rno04666,path:rno05132,path:rno05100	Endocytosis|Regulation of actin cytoskeleton|Fc gamma R-mediated phagocytosis|Salmonella infection|Bacterial invasion of epithelial cells
Thbd	1.16845e-05	1.35219	Up	thrombomodulin [Source:RGD Symbol%3BAcc:621299]	GO:0003674,GO:0005615,GO:0007165,GO:0005509,GO:0005886,GO:0005887,GO:0032496,GO:0004888,GO:0051591,GO:0030195,GO:0010165,GO:0007565,GO:0005515,GO:0009986	molecular_function|extracellular space|signal transduction|calcium ion binding|plasma membrane|integral component of plasma membrane|response to lipopolysaccharide|transmembrane signaling receptor activity|response to cAMP|negative regulation of blood coagulation|response to X-ray|female pregnancy|protein binding|cell surface	path:rno04610,path:rno04933	Complement and coagulation cascades|AGE-RAGE signaling pathway in diabetic complications
Dglucy	1.185e-05	-2.73352	Down	D-glutamate cyclase [Source:RGD Symbol%3BAcc:1311756]	GO:0005739,GO:0005515	mitochondrion|protein binding	-	-
Fmod	1.19726e-05	-2.58231	Down	fibromodulin [Source:RGD Symbol%3BAcc:619769]	GO:0030199,GO:0005615,GO:0031012	collagen fibril organization|extracellular space|extracellular matrix	-	-
Zfp36	1.23925e-05	1.48052	Up	zinc finger protein 36 [Source:RGD Symbol%3BAcc:620722]	GO:0005634,GO:0005737,GO:0046872,GO:0005515,GO:0035556,GO:0006357,GO:0005829,GO:0000122,GO:0003729,GO:0043488,GO:0045638,GO:0050728,GO:0000289,GO:0050779,GO:0000288,GO:0017091,GO:0035278,GO:0035925,GO:0060213,GO:1900153	nucleus|cytoplasm|metal ion binding|protein binding|intracellular signal transduction|regulation of transcription from RNA polymerase II promoter|cytosol|negative regulation of transcription from RNA polymerase II promoter|mRNA binding|regulation of mRNA stability|negative regulation of myeloid cell differentiation|negative regulation of inflammatory response|nuclear-transcribed mRNA poly(A) tail…	path:rno05166	HTLV-I infection
Sphk1	1.23994e-05	2.37452	Up	sphingosine kinase 1 [Source:RGD Symbol%3BAcc:620048]	GO:0005515,GO:0005829,GO:0005886,GO:0030335,GO:0014070,GO:0016310,GO:0043066,GO:0032570,GO:0070301,GO:0030424,GO:0043005,GO:0008021,GO:0001934,GO:0007565,GO:0010976,GO:0070555,GO:0032026,GO:0071363,GO:0001956,GO:0009267,GO:0014075,GO:0017050,GO:0019371,GO:0033198,GO:0032651,GO:0001568,GO:0007420,GO:0008284,GO:0006954,GO:0005524,GO:0005737,GO:0003677,GO:0000287,GO:0051092,GO:0003376,GO:0038036,GO:…	protein binding|cytosol|plasma membrane|positive regulation of cell migration|response to organic cyclic compound|phosphorylation|negative regulation of apoptotic process|response to progesterone|cellular response to hydrogen peroxide|axon|neuron projection|synaptic vesicle|positive regulation of protein phosphorylation|female pregnancy|positive regulation of neuron projection development|respons…	path:rno00600,path:rno04370,path:rno04020,path:rno04072,path:rno04071,path:rno04666,path:rno05152	Sphingolipid metabolism|VEGF signaling pathway|Calcium signaling pathway|Phospholipase D signaling pathway|Sphingolipid signaling pathway|Fc gamma R-mediated phagocytosis|Tuberculosis
AABR07002848.1	1.35257e-05	2.28941	Up	GO:0005515,GO:0019005,GO:0001948	protein binding|SCF ubiquitin ligase complex|glycoprotein binding		-	-
Adamts7	1.41416e-05	2.1744	Up	ADAM metallopeptidase with thrombospondin type 1 motif%2C 7 [Source:RGD Symbol%3BAcc:1306713]	GO:0008270,GO:0004222,GO:0005578,GO:0008237,GO:0006508,GO:0009986,GO:0051603,GO:0005515,GO:0071347,GO:0071356,GO:0071773,GO:0098779,GO:0032331	zinc ion binding|metalloendopeptidase activity|proteinaceous extracellular matrix|metallopeptidase activity|proteolysis|cell surface|proteolysis involved in cellular protein catabolic process|protein binding|cellular response to interleukin-1|cellular response to tumor necrosis factor|cellular response to BMP stimulus|mitophagy in response to mitochondrial depolarization|negative regulation of ch…	-	-
Gadd45b	1.44132e-05	1.21382	Up	growth arrest and DNA-damage-inducible%2C beta [Source:RGD Symbol%3BAcc:1309080]	GO:0006950,GO:0006469,GO:0000186,GO:0051726,GO:0005515,GO:0005634,GO:0005737,GO:0043065,GO:0000185,GO:0046330,GO:1900745	response to stress|negative regulation of protein kinase activity|activation of MAPKK activity|regulation of cell cycle|protein binding|nucleus|cytoplasm|positive regulation of apoptotic process|activation of MAPKKK activity|positive regulation of JNK cascade|positive regulation of p38MAPK cascade	path:rno04010,path:rno04064,path:rno04068,path:rno04110,path:rno04210,path:rno04115	MAPK signaling pathway|NF-kappa B signaling pathway|FoxO signaling pathway|Cell cycle|Apoptosis|p53 signaling pathway
Lrfn5	1.44308e-05	-1.11982	Down	leucine rich repeat and fibronectin type III domain containing 5 [Source:RGD Symbol%3BAcc:1309357]	GO:0016021,GO:0009986	integral component of membrane|cell surface	-	-
Gadd45a	1.44619e-05	1.84815	Up	growth arrest and DNA-damage-inducible%2C alpha [Source:RGD Symbol%3BAcc:2654]	GO:0006974,GO:0000086,GO:0007098,GO:0006469,GO:0001047,GO:0051726,GO:0005515,GO:0005634,GO:0005737,GO:0005654,GO:0043065,GO:0000185,GO:0046330,GO:2000379,GO:0071479,GO:0071260,GO:1900745,GO:0042770,GO:0071850	cellular response to DNA damage stimulus|G2/M transition of mitotic cell cycle|centrosome cycle|negative regulation of protein kinase activity|core promoter binding|regulation of cell cycle|protein binding|nucleus|cytoplasm|nucleoplasm|positive regulation of apoptotic process|activation of MAPKKK activity|positive regulation of JNK cascade|positive regulation of reactive oxygen species metabolic …	path:rno04010,path:rno04068,path:rno04110,path:rno04210,path:rno04115	MAPK signaling pathway|FoxO signaling pathway|Cell cycle|Apoptosis|p53 signaling pathway
Daam2	1.46309e-05	-1.08137	Down	dishevelled associated activator of morphogenesis 2 [Source:RGD Symbol%3BAcc:1306128]	GO:0003779,GO:0030036,GO:0017048,GO:0007368,GO:0070062	actin binding|actin cytoskeleton organization|Rho GTPase binding|determination of left/right symmetry|extracellular exosome	-	-
Lims1	1.56154e-05	1.30853	Up	LIM zinc finger domain containing 1 [Source:RGD Symbol%3BAcc:1560732]	GO:0008270,GO:0019904,GO:0051291,GO:0043234	zinc ion binding|protein domain specific binding|protein heterooligomerization|protein complex	-	-
Cxcl2	1.58608e-05	4.72957	Up	C-X-C motif chemokine ligand 2 [Source:RGD Symbol%3BAcc:70069]	GO:0006955,GO:0005829,GO:0032355,GO:0006954,GO:0007186,GO:0070098,GO:0005615,GO:0051384,GO:0071222,GO:0071347,GO:0042060,GO:0009408,GO:0001975,GO:0007204,GO:0042127,GO:0008009,GO:0030593,GO:0010332,GO:0070997,GO:0002690,GO:0045236,GO:0030595,GO:0002237	immune response|cytosol|response to estradiol|inflammatory response|G-protein coupled receptor signaling pathway|chemokine-mediated signaling pathway|extracellular space|response to glucocorticoid|cellular response to lipopolysaccharide|cellular response to interleukin-1|wound healing|response to heat|response to amphetamine|positive regulation of cytosolic calcium ion concentration|regulation of…	path:rno04064,path:rno04668,path:rno04060,path:rno04621,path:rno04062,path:rno05132,path:rno05134	NF-kappa B signaling pathway|TNF signaling pathway|Cytokine-cytokine receptor interaction|NOD-like receptor signaling pathway|Chemokine signaling pathway|Salmonella infection|Legionellosis
Trib1	1.72793e-05	1.24738	Up	tribbles pseudokinase 1 [Source:RGD Symbol%3BAcc:621596]	GO:0005634,GO:0005524,GO:0004672,GO:0032436,GO:0031434,GO:0043405,GO:0045659,GO:0045645,GO:0055106,GO:0045651,GO:0043433,GO:0031625,GO:0032496,GO:0008134,GO:0005737,GO:0005515,GO:0007254,GO:0004860,GO:0006469,GO:1904030,GO:0014912,GO:0048662,GO:0031665	nucleus|ATP binding|protein kinase activity|positive regulation of proteasomal ubiquitin-dependent protein catabolic process|mitogen-activated protein kinase kinase binding|regulation of MAP kinase activity|negative regulation of neutrophil differentiation|positive regulation of eosinophil differentiation|ubiquitin-protein transferase regulator activity|positive regulation of macrophage different…	-	-
Slc13a5	1.72802e-05	-1.55218	Down	solute carrier family 13 member 5 [Source:RGD Symbol%3BAcc:631374]	GO:0016021,GO:0005215,GO:0006814,GO:0055085,GO:0071422,GO:0035674,GO:0015746,GO:0015744,GO:0015142,GO:0015141,GO:0015137,GO:0006842	integral component of membrane|transporter activity|sodium ion transport|transmembrane transport|succinate transmembrane transport|tricarboxylic acid transmembrane transport|citrate transport|succinate transport|tricarboxylic acid transmembrane transporter activity|succinate transmembrane transporter activity|citrate transmembrane transporter activity|tricarboxylic acid transport	-	-
Prss23	1.80397e-05	1.39711	Up	serine protease 23 [Source:RGD Symbol%3BAcc:1359545]	GO:0006508,GO:0004252,GO:0005634,GO:0070062,GO:0005576	proteolysis|serine-type endopeptidase activity|nucleus|extracellular exosome|extracellular region	-	-
Adam8	1.82703e-05	2.78436	Up	ADAM metallopeptidase domain 8 [Source:RGD Symbol%3BAcc:1566394]	GO:0008150,GO:0003674,GO:0005575,GO:0004222,GO:0006508,GO:2000418,GO:2000415,GO:0035419,GO:0002693,GO:0002675,GO:0002523,GO:0070245,GO:2000309,GO:0051044,GO:0071133,GO:0045780,GO:0045785,GO:0051092,GO:0050729,GO:2000406,GO:0048247,GO:0050839,GO:0051897,GO:0033089,GO:0043524,GO:0001525,GO:0000902,GO:0016337,GO:0008237,GO:0008270,GO:0005515,GO:0005509,GO:0005886,GO:0005737,GO:0006954,GO:0005887,GO:…	biological_process|molecular_function|cellular_component|metalloendopeptidase activity|proteolysis|positive regulation of eosinophil migration|positive regulation of fibronectin-dependent thymocyte migration|activation of MAPK activity involved in innate immune response|positive regulation of cellular extravasation|positive regulation of acute inflammatory response|leukocyte migration involved in…	-	-
Nedd9	1.96547e-05	1.13645	Up	neural precursor cell expressed%2C developmentally down-regulated 9 [Source:RGD Symbol%3BAcc:1306276]	GO:0005515,GO:0005634,GO:0000922	protein binding|nucleus|spindle pole	-	-
Upp1	1.96823e-05	1.20321	Up	uridine phosphorylase 1 [Source:RGD Symbol%3BAcc:1305566]	GO:0005737,GO:0044206,GO:0042149,GO:0004850,GO:0009166,GO:0046108,GO:0006218,GO:0006220	cytoplasm|UMP salvage|cellular response to glucose starvation|uridine phosphorylase activity|nucleotide catabolic process|uridine metabolic process|uridine catabolic process|pyrimidine nucleotide metabolic process	path:rno00240,path:rno00983	Pyrimidine metabolism|Drug metabolism - other enzymes
Wnt7b	2.01084e-05	1.04288	Up	Wnt family member 7B [Source:RGD Symbol%3BAcc:1311441]	GO:0007275,GO:0005578,GO:0005102,GO:0016055,GO:0030182,GO:0071300,GO:0061180,GO:0072089,GO:0021871,GO:0048144	multicellular organismal development|proteinaceous extracellular matrix|receptor binding|Wnt signaling pathway|neuron differentiation|cellular response to retinoic acid|mammary gland epithelium development|stem cell proliferation|forebrain regionalization|fibroblast proliferation	path:rno04310,path:rno04390,path:rno04550,path:rno04916,path:rno05200,path:rno05205,path:rno05217,path:rno05166	Wnt signaling pathway|Hippo signaling pathway|Signaling pathways regulating pluripotency of stem cells|Melanogenesis|Pathways in cancer|Proteoglycans in cancer|Basal cell carcinoma|HTLV-I infection
Csf2ra	2.99452e-05	2.02955	Up	colony stimulating factor 2 receptor alpha subunit [Source:RGD Symbol%3BAcc:1594330]	GO:0016020,GO:0019221,GO:0004896,GO:0051916,GO:0038158,GO:0004902,GO:0097011,GO:0005886,GO:0005515	membrane|cytokine-mediated signaling pathway|cytokine receptor activity|granulocyte colony-stimulating factor binding|granulocyte colony-stimulating factor signaling pathway|granulocyte colony-stimulating factor receptor activity|cellular response to granulocyte macrophage colony-stimulating factor stimulus|plasma membrane|protein binding	path:rno04630,path:rno04060,path:rno04640,path:rno05200	Jak-STAT signaling pathway|Cytokine-cytokine receptor interaction|Hematopoietic cell lineage|Pathways in cancer
Tgm1	3.22881e-05	3.29815	Up	transglutaminase 1 [Source:RGD Symbol%3BAcc:61838]	GO:0005575,GO:0046872,GO:0003810,GO:0018149,GO:0031424,GO:0005515,GO:0070062,GO:0030216,GO:0031224	cellular_component|metal ion binding|protein-glutamine gamma-glutamyltransferase activity|peptide cross-linking|keratinization|protein binding|extracellular exosome|keratinocyte differentiation|intrinsic component of membrane	-	-
Cpz	3.26109e-05	Inf(-)	Down	carboxypeptidase Z [Source:RGD Symbol%3BAcc:620496]	GO:0008270,GO:0006508,GO:0004181,GO:0070062	zinc ion binding|proteolysis|metallocarboxypeptidase activity|extracellular exosome	-	-
Isg15	3.46829e-05	2.25984	Up	ISG15 ubiquitin-like modifier [Source:RGD Symbol%3BAcc:1310312]	GO:0005576,GO:0051607,GO:0042742,GO:0005515,GO:0045071,GO:0031397,GO:0032020,GO:0032649,GO:0034340,GO:0031386,GO:0019941,GO:0045648	extracellular region|defense response to virus|defense response to bacterium|protein binding|negative regulation of viral genome replication|negative regulation of protein ubiquitination|ISG15-protein conjugation|regulation of interferon-gamma production|response to type I interferon|protein tag|modification-dependent protein catabolic process|positive regulation of erythrocyte differentiation	path:rno04622	RIG-I-like receptor signaling pathway
Hapln1	3.50205e-05	-1.19987	Down	hyaluronan and proteoglycan link protein 1 [Source:RGD Symbol%3BAcc:2412]	GO:0007155,GO:0005198,GO:0005578,GO:0007417,GO:0005540,GO:0001501,GO:0031012,GO:0098779	cell adhesion|structural molecule activity|proteinaceous extracellular matrix|central nervous system development|hyaluronic acid binding|skeletal system development|extracellular matrix|mitophagy in response to mitochondrial depolarization	-	-
Errfi1	3.75525e-05	1.00642	Up	ERBB receptor feedback inhibitor 1 [Source:RGD Symbol%3BAcc:1307599]	GO:0005634,GO:0005737,GO:0005515,GO:0005829,GO:0005886,GO:0036120,GO:0019900,GO:0071474,GO:0017124,GO:0032966,GO:0032869,GO:0071549,GO:0043589,GO:0032691,GO:0048286,GO:0031234,GO:0042059,GO:0071364,GO:0070373,GO:0042536,GO:0031953,GO:0007175,GO:0031267,GO:0045616,GO:0050732,GO:0060426,GO:0060428,GO:0061469,GO:1903243,GO:0019901	nucleus|cytoplasm|protein binding|cytosol|plasma membrane|cellular response to platelet-derived growth factor stimulus|kinase binding|cellular hyperosmotic response|SH3 domain binding|negative regulation of collagen biosynthetic process|cellular response to insulin stimulus|cellular response to dexamethasone stimulus|skin morphogenesis|negative regulation of interleukin-1 beta production|lung alv…	-	-
Gjb6	4.2232e-05	-1.40069	Down	gap junction protein%2C beta 6 [Source:RGD Symbol%3BAcc:621830]	GO:0016021,GO:0005829,GO:0003674,GO:0071333,GO:0032496,GO:0005922,GO:0007154,GO:0007568,GO:0008285,GO:0051602,GO:0016324,GO:0006915,GO:0005921,GO:0048839,GO:0007605,GO:0042471,GO:0005515,GO:0030054	integral component of membrane|cytosol|molecular_function|cellular response to glucose stimulus|response to lipopolysaccharide|connexon complex|cell communication|aging|negative regulation of cell proliferation|response to electrical stimulus|apical plasma membrane|apoptotic process|gap junction|inner ear development|sensory perception of sound|ear morphogenesis|protein binding|cell junction	-	-
Mfrp	4.27866e-05	-2.65205	Down	membrane frizzled-related protein [Source:RGD Symbol%3BAcc:1307477]	GO:0016021,GO:0042462,GO:0060041,GO:0007601	integral component of membrane|eye photoreceptor cell development|retina development in camera-type eye|visual perception	-	-
Rgs16	4.36424e-05	2.13374	Up	regulator of G-protein signaling 16 [Source:RGD Symbol%3BAcc:1589741]	GO:0005737,GO:0005886,GO:0005096,GO:0043547,GO:0045121,GO:0005515	cytoplasm|plasma membrane|GTPase activator activity|positive regulation of GTPase activity|membrane raft|protein binding	-	-
Igsf6	4.69428e-05	2.94281	Up	immunoglobulin superfamily%2C member 6 [Source:RGD Symbol%3BAcc:620663]	GO:0016021	integral component of membrane	-	-
Rcl1	5.20185e-05	1.0946	Up	RNA terminal phosphate cyclase-like 1 [Source:RGD Symbol%3BAcc:1305320]	GO:0003723,GO:0005730,GO:0004521,GO:0000479,GO:0003824,GO:0006396	RNA binding|nucleolus|endoribonuclease activity|endonucleolytic cleavage of tricistronic rRNA transcript (SSU-rRNA, 5.8S rRNA, LSU-rRNA)|catalytic activity|RNA processing	path:rno03008	Ribosome biogenesis in eukaryotes
S1pr3	5.37759e-05	1.57784	Up	sphingosine-1-phosphate receptor 3 [Source:RGD Symbol%3BAcc:1583843]	GO:0016021,GO:0003376,GO:0038036,GO:0005886,GO:0005515,GO:0005178,GO:1903141,GO:0006954,GO:0007219,GO:0001816,GO:0007193,GO:0032651	integral component of membrane|sphingosine-1-phosphate signaling pathway|sphingosine-1-phosphate receptor activity|plasma membrane|protein binding|integrin binding|negative regulation of establishment of endothelial barrier|inflammatory response|Notch signaling pathway|cytokine production|adenylate cyclase-inhibiting G-protein coupled receptor signaling pathway|regulation of interleukin-1 beta pr…	path:rno04071,path:rno04080	Sphingolipid signaling pathway|Neuroactive ligand-receptor interaction
Enpp2	6.63302e-05	-1.11597	Down	ectonucleotide pyrophosphatase/phosphodiesterase 2 [Source:RGD Symbol%3BAcc:69298]	GO:0006955,GO:0006935,GO:0003676,GO:0090305,GO:0045765,GO:0005044,GO:0006898,GO:0030247,GO:0004528,GO:0004551,GO:0034638,GO:0004622,GO:0008270,GO:0005615,GO:0005509,GO:0030334,GO:0009395,GO:0050731,GO:0010634,GO:2000394,GO:0046872	immune response|chemotaxis|nucleic acid binding|nucleic acid phosphodiester bond hydrolysis|regulation of angiogenesis|scavenger receptor activity|receptor-mediated endocytosis|polysaccharide binding|phosphodiesterase I activity|nucleotide diphosphatase activity|phosphatidylcholine catabolic process|lysophospholipase activity|zinc ion binding|extracellular space|calcium ion binding|regulation of …	path:rno00565	Ether lipid metabolism
Zfp593	6.75246e-05	1.1221	Up	zinc finger protein 593 [Source:RGD Symbol%3BAcc:1310179]	GO:0005634,GO:0046872,GO:0005730,GO:0098779,GO:0005515	nucleus|metal ion binding|nucleolus|mitophagy in response to mitochondrial depolarization|protein binding	-	-
Lrrtm3	6.95613e-05	-1.12536	Down	leucine rich repeat transmembrane neuronal 3 [Source:RGD Symbol%3BAcc:1304866]	GO:0016021,GO:0030054,GO:0045211,GO:1902004,GO:0051965	integral component of membrane|cell junction|postsynaptic membrane|positive regulation of beta-amyloid formation|positive regulation of synapse assembly	-	-
AABR07030793.1	7.04029e-05	Inf	Up	GO:0016021	integral component of membrane		-	-
Adamts9	7.06724e-05	1.49621	Up	ADAM metallopeptidase with thrombospondin type 1 motif%2C 9 [Source:RGD Symbol%3BAcc:1306889]	GO:0008270,GO:0004222,GO:0006508,GO:0007229,GO:0048070,GO:0045636,GO:0004175,GO:0005615,GO:0009986,GO:0005578,GO:0008237	zinc ion binding|metalloendopeptidase activity|proteolysis|integrin-mediated signaling pathway|regulation of developmental pigmentation|positive regulation of melanocyte differentiation|endopeptidase activity|extracellular space|cell surface|proteinaceous extracellular matrix|metallopeptidase activity	-	-
RGD1559482	7.0991e-05	4.35708	Up	similar to immunoglobulin superfamily%2C member 7 [Source:RGD Symbol%3BAcc:1559482]	GO:0016021	integral component of membrane	-	-
Kl	7.21755e-05	-3.46294	Down	Klotho [Source:RGD Symbol%3BAcc:620396]	GO:0016021,GO:0005615,GO:0005975,GO:0004871,GO:0004553,GO:0007568,GO:0008543,GO:0008286,GO:0090080,GO:0017134,GO:0055074,GO:0006112,GO:0005104,GO:0005515,GO:0070062,GO:0030501	integral component of membrane|extracellular space|carbohydrate metabolic process|signal transducer activity|hydrolase activity, hydrolyzing O-glycosyl compounds|aging|fibroblast growth factor receptor signaling pathway|insulin receptor signaling pathway|positive regulation of MAPKKK cascade by fibroblast growth factor receptor signaling pathway|fibroblast growth factor binding|calcium ion homeos…	-	-
Mob3a	7.29312e-05	1.05391	Up	MOB kinase activator 3A [Source:RGD Symbol%3BAcc:1308187]	GO:0016310,GO:0016301,GO:0005622	phosphorylation|kinase activity|intracellular	-	-
Mal2	7.37156e-05	-1.19959	Down	mal%2C T-cell differentiation protein 2 [Source:RGD Symbol%3BAcc:735066]	GO:0016021	integral component of membrane	-	-
Paqr6	7.59511e-05	-1.73153	Down	progestin and adipoQ receptor family member 6 [Source:RGD Symbol%3BAcc:1584722]	GO:0016021,GO:0004872	integral component of membrane|receptor activity	-	-
Tmem119	7.94796e-05	-1.49872	Down	transmembrane protein 119 [Source:RGD Symbol%3BAcc:1307573]	GO:0016021,GO:0008150,GO:0003674,GO:0005575,GO:0005886,GO:0030501,GO:0045669,GO:0033690,GO:0007283,GO:0005515,GO:0048515,GO:0001649,GO:0005783,GO:1903012	integral component of membrane|biological_process|molecular_function|cellular_component|plasma membrane|positive regulation of bone mineralization|positive regulation of osteoblast differentiation|positive regulation of osteoblast proliferation|spermatogenesis|protein binding|spermatid differentiation|osteoblast differentiation|endoplasmic reticulum|positive regulation of bone development	-	-
Rhoc	8.14273e-05	1.01169	Up	ras homolog family member C [Source:RGD Symbol%3BAcc:1304965]	GO:0005525,GO:0016020,GO:0005622,GO:0007264,GO:0015031,GO:0005829,GO:0044319,GO:1902766	GTP binding|membrane|intracellular|small GTPase mediated signal transduction|protein transport|cytosol|wound healing, spreading of cells|skeletal muscle satellite cell migration	-	-
Fcar	8.79422e-05	Inf	Up	Fc fragment of IgA receptor [Source:RGD Symbol%3BAcc:1303082]	GO:0006955,GO:0016021,GO:0005622,GO:0035556,GO:0005057,GO:0019862,GO:0005886	immune response|integral component of membrane|intracellular|intracellular signal transduction|receptor signaling protein activity|IgA binding|plasma membrane	path:rno04145,path:rno05150	Phagosome|Staphylococcus aureus infection
Pamr1	9.22798e-05	-1.27078	Down	peptidase domain containing associated with muscle regeneration 1 [Source:RGD Symbol%3BAcc:1308745]	GO:0005509,GO:0006508,GO:0004252	calcium ion binding|proteolysis|serine-type endopeptidase activity	-	-
Cdh12	9.30435e-05	-1.0799	Down	cadherin 12 [Source:RGD Symbol%3BAcc:1566350]	GO:0016021,GO:0008150,GO:0003674,GO:0005575,GO:0005509,GO:0005886,GO:0007156	integral component of membrane|biological_process|molecular_function|cellular_component|calcium ion binding|plasma membrane|homophilic cell adhesion via plasma membrane adhesion molecules	-	-
Cebpb	9.51571e-05	1.53181	Up	CCAAT/enhancer binding protein beta [Source:RGD Symbol%3BAcc:2327]	GO:0005634,GO:0005737,GO:0005515,GO:0042803,GO:0045944,GO:0003677,GO:0006355,GO:0046982,GO:0043565,GO:0071407,GO:0097421,GO:0005654,GO:0071222,GO:0071347,GO:0001889,GO:0008134,GO:0016363,GO:0034976,GO:0042742,GO:0000978,GO:0007613,GO:0035259,GO:0045600,GO:0045670,GO:0001541,GO:0001077,GO:0060850,GO:0042130,GO:0003705,GO:0072574,GO:0036488,GO:0032753,GO:0002432,GO:0035711,GO:0044389,GO:0060644,GO:…	nucleus|cytoplasm|protein binding|protein homodimerization activity|positive regulation of transcription from RNA polymerase II promoter|DNA binding|regulation of transcription, DNA-templated|protein heterodimerization activity|sequence-specific DNA binding|cellular response to organic cyclic compound|liver regeneration|nucleoplasm|cellular response to lipopolysaccharide|cellular response to inte…	path:rno04668,path:rno05202,path:rno05152	TNF signaling pathway|Transcriptional misregulation in cancers|Tuberculosis
Omg	0.000100438	-1.2983	Down	oligodendrocyte-myelin glycoprotein [Source:RGD Symbol%3BAcc:1359125]	-	-	-	-
Tfpi2	0.000105526	2.78263	Up	tissue factor pathway inhibitor 2 [Source:RGD Symbol%3BAcc:628629]	GO:0004867,GO:0010951,GO:0005634	serine-type endopeptidase inhibitor activity|negative regulation of endopeptidase activity|nucleus	-	-
Sema3a	0.000110663	-1.17792	Down	semaphorin 3A [Source:RGD Symbol%3BAcc:3657]	GO:0005615,GO:0001755,GO:0030215,GO:0045499,GO:0048843,GO:0050919,GO:0071526,GO:0030425,GO:0030424,GO:0030517,GO:0006915,GO:0007411,GO:2001224,GO:0038191,GO:0021772,GO:2000020,GO:1903375,GO:1903045,GO:1902285,GO:1901166,GO:0097491,GO:0097490,GO:0061551,GO:0061549,GO:0060666,GO:0060385,GO:0048846,GO:0048841,GO:0036486,GO:0021828,GO:0021785,GO:0021675,GO:0021637,GO:0021612,GO:0008045,GO:0048813,GO:…	extracellular space|neural crest cell migration|semaphorin receptor binding|chemorepellent activity|negative regulation of axon extension involved in axon guidance|negative chemotaxis|semaphorin-plexin signaling pathway|dendrite|axon|negative regulation of axon extension|apoptotic process|axon guidance|positive regulation of neuron migration|neuropilin binding|olfactory bulb development|positive …	path:rno04360	Axon guidance
Cxcl3	0.000118819	6.21631	Up	chemokine (C-X-C motif) ligand 3 [Source:RGD Symbol%3BAcc:621812]	GO:0006955,GO:0005829,GO:0006954,GO:0007186,GO:0070098,GO:0005615,GO:0032496,GO:0071222,GO:0007204,GO:0042127,GO:0008009,GO:0030593,GO:0002690,GO:0045236,GO:0005515	immune response|cytosol|inflammatory response|G-protein coupled receptor signaling pathway|chemokine-mediated signaling pathway|extracellular space|response to lipopolysaccharide|cellular response to lipopolysaccharide|positive regulation of cytosolic calcium ion concentration|regulation of cell proliferation|chemokine activity|neutrophil chemotaxis|positive regulation of leukocyte chemotaxis|CXC…	path:rno04668,path:rno04060,path:rno04062,path:rno05132,path:rno05134	TNF signaling pathway|Cytokine-cytokine receptor interaction|Chemokine signaling pathway|Salmonella infection|Legionellosis
Bcl3	0.000119479	1.79564	Up	BCL3%2C transcription coactivator [Source:RGD Symbol%3BAcc:1589465]	GO:0005634,GO:0005737,GO:0005654,GO:0006351,GO:0009615,GO:0042981,GO:0043066,GO:0008134,GO:0045892,GO:0006974,GO:0045893,GO:0005515,GO:0043234,GO:0045171,GO:0030330,GO:0007249,GO:0000060,GO:0045727,GO:0042771,GO:0045415,GO:0051101,GO:0010225,GO:0032996,GO:0033257,GO:0042345,GO:0003700,GO:0002455,GO:0003677,GO:0045944,GO:0042742,GO:0042832,GO:0042088,GO:0032729,GO:0030198,GO:0002467,GO:0048536,GO:…	nucleus|cytoplasm|nucleoplasm|transcription, DNA-templated|response to virus|regulation of apoptotic process|negative regulation of apoptotic process|transcription factor binding|negative regulation of transcription, DNA-templated|cellular response to DNA damage stimulus|positive regulation of transcription, DNA-templated|protein binding|protein complex|intercellular bridge|DNA damage response, s…	-	-
Timp1	0.000131386	1.39727	Up	TIMP metallopeptidase inhibitor 1 [Source:RGD Symbol%3BAcc:621675]	GO:0005125,GO:0005615,GO:0010951,GO:0046872,GO:0005578,GO:0001775,GO:0002020,GO:0043066,GO:0031012,GO:0042060,GO:0008284,GO:0008083,GO:0007568,GO:0010033,GO:0006694,GO:0043434,GO:0034097,GO:0051216,GO:0008191,GO:0051045,GO:0048553,GO:2001044,GO:0005604,GO:0005515,GO:0070062,GO:1901164	cytokine activity|extracellular space|negative regulation of endopeptidase activity|metal ion binding|proteinaceous extracellular matrix|cell activation|protease binding|negative regulation of apoptotic process|extracellular matrix|wound healing|positive regulation of cell proliferation|growth factor activity|aging|response to organic substance|steroid biosynthetic process|response to peptide hor…	path:rno04066	HIF-1 signaling pathway
Fpgs	0.000132162	1.42698	Up	folylpolyglutamate synthase [Source:RGD Symbol%3BAcc:1587713]	GO:0005524,GO:0005575,GO:0007420,GO:0001889,GO:0031100,GO:0004326,GO:0046901,GO:0005739,GO:0005829,GO:0008283,GO:0006760,GO:0006536	ATP binding|cellular_component|brain development|liver development|organ regeneration|tetrahydrofolylpolyglutamate synthase activity|tetrahydrofolylpolyglutamate biosynthetic process|mitochondrion|cytosol|cell proliferation|folic acid-containing compound metabolic process|glutamate metabolic process	-	-
AABR07041232.1	0.00013234	Inf(-)	Down	similar to novel protein [Source:NCBI gene%3BAcc:298320]	-	-	-	-
Slpi	0.000136252	3.24275	Up	secretory leukocyte peptidase inhibitor [Source:RGD Symbol%3BAcc:621768]	GO:0005576,GO:0010466,GO:0030414	extracellular region|negative regulation of peptidase activity|peptidase inhibitor activity	-	-
Uap1l1	0.000136367	-1.53511	Down	UDP-N-acetylglucosamine pyrophosphorylase 1 like 1 [Source:RGD Symbol%3BAcc:1310630]	GO:0005829,GO:0006048,GO:0003977	cytosol|UDP-N-acetylglucosamine biosynthetic process|UDP-N-acetylglucosamine diphosphorylase activity	path:rno00520	Amino sugar and nucleotide sugar metabolism
Ifitm3	0.000139957	1.02039	Up	interferon induced transmembrane protein 3 [Source:RGD Symbol%3BAcc:1595844]	GO:0016021,GO:0003674,GO:0005575,GO:0051607,GO:0005886,GO:0005765,GO:0031902,GO:0007507,GO:0055007	integral component of membrane|molecular_function|cellular_component|defense response to virus|plasma membrane|lysosomal membrane|late endosome membrane|heart development|cardiac muscle cell differentiation	-	-
Opalin	0.000144474	-1.10241	Down	oligodendrocytic myelin paranodal and inner loop protein [Source:RGD Symbol%3BAcc:1307776]	GO:0016021,GO:0044291,GO:0005886,GO:0005794	integral component of membrane|cell-cell contact zone|plasma membrane|Golgi apparatus	-	-
Camk1g	0.00014724	-1.02298	Down	calcium/calmodulin-dependent protein kinase IG [Source:RGD Symbol%3BAcc:621800]	GO:0005737,GO:0005524,GO:0006468,GO:0005886,GO:0005516,GO:0000139,GO:0043005,GO:0019722,GO:0004683,GO:0005954,GO:0012505	cytoplasm|ATP binding|protein phosphorylation|plasma membrane|calmodulin binding|Golgi membrane|neuron projection|calcium-mediated signaling|calmodulin-dependent protein kinase activity|calcium- and calmodulin-dependent protein kinase complex|endomembrane system	path:rno04921,path:rno04925	Oxytocin signaling pathway|Aldosterone synthesis and secretion
Sorcs3	0.00016581	1.0035	Up	sortilin-related VPS10 domain containing receptor 3 [Source:RGD Symbol%3BAcc:1310974]	GO:0016021,GO:0008150,GO:0003674,GO:0005575,GO:0005515,GO:0007613,GO:0007612,GO:0097481,GO:1900452	integral component of membrane|biological_process|molecular_function|cellular_component|protein binding|memory|learning|neuronal postsynaptic density|regulation of long term synaptic depression	-	-
Ifit1bl	0.000178528	2.11956	Up	interferon-induced protein with tetratricopeptide repeats 1B-like [Source:RGD Symbol%3BAcc:1304872]	GO:0005829,GO:0003723,GO:0051607,GO:0060337	cytosol|RNA binding|defense response to virus|type I interferon signaling pathway	path:rno05160,path:rno05168	Hepatitis C|Herpes simplex infection
Adcy8	0.00017945	-1.19683	Down	adenylate cyclase 8 [Source:RGD Symbol%3BAcc:2036]	GO:0016021,GO:0000166,GO:0005622,GO:0035556,GO:0005886,GO:0006171,GO:0007616,GO:0004016	integral component of membrane|nucleotide binding|intracellular|intracellular signal transduction|plasma membrane|cAMP biosynthetic process|long-term memory|adenylate cyclase activity	path:rno00230,path:rno04015,path:rno04020,path:rno04072,path:rno04024,path:rno04022,path:rno04114,path:rno04540,path:rno04611,path:rno04062,path:rno04911,path:rno04923,path:rno04912,path:rno04913,path:rno04915,path:rno04914,path:rno04921,path:rno04918,path:rno04916,path:rno04925,path:rno04261,path:rno04270,path:rno04970,path:rno04971,path:rno04972,path:rno04976,path:rno04724,path:rno04727,path:rn…	Purine metabolism|Rap1 signaling pathway|Calcium signaling pathway|Phospholipase D signaling pathway|cAMP signaling pathway|cGMP - PKG signaling pathway|Oocyte meiosis|Gap junction|Platelet activation|Chemokine signaling pathway|Insulin secretion|Regulation of lipolysis in adipocyte|GnRH signaling pathway|Ovarian Steroidogenesis|Estrogen signaling pathway|Progesterone-mediated oocyte maturation|O…
Cdyl	0.000192898	1.18823	Up	chromodomain Y-like [Source:RGD Symbol%3BAcc:1549745]	GO:0005634,GO:0006355,GO:0006351,GO:0004402,GO:0003714,GO:0035064,GO:0016573,GO:1903507	nucleus|regulation of transcription, DNA-templated|transcription, DNA-templated|histone acetyltransferase activity|transcription corepressor activity|methylated histone binding|histone acetylation|negative regulation of nucleic acid-templated transcription	-	-
Plpp3	0.00019326	-1.00787	Down	phospholipid phosphatase 3 [Source:RGD Symbol%3BAcc:620454]	GO:0005789,GO:0005887,GO:0060070,GO:0006644,GO:0042577,GO:0046839,GO:0030148,GO:0042392,GO:1902068,GO:0060020,GO:0001702,GO:0050731,GO:0005178,GO:0050821,GO:0030111,GO:0001568,GO:0051091,GO:0001933,GO:0007155,GO:0016337,GO:0005886,GO:0005794,GO:0005515,GO:0070062,GO:0034109,GO:0044328,GO:0044329,GO:0044330	endoplasmic reticulum membrane|integral component of plasma membrane|canonical Wnt signaling pathway|phospholipid metabolic process|lipid phosphatase activity|phospholipid dephosphorylation|sphingolipid biosynthetic process|sphingosine-1-phosphate phosphatase activity|regulation of sphingolipid mediated signaling pathway|Bergmann glial cell differentiation|gastrulation with mouth forming second|p…	path:rno00561,path:rno00564,path:rno00565,path:rno00600,path:rno04072,path:rno04666,path:rno04975,path:rno05231	Glycerolipid metabolism|Glycerophospholipid metabolism|Ether lipid metabolism|Sphingolipid metabolism|Phospholipase D signaling pathway|Fc gamma R-mediated phagocytosis|Fat digestion and absorption|Choline metabolism in cancer
Alox5ap	0.000204913	2.11786	Up	arachidonate 5-lipoxygenase activating protein [Source:RGD Symbol%3BAcc:2097]	GO:0016021,GO:0005829,GO:0042803,GO:0046982,GO:0016020,GO:0055114,GO:0005789,GO:0005635,GO:0005783,GO:0002675,GO:0019899,GO:0031965,GO:0043085,GO:0008047,GO:0019370,GO:0070207,GO:0019372,GO:0004051,GO:0050544,GO:0002540,GO:0005515,GO:0005634	integral component of membrane|cytosol|protein homodimerization activity|protein heterodimerization activity|membrane|oxidation-reduction process|endoplasmic reticulum membrane|nuclear envelope|endoplasmic reticulum|positive regulation of acute inflammatory response|enzyme binding|nuclear membrane|positive regulation of catalytic activity|enzyme activator activity|leukotriene biosynthetic process…	-	-
Rara	0.000214654	1.13632	Up	retinoic acid receptor%2C alpha [Source:RGD Symbol%3BAcc:3534]	GO:0005634,GO:0005737,GO:0008270,GO:0008584,GO:0032355,GO:0006355,GO:0043565,GO:0006351,GO:0042981,GO:0030425,GO:0033189,GO:0001889,GO:0045471,GO:0008134,GO:0008144,GO:0008285,GO:0043005,GO:0043401,GO:0007565,GO:0045666,GO:0021766,GO:0034097,GO:0003707,GO:0048471,GO:0000900,GO:0003708,GO:0017148,GO:0030850,GO:0031641,GO:0042826,GO:0048027,GO:0048167,GO:0048384,GO:0006468,GO:0003700,GO:0007165,GO:…	nucleus|cytoplasm|zinc ion binding|male gonad development|response to estradiol|regulation of transcription, DNA-templated|sequence-specific DNA binding|transcription, DNA-templated|regulation of apoptotic process|dendrite|response to vitamin A|liver development|response to ethanol|transcription factor binding|drug binding|negative regulation of cell proliferation|neuron projection|steroid hormon…	path:rno05200,path:rno05202,path:rno05221	Pathways in cancer|Transcriptional misregulation in cancers|Acute myeloid leukemia
Aen	0.000229968	1.01482	Up	apoptosis enhancing nuclease [Source:RGD Symbol%3BAcc:1305051]	GO:0003676,GO:0090305,GO:0005654,GO:0010212,GO:0005730,GO:0004527,GO:0042771,GO:0005634,GO:0031965,GO:0005515	nucleic acid binding|nucleic acid phosphodiester bond hydrolysis|nucleoplasm|response to ionizing radiation|nucleolus|exonuclease activity|intrinsic apoptotic signaling pathway in response to DNA damage by p53 class mediator|nucleus|nuclear membrane|protein binding	-	-
Pmepa1	0.000233903	1.37669	Up	prostate transmembrane protein%2C androgen induced 1 [Source:RGD Symbol%3BAcc:1308255]	GO:0016021,GO:0008150,GO:0003674,GO:0005575,GO:0005654,GO:0043231,GO:0000139,GO:0030512,GO:0005515,GO:0010008,GO:0031901,GO:0070412,GO:0060394,GO:0010991,GO:0050699	integral component of membrane|biological_process|molecular_function|cellular_component|nucleoplasm|intracellular membrane-bounded organelle|Golgi membrane|negative regulation of transforming growth factor beta receptor signaling pathway|protein binding|endosome membrane|early endosome membrane|R-SMAD binding|negative regulation of pathway-restricted SMAD protein phosphorylation|negative regulati…	-	-
Has1	0.000235887	2.83301	Up	hyaluronan synthase 1 [Source:RGD Symbol%3BAcc:708528]	GO:0007155,GO:0005887,GO:0044849,GO:0030213,GO:0045226,GO:0050501,GO:0085029,GO:0010764,GO:0036120,GO:0005737,GO:0016020	cell adhesion|integral component of plasma membrane|estrous cycle|hyaluronan biosynthetic process|extracellular polysaccharide biosynthetic process|hyaluronan synthase activity|extracellular matrix assembly|negative regulation of fibroblast migration|cellular response to platelet-derived growth factor stimulus|cytoplasm|membrane	-	-
Acod1	0.000237582	5.28707	Up	aconitate decarboxylase 1 [Source:RGD Symbol%3BAcc:1563454]	GO:0005739,GO:0006952,GO:0047613,GO:0008152,GO:0002760,GO:0071222,GO:0072573	mitochondrion|defense response|aconitate decarboxylase activity|metabolic process|positive regulation of antimicrobial humoral response|cellular response to lipopolysaccharide|tolerance induction to lipopolysaccharide	path:rno00650	Butanoate metabolism
Cldn1	0.000245691	Inf(-)	Down	claudin 1 [Source:RGD Symbol%3BAcc:68422]	GO:0005198,GO:0005887,GO:0042802,GO:0005923,GO:0016328,GO:0061436,GO:0016338,GO:0051260,GO:0005515,GO:0070830,GO:0045216,GO:0051291,GO:0005886,GO:0030054,GO:0016324	structural molecule activity|integral component of plasma membrane|identical protein binding|bicellular tight junction|lateral plasma membrane|establishment of skin barrier|calcium-independent cell-cell adhesion via plasma membrane cell-adhesion molecules|protein homooligomerization|protein binding|bicellular tight junction assembly|cell-cell junction organization|protein heterooligomerization|pl…	path:rno04514,path:rno04530,path:rno04670,path:rno05160	Cell adhesion molecules (CAMs)|Tight junction|Leukocyte transendothelial migration|Hepatitis C
Fes	0.00025051	1.72319	Up	FES proto-oncogene%2C tyrosine kinase [Source:RGD Symbol%3BAcc:1564385]	GO:0005524,GO:0006935,GO:0007155,GO:0045087,GO:0004715,GO:0005102,GO:0042127,GO:0007169,GO:0016477,GO:0030154,GO:0031234,GO:0038083,GO:0043304,GO:0001578,GO:0051297,GO:0008017,GO:0005515,GO:0015630,GO:0004672,GO:0005737,GO:0004713,GO:0018108,GO:0008360,GO:0035091,GO:0030155,GO:0005925,GO:0045595,GO:0034987,GO:0031410,GO:0046777,GO:2000251,GO:2000145,GO:0010976,GO:0031116,GO:0045639	ATP binding|chemotaxis|cell adhesion|innate immune response|non-membrane spanning protein tyrosine kinase activity|receptor binding|regulation of cell proliferation|transmembrane receptor protein tyrosine kinase signaling pathway|cell migration|cell differentiation|extrinsic component of cytoplasmic side of plasma membrane|peptidyl-tyrosine autophosphorylation|regulation of mast cell degranulatio…	path:rno04360	Axon guidance
Clic1	0.000250822	1.33611	Up	chloride intracellular channel 1 [Source:RGD Symbol%3BAcc:1303043]	GO:0005737,GO:0005886,GO:0005635,GO:0006821,GO:1902476,GO:0031965,GO:1903959,GO:0034707,GO:0005247,GO:0045669,GO:0051881,GO:0005739,GO:0005634,GO:0005615,GO:0016020,GO:0048471,GO:0005515,GO:0005254,GO:0072562,GO:0070062,GO:0031982,GO:0070527	cytoplasm|plasma membrane|nuclear envelope|chloride transport|chloride transmembrane transport|nuclear membrane|regulation of anion transmembrane transport|chloride channel complex|voltage-gated chloride channel activity|positive regulation of osteoblast differentiation|regulation of mitochondrial membrane potential|mitochondrion|nucleus|extracellular space|membrane|perinuclear region of cytoplas…	-	-
Itgb2	0.000250997	1.30461	Up	integrin subunit beta 2 [Source:RGD Symbol%3BAcc:1305581]	GO:0046982,GO:0005886,GO:0016337,GO:0050839,GO:0009986,GO:0007568,GO:0032403,GO:0045429,GO:0051092,GO:0007159,GO:0030101,GO:0045766,GO:0043542,GO:0002523,GO:0045123,GO:0016020,GO:0007160,GO:0043113,GO:0005515,GO:0019901,GO:0070062,GO:0043235,GO:0030593,GO:0001948,GO:1903561,GO:0050730,GO:0035987,GO:0034113,GO:0030369,GO:0034687	protein heterodimerization activity|plasma membrane|single organismal cell-cell adhesion|cell adhesion molecule binding|cell surface|aging|protein complex binding|positive regulation of nitric oxide biosynthetic process|positive regulation of NF-kappaB transcription factor activity|leukocyte cell-cell adhesion|natural killer cell activation|positive regulation of angiogenesis|endothelial cell mig…	path:rno04015,path:rno04390,path:rno04514,path:rno04145,path:rno04810,path:rno04610,path:rno04650,path:rno04670,path:rno05323,path:rno05416,path:rno05133,path:rno05134,path:rno05150,path:rno05152,path:rno05166,path:rno05146,path:rno05144,path:rno05140	Rap1 signaling pathway|Hippo signaling pathway|Cell adhesion molecules (CAMs)|Phagosome|Regulation of actin cytoskeleton|Complement and coagulation cascades|Natural killer cell mediated cytotoxicity|Leukocyte transendothelial migration|Rheumatoid arthritis|Viral myocarditis|Pertussis|Legionellosis|Staphylococcus aureus infection|Tuberculosis|HTLV-I infection|Amoebiasis|Malaria|Leishmaniasis
G0s2	0.000251785	2.04659	Up	G0/G1switch 2 [Source:RGD Symbol%3BAcc:1311675]	GO:0005739,GO:0007049,GO:0097191,GO:2001238,GO:0005515	mitochondrion|cell cycle|extrinsic apoptotic signaling pathway|positive regulation of extrinsic apoptotic signaling pathway|protein binding	-	-
Sspn	0.000265503	-1.58886	Down	sarcospan [Source:RGD Symbol%3BAcc:1559723]	GO:0005887,GO:0016010,GO:0030133	integral component of plasma membrane|dystrophin-associated glycoprotein complex|transport vesicle	-	-
Btbd17	0.000267627	-1.39887	Down	BTB domain containing 17 [Source:RGD Symbol%3BAcc:1563331]	-	-	-	-
Mei4	0.00027492	Inf(-)	Down	meiotic double-stranded break formation protein 4 [Source:RGD Symbol%3BAcc:1583682]	GO:0006310,GO:0048477,GO:0007129,GO:0000800,GO:0042138,GO:0005515,GO:0007283	DNA recombination|oogenesis|synapsis|lateral element|meiotic DNA double-strand break formation|protein binding|spermatogenesis	-	-
Fam129b	0.00027774	1.3747	Up	family with sequence similarity 129%2C member B [Source:RGD Symbol%3BAcc:1307018]	GO:0005829,GO:0043066,GO:0005912,GO:0005737,GO:0005886,GO:0015629,GO:0070062	cytosol|negative regulation of apoptotic process|adherens junction|cytoplasm|plasma membrane|actin cytoskeleton|extracellular exosome	-	-
Filip1	0.000284297	-1.46872	Down	filamin A interacting protein 1 [Source:RGD Symbol%3BAcc:628597]	-	-	-	-
Procr	0.000296128	2.13108	Up	protein C receptor [Source:RGD Symbol%3BAcc:1305991]	GO:0006955,GO:0016021,GO:0007596,GO:0005813,GO:0005925,GO:0005515,GO:0070062,GO:0009986,GO:0050819	immune response|integral component of membrane|blood coagulation|centrosome|focal adhesion|protein binding|extracellular exosome|cell surface|negative regulation of coagulation	path:rno04610	Complement and coagulation cascades
Tnfrsf1a	0.000301799	1.05475	Up	TNF receptor superfamily member 1A [Source:RGD Symbol%3BAcc:621237]	GO:0016021,GO:0006954,GO:0005031,GO:0006693,GO:0033209,GO:0050729,GO:0008630,GO:0045121,GO:0042742,GO:0006952,GO:0007166,GO:0019221,GO:0045944,GO:0005515,GO:0009986,GO:0005615,GO:0000139,GO:0043123,GO:0043235,GO:0050728,GO:0071260,GO:0090002,GO:1903140,GO:0042511	integral component of membrane|inflammatory response|tumor necrosis factor-activated receptor activity|prostaglandin metabolic process|tumor necrosis factor-mediated signaling pathway|positive regulation of inflammatory response|intrinsic apoptotic signaling pathway in response to DNA damage|membrane raft|defense response to bacterium|defense response|cell surface receptor signaling pathway|cytok…	path:rno04010,path:rno04064,path:rno04668,path:rno04071,path:rno04060,path:rno04210,path:rno04215,path:rno04920,path:rno04380,path:rno05010,path:rno05014,path:rno04932,path:rno04931,path:rno05152,path:rno05166,path:rno05164,path:rno05160,path:rno05168,path:rno05145,path:rno05142	MAPK signaling pathway|NF-kappa B signaling pathway|TNF signaling pathway|Sphingolipid signaling pathway|Cytokine-cytokine receptor interaction|Apoptosis|Apoptosis - multiple species|Adipocytokine signaling pathway|Osteoclast differentiation|Alzheimer's disease|Amyotrophic lateral sclerosis (ALS)|Non-alcoholic fatty liver disease (NAFLD)|Insulin resistance|Tuberculosis|HTLV-I infection|Influenza …
Slfn4	0.000304412	3.61653	Up	schlafen 4 [Source:RGD Symbol%3BAcc:620455]	GO:0016021,GO:0005524	integral component of membrane|ATP binding	-	-
Aldh1a2	0.000304881	-2.2986	Down	aldehyde dehydrogenase 1 family%2C member A2 [Source:RGD Symbol%3BAcc:620250]	GO:0005829,GO:0032355,GO:0055114,GO:0033189,GO:0001889,GO:0001822,GO:0004029,GO:0016918,GO:0007494,GO:0048471,GO:0004028,GO:0042572,GO:0001758,GO:0042573,GO:0021983,GO:0002138,GO:0005737,GO:0021915,GO:0008285,GO:0034097,GO:0010628,GO:0008284,GO:0009952,GO:0016331,GO:0001568,GO:0003007,GO:0043010,GO:0060324,GO:0071300,GO:0030900,GO:0043065,GO:0030324,GO:0014032,GO:0031016,GO:0048738,GO:0048384,GO:…	cytosol|response to estradiol|oxidation-reduction process|response to vitamin A|liver development|kidney development|aldehyde dehydrogenase (NAD) activity|retinal binding|midgut development|perinuclear region of cytoplasm|3-chloroallyl aldehyde dehydrogenase activity|retinol metabolic process|retinal dehydrogenase activity|retinoic acid metabolic process|pituitary gland development|retinoic acid …	path:rno00830	Retinol metabolism
Plau	0.000318311	3.08267	Up	plasminogen activator%2C urokinase [Source:RGD Symbol%3BAcc:3343]	GO:0007283,GO:0005615,GO:0016020,GO:0071333,GO:0016310,GO:0004252,GO:0071222,GO:0014911,GO:0042060,GO:0008284,GO:0071456,GO:0014823,GO:0016301,GO:0071310,GO:0055093,GO:2000379,GO:0001525,GO:0008233,GO:0007566,GO:0071498,GO:0042730,GO:0033628,GO:0070997,GO:0043403,GO:2000345,GO:0060279,GO:0031639,GO:0035728,GO:0035729,GO:0072734,GO:0014909,GO:0001666,GO:0042127,GO:0005925,GO:0005515,GO:0070062,GO:…	spermatogenesis|extracellular space|membrane|cellular response to glucose stimulus|phosphorylation|serine-type endopeptidase activity|cellular response to lipopolysaccharide|positive regulation of smooth muscle cell migration|wound healing|positive regulation of cell proliferation|cellular response to hypoxia|response to activity|kinase activity|cellular response to organic substance|response to …	path:rno04064,path:rno04610,path:rno05202,path:rno05206,path:rno05205	NF-kappa B signaling pathway|Complement and coagulation cascades|Transcriptional misregulation in cancers|MicroRNAs in cancer|Proteoglycans in cancer
Ptgs2	0.00032323	1.10307	Up	prostaglandin-endoperoxide synthase 2 [Source:RGD Symbol%3BAcc:620349]	GO:0005634,GO:0005737,GO:0005515,GO:0032355,GO:0008289,GO:0006954,GO:0046872,GO:0055114,GO:0005789,GO:0014070,GO:0032496,GO:0051384,GO:0043234,GO:0005901,GO:0008284,GO:0042493,GO:0010243,GO:0010226,GO:0043065,GO:0048661,GO:0071260,GO:0010033,GO:0008285,GO:0006979,GO:0020037,GO:0045907,GO:0030728,GO:0034097,GO:0034644,GO:0045986,GO:0008217,GO:0019233,GO:0007613,GO:0009314,GO:0010042,GO:0016702,GO:…	nucleus|cytoplasm|protein binding|response to estradiol|lipid binding|inflammatory response|metal ion binding|oxidation-reduction process|endoplasmic reticulum membrane|response to organic cyclic compound|response to lipopolysaccharide|response to glucocorticoid|protein complex|caveola|positive regulation of cell proliferation|response to drug|response to organonitrogen compound|response to lithi…	path:rno00590,path:rno04370,path:rno04064,path:rno04668,path:rno04923,path:rno04913,path:rno04921,path:rno04726,path:rno04723,path:rno05200,path:rno05206,path:rno05204,path:rno05222,path:rno05140	Arachidonic acid metabolism|VEGF signaling pathway|NF-kappa B signaling pathway|TNF signaling pathway|Regulation of lipolysis in adipocyte|Ovarian Steroidogenesis|Oxytocin signaling pathway|Serotonergic synapse|Retrograde endocannabinoid signaling|Pathways in cancer|MicroRNAs in cancer|Chemical carcinogenesis|Small cell lung cancer|Leishmaniasis
Tmbim1	0.000338417	1.20486	Up	transmembrane BAX inhibitor motif containing 1 [Source:RGD Symbol%3BAcc:1359409]	GO:0016021,GO:0005794,GO:0005123,GO:0048553,GO:2000504,GO:1902042,GO:0090005,GO:1902045,GO:0070062,GO:0010008,GO:0005765	integral component of membrane|Golgi apparatus|death receptor binding|negative regulation of metalloenzyme activity|positive regulation of blood vessel remodeling|negative regulation of extrinsic apoptotic signaling pathway via death domain receptors|negative regulation of establishment of protein localization to plasma membrane|negative regulation of Fas signaling pathway|extracellular exosome|e…	-	-
LOC108348215	0.000344759	Inf(-)	Down	zinc finger protein 420-like [Source:RGD Symbol%3BAcc:11371780]	GO:0006355,GO:0003676,GO:0046872,GO:0005622,GO:0003700	regulation of transcription, DNA-templated|nucleic acid binding|metal ion binding|intracellular|transcription factor activity, sequence-specific DNA binding	-	-
Cd63	0.000350826	1.09086	Up	Cd63 molecule [Source:RGD Symbol%3BAcc:62080]	GO:0016021,GO:0005737,GO:0005515,GO:0005886,GO:0005887,GO:0045785,GO:0007166,GO:0043234,GO:0032403,GO:0005764,GO:0045807,GO:0010633,GO:0012505,GO:0030855,GO:1900746,GO:0050931,GO:0043473,GO:0005770,GO:0005615,GO:0007160,GO:0016477,GO:0070062,GO:0010008,GO:0031902,GO:0009986,GO:0005765,GO:0031904,GO:0031226,GO:0035646,GO:0034613,GO:0002092,GO:0048757,GO:0097487,GO:2000680,GO:2001046,GO:0015031,GO:…	integral component of membrane|cytoplasm|protein binding|plasma membrane|integral component of plasma membrane|positive regulation of cell adhesion|cell surface receptor signaling pathway|protein complex|protein complex binding|lysosome|positive regulation of endocytosis|negative regulation of epithelial cell migration|endomembrane system|epithelial cell differentiation|regulation of vascular end…	path:rno04142,path:rno05205	Lysosome|Proteoglycans in cancer
AABR07024439.1	0.000352677	-1.24556	Down	-	-		-	-
Fgr	0.000353976	1.2433	Up	FGR proto-oncogene%2C Src family tyrosine kinase [Source:RGD Symbol%3BAcc:621319]	GO:0005524,GO:0005515,GO:0019901,GO:0005829,GO:0008150,GO:0008360,GO:0005886,GO:0045859,GO:0030335,GO:0045087,GO:0004715,GO:0018108,GO:0005102,GO:0004713,GO:0005743,GO:0005758,GO:0007229,GO:0042127,GO:0007169,GO:0030154,GO:0071375,GO:0015629,GO:0034987,GO:0050764,GO:0001784,GO:0032587,GO:0031234,GO:0050715,GO:0038083,GO:0045088,GO:0050830,GO:0043306,GO:0005856,GO:0070062,GO:0046777,GO:0014068,GO:…	ATP binding|protein binding|protein kinase binding|cytosol|biological_process|regulation of cell shape|plasma membrane|regulation of protein kinase activity|positive regulation of cell migration|innate immune response|non-membrane spanning protein tyrosine kinase activity|peptidyl-tyrosine phosphorylation|receptor binding|protein tyrosine kinase activity|mitochondrial inner membrane|mitochondrial…	path:rno04062,path:rno05169	Chemokine signaling pathway|Epstein-Barr virus infection
Unc93b1	0.000361829	1.17958	Up	unc-93 homolog B1%2C TLR signaling regulator [Source:RGD Symbol%3BAcc:1311984]	GO:0016021,GO:0008150,GO:0003674,GO:0005575,GO:0005783,GO:0005768,GO:0034138,GO:0034162,GO:0034154	integral component of membrane|biological_process|molecular_function|cellular_component|endoplasmic reticulum|endosome|toll-like receptor 3 signaling pathway|toll-like receptor 9 signaling pathway|toll-like receptor 7 signaling pathway	-	-
Rac2	0.000365515	1.48187	Up	Rac family small GTPase 2 [Source:RGD Symbol%3BAcc:1307568]	GO:0005525,GO:0007264,GO:0030036,GO:0045453,GO:0060753,GO:0030031,GO:0090023,GO:0042129,GO:0019887,GO:0005635,GO:0043304,GO:0010592,GO:0008284,GO:0006935,GO:0045859,GO:0003924,GO:0007186,GO:0016020,GO:0005737,GO:0005829,GO:0007015,GO:0005925,GO:0005884,GO:0030027,GO:0070062,GO:1903955,GO:0010810,GO:0060263,GO:0071593,GO:1902622	GTP binding|small GTPase mediated signal transduction|actin cytoskeleton organization|bone resorption|regulation of mast cell chemotaxis|cell projection assembly|positive regulation of neutrophil chemotaxis|regulation of T cell proliferation|protein kinase regulator activity|nuclear envelope|regulation of mast cell degranulation|positive regulation of lamellipodium assembly|positive regulation of…	path:rno04014,path:rno04015,path:rno04010,path:rno04310,path:rno04370,path:rno04071,path:rno04024,path:rno04810,path:rno04510,path:rno04520,path:rno04650,path:rno04662,path:rno04664,path:rno04666,path:rno04670,path:rno04062,path:rno04360,path:rno05200,path:rno05231,path:rno05210,path:rno05212,path:rno05416	Ras signaling pathway|Rap1 signaling pathway|MAPK signaling pathway|Wnt signaling pathway|VEGF signaling pathway|Sphingolipid signaling pathway|cAMP signaling pathway|Regulation of actin cytoskeleton|Focal adhesion|Adherens junction|Natural killer cell mediated cytotoxicity|B cell receptor signaling pathway|Fc epsilon RI signaling pathway|Fc gamma R-mediated phagocytosis|Leukocyte transendothelia…
Clec4e	0.000366617	3.64244	Up	C-type lectin domain family 4%2C member E [Source:RGD Symbol%3BAcc:1359298]	GO:0016021,GO:0030246,GO:0002292,GO:0038094,GO:0050715,GO:0045087,GO:0042742,GO:0006955,GO:0004872,GO:0005515	integral component of membrane|carbohydrate binding|T cell differentiation involved in immune response|Fc-gamma receptor signaling pathway|positive regulation of cytokine secretion|innate immune response|defense response to bacterium|immune response|receptor activity|protein binding	-	-
Hcar2	0.000373997	4.3038	Up	hydroxycarboxylic acid receptor 2 [Source:RGD Symbol%3BAcc:727952]	GO:0007186,GO:0005886,GO:0006915,GO:0033031,GO:0050995,GO:0070165,GO:0070553,GO:0035590,GO:0001614,GO:0005525,GO:0016021	G-protein coupled receptor signaling pathway|plasma membrane|apoptotic process|positive regulation of neutrophil apoptotic process|negative regulation of lipid catabolic process|positive regulation of adiponectin secretion|nicotinic acid receptor activity|purinergic nucleotide receptor signaling pathway|purinergic nucleotide receptor activity|GTP binding|integral component of membrane	path:rno04024	cAMP signaling pathway
Stard9	0.000374357	-1.0217	Down	StAR-related lipid transfer domain containing 9 [Source:RGD Symbol%3BAcc:1593360]	GO:0005524,GO:0008289,GO:0003777,GO:0007018,GO:0008017,GO:0005871,GO:0005874,GO:0005634,GO:0005737,GO:0005654,GO:0008152,GO:0005794,GO:0051225,GO:0005814,GO:0008574	ATP binding|lipid binding|microtubule motor activity|microtubule-based movement|microtubule binding|kinesin complex|microtubule|nucleus|cytoplasm|nucleoplasm|metabolic process|Golgi apparatus|spindle assembly|centriole|ATP-dependent microtubule motor activity, plus-end-directed	-	-
Cxcr2	0.000377509	4.09859	Up	C-X-C motif chemokine receptor 2 [Source:RGD Symbol%3BAcc:2906]	GO:0016021,GO:0005829,GO:0007186,GO:0016494,GO:0070098,GO:0003674,GO:0005575,GO:0005886,GO:0043066,GO:0007204,GO:0090023,GO:0019959,GO:0030901,GO:0043117,GO:0045766,GO:0033030,GO:0030593,GO:0002438,GO:0002690,GO:0010666,GO:0072173,GO:0004950,GO:0005515,GO:0006935	integral component of membrane|cytosol|G-protein coupled receptor signaling pathway|C-X-C chemokine receptor activity|chemokine-mediated signaling pathway|molecular_function|cellular_component|plasma membrane|negative regulation of apoptotic process|positive regulation of cytosolic calcium ion concentration|positive regulation of neutrophil chemotaxis|interleukin-8 binding|midbrain development|po…	path:rno04072,path:rno04060,path:rno04144,path:rno04062	Phospholipase D signaling pathway|Cytokine-cytokine receptor interaction|Endocytosis|Chemokine signaling pathway
Lrrc25	0.000394474	2.60482	Up	leucine rich repeat containing 25 [Source:RGD Symbol%3BAcc:1564818]	GO:0016021,GO:0005515	integral component of membrane|protein binding	-	-
Sox7	0.000403782	1.1874	Up	SRY box 7 [Source:RGD Symbol%3BAcc:1310038]	GO:0008150,GO:0003674,GO:0005575,GO:0003705,GO:0044212,GO:0045893,GO:0006357,GO:0043565,GO:0005634,GO:0003700,GO:0005737	biological_process|molecular_function|cellular_component|transcription factor activity, RNA polymerase II distal enhancer sequence-specific binding|transcription regulatory region DNA binding|positive regulation of transcription, DNA-templated|regulation of transcription from RNA polymerase II promoter|sequence-specific DNA binding|nucleus|transcription factor activity, sequence-specific DNA bind…	-	-
Sipa1l3	0.000429899	1.02142	Up	signal-induced proliferation-associated 1 like 3 [Source:RGD Symbol%3BAcc:1311432]	GO:0005096,GO:0043547,GO:0051056,GO:0005615,GO:0007010,GO:0003382,GO:0090162,GO:0002244,GO:0001654	GTPase activator activity|positive regulation of GTPase activity|regulation of small GTPase mediated signal transduction|extracellular space|cytoskeleton organization|epithelial cell morphogenesis|establishment of epithelial cell polarity|hematopoietic progenitor cell differentiation|eye development	-	-
Enox1	0.000431642	1.05172	Up	ecto-NOX disulfide-thiol exchanger 1 [Source:RGD Symbol%3BAcc:1306118]	GO:0000166,GO:0008150,GO:0003674,GO:0005575,GO:0003676,GO:0005515	nucleotide binding|biological_process|molecular_function|cellular_component|nucleic acid binding|protein binding	-	-
Angpt2	0.000454775	1.49957	Up	angiopoietin 2 [Source:RGD Symbol%3BAcc:621861]	GO:0005634,GO:0003674,GO:0005615,GO:0046872,GO:0005886,GO:0014070,GO:0001666,GO:0009612,GO:0014823,GO:0009749,GO:0042995,GO:0060135,GO:0031100,GO:0009314,GO:0071363,GO:0001525,GO:0045766,GO:0007281,GO:0072012,GO:0010812,GO:0048514,GO:0016525,GO:0005515,GO:0030971,GO:0048014,GO:0043537,GO:0050928	nucleus|molecular_function|extracellular space|metal ion binding|plasma membrane|response to organic cyclic compound|response to hypoxia|response to mechanical stimulus|response to activity|response to glucose|cell projection|maternal process involved in female pregnancy|organ regeneration|response to radiation|cellular response to growth factor stimulus|angiogenesis|positive regulation of angiog…	path:rno04014,path:rno04015,path:rno04066,path:rno04151	Ras signaling pathway|Rap1 signaling pathway|HIF-1 signaling pathway|PI3K-Akt signaling pathway
Relt	0.000458183	1.29438	Up	RELT%2C TNF receptor [Source:RGD Symbol%3BAcc:1305381]	GO:0006955,GO:0006954,GO:0007275,GO:0042981,GO:0005887,GO:0032496,GO:0043410,GO:0005031,GO:0033209,GO:0042127,GO:0097190,GO:0070062	immune response|inflammatory response|multicellular organismal development|regulation of apoptotic process|integral component of plasma membrane|response to lipopolysaccharide|positive regulation of MAPK cascade|tumor necrosis factor-activated receptor activity|tumor necrosis factor-mediated signaling pathway|regulation of cell proliferation|apoptotic signaling pathway|extracellular exosome	path:rno04060	Cytokine-cytokine receptor interaction
Cyp4f18	0.000470001	2.66999	Up	cytochrome P450%2C family 4%2C subfamily f%2C polypeptide 18 [Source:RGD Symbol%3BAcc:1305261]	GO:0016021,GO:0055114,GO:0005506,GO:0004497,GO:0020037,GO:0016705	integral component of membrane|oxidation-reduction process|iron ion binding|monooxygenase activity|heme binding|oxidoreductase activity, acting on paired donors, with incorporation or reduction of molecular oxygen	path:rno00590	Arachidonic acid metabolism
Igsf9b	0.000473101	1.31189	Up	immunoglobulin superfamily%2C member 9B [Source:RGD Symbol%3BAcc:1564717]	GO:0016021,GO:0097151,GO:0060077,GO:0019900,GO:0030425,GO:0043025,GO:0007156	integral component of membrane|positive regulation of inhibitory postsynaptic potential|inhibitory synapse|kinase binding|dendrite|neuronal cell body|homophilic cell adhesion via plasma membrane adhesion molecules	-	-
Gpd1	0.000512121	1.12532	Up	glycerol-3-phosphate dehydrogenase 1 [Source:RGD Symbol%3BAcc:621381]	GO:0005829,GO:0042803,GO:0005975,GO:0051287,GO:0004368,GO:0006072,GO:0009331,GO:0006734,GO:0004367,GO:0046168,GO:0006116,GO:0046486,GO:0006127,GO:0045821,GO:0006094,GO:0071356,GO:0071320,GO:0005739,GO:0070062	cytosol|protein homodimerization activity|carbohydrate metabolic process|NAD binding|glycerol-3-phosphate dehydrogenase activity|glycerol-3-phosphate metabolic process|glycerol-3-phosphate dehydrogenase complex|NADH metabolic process|glycerol-3-phosphate dehydrogenase [NAD+] activity|glycerol-3-phosphate catabolic process|NADH oxidation|glycerolipid metabolic process|glycerophosphate shuttle|posi…	path:rno00564	Glycerophospholipid metabolism
Serinc2	0.000520488	1.00906	Up	serine incorporator 2 [Source:RGD Symbol%3BAcc:1311396]	GO:0016021,GO:0005886,GO:0005789,GO:0006658,GO:0015194,GO:0015825,GO:0006665,GO:1904219,GO:1904222,GO:0070062	integral component of membrane|plasma membrane|endoplasmic reticulum membrane|phosphatidylserine metabolic process|L-serine transmembrane transporter activity|L-serine transport|sphingolipid metabolic process|positive regulation of CDP-diacylglycerol-serine O-phosphatidyltransferase activity|positive regulation of serine C-palmitoyltransferase activity|extracellular exosome	-	-
Lum	0.000524176	-7.46805	Down	lumican [Source:RGD Symbol%3BAcc:620984]	GO:0003674,GO:0005615,GO:0005578,GO:0014070,GO:0005518,GO:0070848,GO:0051216,GO:0018146,GO:0042340,GO:0031012,GO:0005515,GO:0070062,GO:0005583,GO:0045944,GO:0032914	molecular_function|extracellular space|proteinaceous extracellular matrix|response to organic cyclic compound|collagen binding|response to growth factor|cartilage development|keratan sulfate biosynthetic process|keratan sulfate catabolic process|extracellular matrix|protein binding|extracellular exosome|fibrillar collagen trimer|positive regulation of transcription from RNA polymerase II promoter…	path:rno05205	Proteoglycans in cancer
Rnf19b	0.000540613	1.35224	Up	ring finger protein 19B [Source:RGD Symbol%3BAcc:1305470]	GO:0016021,GO:0008270,GO:0016567,GO:0004842,GO:0005737,GO:0005515	integral component of membrane|zinc ion binding|protein ubiquitination|ubiquitin-protein transferase activity|cytoplasm|protein binding	-	-
Lilrb4	0.000551528	2.28571	Up	leukocyte immunoglobulin like receptor B4 [Source:RGD Symbol%3BAcc:1359090]	GO:0016021	integral component of membrane	path:rno04380	Osteoclast differentiation
RGD1307182	0.00055605	2.74543	Up	similar to RIKEN cDNA B430306N03 gene [Source:RGD Symbol%3BAcc:1307182]	GO:0016021	integral component of membrane	-	-
Cyp1b1	0.000574666	1.0902	Up	cytochrome P450%2C family 1%2C subfamily b%2C polypeptide 1 [Source:RGD Symbol%3BAcc:2460]	GO:0055114,GO:0005506,GO:0043231,GO:0004497,GO:0020037,GO:0016705,GO:0016021,GO:0046466,GO:0071603,GO:0042574,GO:0008210,GO:0033629,GO:0061304,GO:0006725,GO:0002930,GO:0046427,GO:0061298,GO:0009404,GO:0008631,GO:0010575,GO:2000377,GO:0043542,GO:0009636,GO:0006809,GO:0048514,GO:0042572,GO:0045766,GO:0030199,GO:0019369,GO:0032088,GO:0043065,GO:0070301,GO:0030336,GO:0001525,GO:0016712,GO:0007155,GO:…	oxidation-reduction process|iron ion binding|intracellular membrane-bounded organelle|monooxygenase activity|heme binding|oxidoreductase activity, acting on paired donors, with incorporation or reduction of molecular oxygen|integral component of membrane|membrane lipid catabolic process|endothelial cell-cell adhesion|retinal metabolic process|estrogen metabolic process|negative regulation of cell…	path:rno00140,path:rno00380,path:rno00980,path:rno04913,path:rno05206,path:rno05204	Steroid hormone biosynthesis|Tryptophan metabolism|Metabolism of xenobiotics by cytochrome P450|Ovarian Steroidogenesis|MicroRNAs in cancer|Chemical carcinogenesis
Htr1a	0.000579056	-2.12637	Down	5-hydroxytryptamine receptor 1A [Source:RGD Symbol%3BAcc:2845]	GO:0042310,GO:0008283,GO:0046883,GO:0050795,GO:0014062,GO:0042053,GO:0042428,GO:0035640,GO:0001662,GO:0007210,GO:0004993,GO:0007186,GO:0005887,GO:0005515,GO:0007198	vasoconstriction|cell proliferation|regulation of hormone secretion|regulation of behavior|regulation of serotonin secretion|regulation of dopamine metabolic process|serotonin metabolic process|exploration behavior|behavioral fear response|serotonin receptor signaling pathway|serotonin receptor activity|G-protein coupled receptor signaling pathway|integral component of plasma membrane|protein bin…	path:rno04024,path:rno04080,path:rno04726,path:rno04742	cAMP signaling pathway|Neuroactive ligand-receptor interaction|Serotonergic synapse|Taste transduction
Abca8	0.000611442	-1.6574	Down	ATP binding cassette subfamily A member 8 [Source:RGD Symbol%3BAcc:1307069]	GO:0016021,GO:0008152,GO:0005524,GO:0008150,GO:0003674,GO:0005575,GO:0005743,GO:0006810,GO:0042626	integral component of membrane|metabolic process|ATP binding|biological_process|molecular_function|cellular_component|mitochondrial inner membrane|transport|ATPase activity, coupled to transmembrane movement of substances	-	-
Glis3	0.000613813	1.37086	Up	GLIS family zinc finger 3 [Source:MGI Symbol%3BAcc:MGI:2444289]	GO:0046872,GO:0005654,GO:0005794	metal ion binding|nucleoplasm|Golgi apparatus	-	-
Ptprc	0.000671551	1.17077	Up	protein tyrosine phosphatase%2C receptor type%2C C [Source:RGD Symbol%3BAcc:3451]	GO:0016021,GO:0005515,GO:0019901,GO:0005622,GO:0051607,GO:0019887,GO:0005887,GO:0004725,GO:0035335,GO:0016311,GO:0045121,GO:0009986,GO:0005925,GO:0006470,GO:0042102,GO:0051726,GO:0009898,GO:0050853,GO:0042100,GO:0006469,GO:0050852,GO:0051209,GO:0010332,GO:0001915,GO:0001960,GO:0005001,GO:0030217,GO:0050857	integral component of membrane|protein binding|protein kinase binding|intracellular|defense response to virus|protein kinase regulator activity|integral component of plasma membrane|protein tyrosine phosphatase activity|peptidyl-tyrosine dephosphorylation|dephosphorylation|membrane raft|cell surface|focal adhesion|protein dephosphorylation|positive regulation of T cell proliferation|regulation of…	path:rno04514,path:rno04660,path:rno04666,path:rno05340	Cell adhesion molecules (CAMs)|T cell receptor signaling pathway|Fc gamma R-mediated phagocytosis|Primary immunodeficiency
Napsa	0.000691514	4.12	Up	napsin A aspartic peptidase [Source:RGD Symbol%3BAcc:61940]	GO:0005615,GO:0006508,GO:0004190,GO:0005764,GO:0030163,GO:0097208,GO:0008233,GO:0070062,GO:0004175,GO:0033619,GO:0043129,GO:0005515	extracellular space|proteolysis|aspartic-type endopeptidase activity|lysosome|protein catabolic process|alveolar lamellar body|peptidase activity|extracellular exosome|endopeptidase activity|membrane protein proteolysis|surfactant homeostasis|protein binding	-	-
Myorg	0.000743036	-1.02093	Down	myogenesis regulating glycosidase [Source:RGD Symbol%3BAcc:1309821]	GO:0016021,GO:0005975,GO:0004553,GO:0005515,GO:0031965,GO:0048741,GO:0051897,GO:0043568	integral component of membrane|carbohydrate metabolic process|hydrolase activity, hydrolyzing O-glycosyl compounds|protein binding|nuclear membrane|skeletal muscle fiber development|positive regulation of protein kinase B signaling|positive regulation of insulin-like growth factor receptor signaling pathway	-	-
Slco1a2	0.000743777	Inf(-)	Down	solute carrier organic anion transporter family%2C member 1A2 [Source:RGD Symbol%3BAcc:70985]	GO:0005887,GO:0031526,GO:0031100,GO:0015347,GO:0043252,GO:0098656,GO:0008028,GO:0015718,GO:0015721,GO:0008206,GO:0008514,GO:0015711,GO:0015349,GO:0070327,GO:0015125,GO:0050892	integral component of plasma membrane|brush border membrane|organ regeneration|sodium-independent organic anion transmembrane transporter activity|sodium-independent organic anion transport|anion transmembrane transport|monocarboxylic acid transmembrane transporter activity|monocarboxylic acid transport|bile acid and bile salt transport|bile acid metabolic process|organic anion transmembrane tran…	path:rno04976	Bile secretion
Cntd1	0.000746274	Inf(-)	Down	cyclin N-terminal domain containing 1 [Source:RGD Symbol%3BAcc:1564542]	GO:0007131,GO:0007283	reciprocal meiotic recombination|spermatogenesis	-	-
Slfn2	0.00076334	2.09567	Up	schlafen 2 [Source:RGD Symbol%3BAcc:1308645]	GO:0005524,GO:0008285	ATP binding|negative regulation of cell proliferation	-	-
Cxcr4	0.000812031	2.1186	Up	C-X-C motif chemokine receptor 4 [Source:RGD Symbol%3BAcc:620465]	GO:0016021,GO:0006935,GO:0007186,GO:0016494,GO:0070098,GO:0060048,GO:0005886,GO:0005768,GO:0008144,GO:0016477,GO:0019955,GO:0016493,GO:0051924,GO:0042119,GO:0001764,GO:0002064,GO:0008038,GO:0022029,GO:0043067,GO:0050920,GO:0005764,GO:0003779,GO:0031625,GO:0005769,GO:0019722,GO:0005515,GO:0031252,GO:0070062,GO:0031410,GO:0009986,GO:0001666,GO:0005770,GO:0016023,GO:0043130,GO:0071345,GO:0032027	integral component of membrane|chemotaxis|G-protein coupled receptor signaling pathway|C-X-C chemokine receptor activity|chemokine-mediated signaling pathway|cardiac muscle contraction|plasma membrane|endosome|drug binding|cell migration|cytokine binding|C-C chemokine receptor activity|regulation of calcium ion transport|neutrophil activation|neuron migration|epithelial cell development|neuron re…	path:rno04060,path:rno04144,path:rno04670,path:rno04672,path:rno04062,path:rno04360,path:rno05200	Cytokine-cytokine receptor interaction|Endocytosis|Leukocyte transendothelial migration|Intestinal immune network for IgA production|Chemokine signaling pathway|Axon guidance|Pathways in cancer
Soat1	0.000853781	1.09214	Up	sterol O-acyltransferase 1 [Source:RGD Symbol%3BAcc:621641]	GO:0016021,GO:0005789,GO:0042632,GO:0034435,GO:0034736,GO:0004772,GO:0008203,GO:0016020,GO:0005783,GO:0015485,GO:0000062,GO:0005515,GO:0033344,GO:0034379,GO:0010742,GO:0010878,GO:0042986	integral component of membrane|endoplasmic reticulum membrane|cholesterol homeostasis|cholesterol esterification|cholesterol O-acyltransferase activity|sterol O-acyltransferase activity|cholesterol metabolic process|membrane|endoplasmic reticulum|cholesterol binding|fatty-acyl-CoA binding|protein binding|cholesterol efflux|very-low-density lipoprotein particle assembly|macrophage derived foam cel…	path:rno00100	Steroid biosynthesis
Fcgr2b	0.000884412	1.46914	Up	Fc fragment of IgG receptor IIb [Source:RGD Symbol%3BAcc:631331]	GO:0016021,GO:0032355,GO:0005886,GO:0071222,GO:0045121,GO:0009986,GO:0019864,GO:0032456,GO:0006898,GO:0055037,GO:0002434,GO:0019865,GO:0033030	integral component of membrane|response to estradiol|plasma membrane|cellular response to lipopolysaccharide|membrane raft|cell surface|IgG binding|endocytic recycling|receptor-mediated endocytosis|recycling endosome|immune complex clearance|immunoglobulin binding|negative regulation of neutrophil apoptotic process	path:rno04145,path:rno04662,path:rno04666,path:rno04380,path:rno05150,path:rno05152,path:rno05162	Phagosome|B cell receptor signaling pathway|Fc gamma R-mediated phagocytosis|Osteoclast differentiation|Staphylococcus aureus infection|Tuberculosis|Measles
Ggta1	0.000938668	1.38881	Up	glycoprotein%2C alpha-galactosyltransferase 1 [Source:RGD Symbol%3BAcc:629476]	GO:0016021,GO:0046872,GO:0032580,GO:0031985,GO:0047276,GO:0033580,GO:0005975,GO:0016758	integral component of membrane|metal ion binding|Golgi cisterna membrane|Golgi cisterna|N-acetyllactosaminide 3-alpha-galactosyltransferase activity|protein galactosylation at cell surface|carbohydrate metabolic process|transferase activity, transferring hexosyl groups	path:rno00601	Glycosphingolipid biosynthesis - lacto and neolacto series
Anxa2	0.00097656	1.26305	Up	annexin A2 [Source:RGD Symbol%3BAcc:621170]	GO:0005737,GO:0005509,GO:0005886,GO:0005604,GO:0043086,GO:0043234,GO:0097066,GO:0001934,GO:0051015,GO:0005544,GO:0017137,GO:0048471,GO:0048146,GO:0001726,GO:0005938,GO:0031982,GO:0007589,GO:0005546,GO:0072661,GO:0042470,GO:0044354,GO:0051917,GO:0051099,GO:0032804,GO:2000273,GO:0002091,GO:0019897,GO:0043220,GO:0035749,GO:0042730,GO:0030199,GO:0016323,GO:1900121,GO:0001525,GO:0005769,GO:0042383,GO:…	cytoplasm|calcium ion binding|plasma membrane|basement membrane|negative regulation of catalytic activity|protein complex|response to thyroid hormone|positive regulation of protein phosphorylation|actin filament binding|calcium-dependent phospholipid binding|Rab GTPase binding|perinuclear region of cytoplasm|positive regulation of fibroblast proliferation|ruffle|cell cortex|vesicle|body fluid sec…	-	-
Thbs1	0.000977869	3.37099	Up	thrombospondin 1 [Source:RGD Symbol%3BAcc:1588455]	GO:0006954,GO:0005615,GO:0008201,GO:0007155,GO:0005509,GO:0016525,GO:0050840,GO:0006955,GO:0007050,GO:0031012,GO:0043066,GO:0005577,GO:0018149,GO:0016477,GO:0000187,GO:0043236,GO:0030141,GO:0005515,GO:0043154,GO:0030335,GO:0002040,GO:0009897,GO:0070062,GO:0001968,GO:0009986,GO:2000379,GO:0045766,GO:0017134,GO:0051897,GO:0031091,GO:0042535,GO:0030511,GO:0001937,GO:0010596,GO:0042327,GO:0045727,GO:…	inflammatory response|extracellular space|heparin binding|cell adhesion|calcium ion binding|negative regulation of angiogenesis|extracellular matrix binding|immune response|cell cycle arrest|extracellular matrix|negative regulation of apoptotic process|fibrinogen complex|peptide cross-linking|cell migration|activation of MAPK activity|laminin binding|secretory granule|protein binding|negative reg…	path:rno04015,path:rno04350,path:rno04151,path:rno04512,path:rno04145,path:rno04115,path:rno04510,path:rno05206,path:rno05205,path:rno05219,path:rno05144	Rap1 signaling pathway|TGF-beta signaling pathway|PI3K-Akt signaling pathway|ECM-receptor interaction|Phagosome|p53 signaling pathway|Focal adhesion|MicroRNAs in cancer|Proteoglycans in cancer|Bladder cancer|Malaria
Sh2b2	0.000987573	1.20325	Up	SH2B adaptor protein 2 [Source:RGD Symbol%3BAcc:69284]	GO:0005737,GO:0016020,GO:0035556,GO:0007399,GO:0004871,GO:0009967,GO:0042802,GO:0046578,GO:0050851,GO:0019222,GO:0001922,GO:0005068,GO:0005884,GO:0005070,GO:0001726,GO:0001725,GO:0050873,GO:0050776,GO:0030036,GO:0019221,GO:0008286,GO:0005515	cytoplasm|membrane|intracellular signal transduction|nervous system development|signal transducer activity|positive regulation of signal transduction|identical protein binding|regulation of Ras protein signal transduction|antigen receptor-mediated signaling pathway|regulation of metabolic process|B-1 B cell homeostasis|transmembrane receptor protein tyrosine kinase adaptor activity|actin filament…	path:rno04910,path:rno04722	Insulin signaling pathway|Neurotrophin signaling pathway
Itgam	0.00102363	1.09569	Up	integrin subunit alpha M [Source:RGD Symbol%3BAcc:2926]	GO:0007155,GO:0007229,GO:0008305,GO:0005615,GO:0005515,GO:0070062,GO:0009986,GO:0001948,GO:0010668	cell adhesion|integrin-mediated signaling pathway|integrin complex|extracellular space|protein binding|extracellular exosome|cell surface|glycoprotein binding|ectodermal cell differentiation	-	-
Ecscr	0.00102538	2.58117	Up	endothelial cell surface expressed chemotaxis and apoptosis regulator [Source:RGD Symbol%3BAcc:1594804]	GO:0016021,GO:0005886,GO:0016525,GO:0005829	integral component of membrane|plasma membrane|negative regulation of angiogenesis|cytosol	-	-
Ccl6	0.00103079	1.88126	Up	chemokine (C-C motif) ligand 6 [Source:RGD Symbol%3BAcc:1303200]	GO:0007186,GO:0070098,GO:0005615,GO:0043547,GO:0071347,GO:0071356,GO:0050729,GO:0070374,GO:0008009,GO:0060326,GO:0071346,GO:0006915,GO:0030593,GO:0002548,GO:0048020,GO:0048245,GO:0048247	G-protein coupled receptor signaling pathway|chemokine-mediated signaling pathway|extracellular space|positive regulation of GTPase activity|cellular response to interleukin-1|cellular response to tumor necrosis factor|positive regulation of inflammatory response|positive regulation of ERK1 and ERK2 cascade|chemokine activity|cell chemotaxis|cellular response to interferon-gamma|apoptotic process…	path:rno04060,path:rno04062	Cytokine-cytokine receptor interaction|Chemokine signaling pathway
Srgn	0.00103709	1.17154	Up	serglycin [Source:RGD Symbol%3BAcc:619969]	GO:0008150,GO:0005615,GO:0005794,GO:0000139,GO:0008626,GO:0016485,GO:0005518,GO:0042588,GO:0031214,GO:0042629,GO:0050710,GO:0030502,GO:0033364,GO:0033368,GO:0033371,GO:0033373,GO:0033382,GO:0005515	biological_process|extracellular space|Golgi apparatus|Golgi membrane|granzyme-mediated apoptotic signaling pathway|protein processing|collagen binding|zymogen granule|biomineral tissue development|mast cell granule|negative regulation of cytokine secretion|negative regulation of bone mineralization|mast cell secretory granule organization|protease localization to mast cell secretory granule|T ce…	-	-
Pnma3	0.00104728	-1.10602	Down	PNMA family member 3 [Source:RGD Symbol%3BAcc:1563752]	GO:0008270,GO:0003676	zinc ion binding|nucleic acid binding	-	-
Acacb	0.00105096	-2.0962	Down	acetyl-CoA carboxylase beta [Source:RGD Symbol%3BAcc:620500]	GO:0005524,GO:0046872,GO:0005739,GO:0014070,GO:0042493,GO:0004075,GO:0009374,GO:0003989,GO:0006084,GO:0006633,GO:2001295,GO:0060421,GO:0050995,GO:0046322,GO:0031999,GO:0031667,GO:0010884,GO:0097009,GO:0010906,GO:0010629,GO:0043086,GO:0005634,GO:0005515,GO:0051289	ATP binding|metal ion binding|mitochondrion|response to organic cyclic compound|response to drug|biotin carboxylase activity|biotin binding|acetyl-CoA carboxylase activity|acetyl-CoA metabolic process|fatty acid biosynthetic process|malonyl-CoA biosynthetic process|positive regulation of heart growth|negative regulation of lipid catabolic process|negative regulation of fatty acid oxidation|negati…	path:rno00620,path:rno00640,path:rno00061,path:rno00524,path:rno04152,path:rno04910,path:rno04922,path:rno04920,path:rno04931	Pyruvate metabolism|Propanoate metabolism|Fatty acid biosynthesis|Butirosin and neomycin biosynthesis|AMPK signaling pathway|Insulin signaling pathway|Glucagon signaling pathway|Adipocytokine signaling pathway|Insulin resistance
Tead4	0.00107698	1.5209	Up	TEA domain transcription factor 4 [Source:RGD Symbol%3BAcc:1585671]	GO:0006355,GO:0003700,GO:0035329,GO:0005654	regulation of transcription, DNA-templated|transcription factor activity, sequence-specific DNA binding|hippo signaling|nucleoplasm	-	-
Tnfsf10	0.00109086	-2.53844	Down	TNF superfamily member 10 [Source:RGD Symbol%3BAcc:628734]	GO:0006955,GO:0016021,GO:0005125,GO:0005615,GO:0005164,GO:2001238,GO:0032813,GO:0043065,GO:0043123,GO:0005515,GO:0070062,GO:0090200,GO:0043280	immune response|integral component of membrane|cytokine activity|extracellular space|tumor necrosis factor receptor binding|positive regulation of extrinsic apoptotic signaling pathway|tumor necrosis factor receptor superfamily binding|positive regulation of apoptotic process|positive regulation of I-kappaB kinase/NF-kappaB signaling|protein binding|extracellular exosome|positive regulation of re…	path:rno04068,path:rno04060,path:rno04210,path:rno04650,path:rno05162,path:rno05164	FoxO signaling pathway|Cytokine-cytokine receptor interaction|Apoptosis|Natural killer cell mediated cytotoxicity|Measles|Influenza A
Pik3ap1	0.00111588	1.29892	Up	phosphoinositide-3-kinase adaptor protein 1 [Source:RGD Symbol%3BAcc:1307744]	GO:0034123,GO:0034162,GO:0034154,GO:0036312,GO:0050727,GO:0034134,GO:0034142,GO:0014068,GO:0034122,GO:0042802,GO:0005829,GO:0016020,GO:0005515,GO:0005886,GO:0005737,GO:0016310,GO:0016301	positive regulation of toll-like receptor signaling pathway|toll-like receptor 9 signaling pathway|toll-like receptor 7 signaling pathway|phosphatidylinositol 3-kinase regulatory subunit binding|regulation of inflammatory response|toll-like receptor 2 signaling pathway|toll-like receptor 4 signaling pathway|positive regulation of phosphatidylinositol 3-kinase signaling|negative regulation of toll…	path:rno04151,path:rno04662	PI3K-Akt signaling pathway|B cell receptor signaling pathway
Nptx2	0.00117483	1.37897	Up	neuronal pentraxin 2 [Source:RGD Symbol%3BAcc:1309447]	GO:0008306	associative learning	-	-
P4ha3	0.00119726	1.2378	Up	prolyl 4-hydroxylase subunit alpha 3 [Source:RGD Symbol%3BAcc:735150]	GO:0055114,GO:0005506,GO:0005783,GO:0016702,GO:0031418,GO:0004656,GO:0019511,GO:0005515	oxidation-reduction process|iron ion binding|endoplasmic reticulum|oxidoreductase activity, acting on single donors with incorporation of molecular oxygen, incorporation of two atoms of oxygen|L-ascorbic acid binding|procollagen-proline 4-dioxygenase activity|peptidyl-proline hydroxylation|protein binding	path:rno00330	Arginine and proline metabolism
LOC691918	0.00120734	Inf(-)	Down	similar to Centrosomal protein of 27 kDa (Cep27 protein) [Source:RGD Symbol%3BAcc:1593362]	GO:0051225,GO:0051297,GO:0070652	spindle assembly|centrosome organization|HAUS complex	-	-
Fam169b	0.00121546	-4.38422	Down	family with sequence similarity 169%2C member B [Source:RGD Symbol%3BAcc:1585883]	-	-	-	-
AABR07001905.1	0.0012173	Inf(-)	Down	GO:0006355,GO:0003676,GO:0046872,GO:0005622	regulation of transcription, DNA-templated|nucleic acid binding|metal ion binding|intracellular		-	-
Cxcl16	0.00121742	1.08112	Up	C-X-C motif chemokine ligand 16 [Source:RGD Symbol%3BAcc:1562928]	GO:0005615,GO:0016020,GO:0030335,GO:0005044,GO:0006898,GO:0008009,GO:0005041,GO:0010818,GO:0042379,GO:0071222,GO:0016021,GO:0030307,GO:0034341,GO:0034612,GO:0034097	extracellular space|membrane|positive regulation of cell migration|scavenger receptor activity|receptor-mediated endocytosis|chemokine activity|low-density lipoprotein receptor activity|T cell chemotaxis|chemokine receptor binding|cellular response to lipopolysaccharide|integral component of membrane|positive regulation of cell growth|response to interferon-gamma|response to tumor necrosis factor…	path:rno04060,path:rno04062	Cytokine-cytokine receptor interaction|Chemokine signaling pathway
RGD1560242	0.00128552	Inf	Up	similar to RIKEN cDNA 1700028P14 [Source:RGD Symbol%3BAcc:1560242]	-	-	-	-
Adcy4	0.00133665	1.60134	Up	adenylate cyclase 4 [Source:RGD Symbol%3BAcc:2034]	GO:0016021,GO:0000166,GO:0016020,GO:0035556,GO:0005886,GO:0043234,GO:0007189,GO:0031683,GO:0019933,GO:0004016,GO:0006171,GO:0007193,GO:0005737,GO:0005515,GO:0005622,GO:0007188,GO:0030425	integral component of membrane|nucleotide binding|membrane|intracellular signal transduction|plasma membrane|protein complex|adenylate cyclase-activating G-protein coupled receptor signaling pathway|G-protein beta/gamma-subunit complex binding|cAMP-mediated signaling|adenylate cyclase activity|cAMP biosynthetic process|adenylate cyclase-inhibiting G-protein coupled receptor signaling pathway|cyto…	path:rno00230,path:rno04015,path:rno04020,path:rno04072,path:rno04024,path:rno04022,path:rno04114,path:rno04540,path:rno04611,path:rno04062,path:rno04911,path:rno04923,path:rno04912,path:rno04913,path:rno04915,path:rno04914,path:rno04921,path:rno04918,path:rno04916,path:rno04925,path:rno04261,path:rno04270,path:rno04970,path:rno04971,path:rno04972,path:rno04976,path:rno04724,path:rno04727,path:rn…	Purine metabolism|Rap1 signaling pathway|Calcium signaling pathway|Phospholipase D signaling pathway|cAMP signaling pathway|cGMP - PKG signaling pathway|Oocyte meiosis|Gap junction|Platelet activation|Chemokine signaling pathway|Insulin secretion|Regulation of lipolysis in adipocyte|GnRH signaling pathway|Ovarian Steroidogenesis|Estrogen signaling pathway|Progesterone-mediated oocyte maturation|O…
Sh3bp2	0.00134262	1.33182	Up	SH3-domain binding protein 2 [Source:RGD Symbol%3BAcc:1310588]	GO:0008150,GO:0003674,GO:0005575,GO:0005515	biological_process|molecular_function|cellular_component|protein binding	path:rno04650	Natural killer cell mediated cytotoxicity
Ccr1	0.00135285	2.87166	Up	C-C motif chemokine receptor 1 [Source:RGD Symbol%3BAcc:708446]	GO:0006955,GO:0016021,GO:0006954,GO:0007186,GO:0070098,GO:0009897,GO:0043025,GO:0016493,GO:0090026,GO:0021549,GO:0019957,GO:0030099,GO:0045824,GO:0030595,GO:0005515	immune response|integral component of membrane|inflammatory response|G-protein coupled receptor signaling pathway|chemokine-mediated signaling pathway|external side of plasma membrane|neuronal cell body|C-C chemokine receptor activity|positive regulation of monocyte chemotaxis|cerebellum development|C-C chemokine binding|myeloid cell differentiation|negative regulation of innate immune response|l…	path:rno04060,path:rno04062	Cytokine-cytokine receptor interaction|Chemokine signaling pathway
Cldn10	0.00139164	-1.90939	Down	claudin 10 [Source:RGD Symbol%3BAcc:1308027]	GO:0016021,GO:0005198,GO:0005886,GO:0005923,GO:0005737	integral component of membrane|structural molecule activity|plasma membrane|bicellular tight junction|cytoplasm	path:rno04514,path:rno04530,path:rno04670,path:rno05160	Cell adhesion molecules (CAMs)|Tight junction|Leukocyte transendothelial migration|Hepatitis C
Pln	0.00140389	Inf(-)	Down	phospholamban [Source:RGD Symbol%3BAcc:619894]	GO:0005515,GO:0051260,GO:0043234,GO:0032868,GO:0010043,GO:0005246,GO:0006816,GO:0016529,GO:0051924,GO:0031966,GO:0033574,GO:0031982,GO:0033017,GO:0042030,GO:1901077,GO:0086092,GO:0086023,GO:0045822,GO:0002026,GO:0090279,GO:0010880,GO:0060314,GO:0010881,GO:0008016,GO:0048738,GO:0086004,GO:0007219,GO:0006874,GO:0005739,GO:0016020,GO:0032780,GO:1901020,GO:1901877,GO:1901894,GO:0051926,GO:0090534,GO:…	protein binding|protein homooligomerization|protein complex|response to insulin|response to zinc ion|calcium channel regulator activity|calcium ion transport|sarcoplasmic reticulum|regulation of calcium ion transport|mitochondrial membrane|response to testosterone|vesicle|sarcoplasmic reticulum membrane|ATPase inhibitor activity|regulation of relaxation of muscle|regulation of the force of heart …	path:rno04020,path:rno04024,path:rno04022,path:rno04919,path:rno04261,path:rno05414	Calcium signaling pathway|cAMP signaling pathway|cGMP - PKG signaling pathway|Thyroid hormone signaling pathway|Adrenergic signaling in cardiomyocytes|Dilated cardiomyopathy (DCM)
Grk1	0.00146971	Inf(-)	Down	G protein-coupled receptor kinase 1 [Source:RGD Symbol%3BAcc:619712]	GO:0005524,GO:0007165,GO:0004703,GO:0046777,GO:0022400,GO:0050254	ATP binding|signal transduction|G-protein coupled receptor kinase activity|protein autophosphorylation|regulation of rhodopsin mediated signaling pathway|rhodopsin kinase activity	path:rno04144,path:rno04062,path:rno04744	Endocytosis|Chemokine signaling pathway|Phototransduction
Capg	0.00148703	1.51453	Up	capping actin protein%2C gelsolin like [Source:RGD Symbol%3BAcc:1311724]	GO:0003779,GO:0051016,GO:0042470,GO:0005634,GO:0005737,GO:0005654,GO:0005730,GO:0019904,GO:0005814,GO:0005515,GO:0070062,GO:0032403,GO:0072686,GO:0090543	actin binding|barbed-end actin filament capping|melanosome|nucleus|cytoplasm|nucleoplasm|nucleolus|protein domain specific binding|centriole|protein binding|extracellular exosome|protein complex binding|mitotic spindle|Flemming body	-	-
Tlr5	0.00152123	Inf	Up	toll-like receptor 5 [Source:RGD Symbol%3BAcc:631351]	GO:0016021,GO:0008584,GO:0003674,GO:0007165,GO:0016020,GO:0045087,GO:0071222,GO:0045429,GO:0005149,GO:0032757,GO:0071260,GO:0034123	integral component of membrane|male gonad development|molecular_function|signal transduction|membrane|innate immune response|cellular response to lipopolysaccharide|positive regulation of nitric oxide biosynthetic process|interleukin-1 receptor binding|positive regulation of interleukin-8 production|cellular response to mechanical stimulus|positive regulation of toll-like receptor signaling pathw…	path:rno04620,path:rno05321,path:rno05132,path:rno05134	Toll-like receptor signaling pathway|Inflammatiory bowel disease (IBD)|Salmonella infection|Legionellosis
Kctd4	0.00155164	-1.54371	Down	potassium channel tetramerization domain containing 4 [Source:RGD Symbol%3BAcc:1594637]	GO:0051260	protein homooligomerization	-	-
Cdh9	0.00156344	-1.52399	Down	cadherin 9 [Source:RGD Symbol%3BAcc:1308343]	GO:0016021,GO:0005509,GO:0005886,GO:0007156	integral component of membrane|calcium ion binding|plasma membrane|homophilic cell adhesion via plasma membrane adhesion molecules	-	-
Anpep	0.0016049	1.91639	Up	alanyl aminopeptidase%2C membrane [Source:RGD Symbol%3BAcc:2991]	GO:0005737,GO:0008270,GO:0005886,GO:0006508,GO:0042277,GO:0004177,GO:0006725,GO:0012506,GO:0031983,GO:0035814,GO:0043171,GO:0070006,GO:0005615,GO:0070062,GO:0005765,GO:0005793,GO:0009897,GO:0008237	cytoplasm|zinc ion binding|plasma membrane|proteolysis|peptide binding|aminopeptidase activity|cellular aromatic compound metabolic process|vesicle membrane|vesicle lumen|negative regulation of renal sodium excretion|peptide catabolic process|metalloaminopeptidase activity|extracellular space|extracellular exosome|lysosomal membrane|endoplasmic reticulum-Golgi intermediate compartment|external si…	path:rno00480,path:rno04640,path:rno04614	Glutathione metabolism|Hematopoietic cell lineage|Renin-angiotensin system
Themis2	0.00162579	1.60653	Up	thymocyte selection associated family member 2 [Source:RGD Symbol%3BAcc:1561016]	GO:0005515,GO:0005737,GO:0005634,GO:0050852	protein binding|cytoplasm|nucleus|T cell receptor signaling pathway	-	-
Abra	0.00162678	-3.67531	Down	actin-binding Rho activating protein [Source:RGD Symbol%3BAcc:708493]	GO:0006351,GO:0003779,GO:0030017,GO:0015629,GO:0051091,GO:0035025,GO:0005886,GO:0045944,GO:0045893,GO:0030016,GO:0000060	transcription, DNA-templated|actin binding|sarcomere|actin cytoskeleton|positive regulation of sequence-specific DNA binding transcription factor activity|positive regulation of Rho protein signal transduction|plasma membrane|positive regulation of transcription from RNA polymerase II promoter|positive regulation of transcription, DNA-templated|myofibril|protein import into nucleus, translocation	-	-
Gem	0.00163725	1.96272	Up	GTP binding protein overexpressed in skeletal muscle [Source:RGD Symbol%3BAcc:1307386]	GO:0005525,GO:0007264,GO:0015031,GO:0005515,GO:0005634,GO:0000287,GO:0003924,GO:0030496,GO:0007067,GO:0051276,GO:0019003,GO:0009898,GO:0051233,GO:0072686,GO:0051310	GTP binding|small GTPase mediated signal transduction|protein transport|protein binding|nucleus|magnesium ion binding|GTPase activity|midbody|mitotic nuclear division|chromosome organization|GDP binding|cytoplasmic side of plasma membrane|spindle midzone|mitotic spindle|metaphase plate congression	-	-
Atp13a5	0.00163774	-1.93605	Down	ATPase 13A5 [Source:RGD Symbol%3BAcc:1306792]	GO:0008152,GO:0005524,GO:0046872,GO:0005887,GO:0006874,GO:0043231,GO:0098655,GO:0019829	metabolic process|ATP binding|metal ion binding|integral component of plasma membrane|cellular calcium ion homeostasis|intracellular membrane-bounded organelle|cation transmembrane transport|cation-transporting ATPase activity	-	-
Spp1	0.00168873	2.53716	Up	secreted phosphoprotein 1 [Source:RGD Symbol%3BAcc:3752]	GO:0005125,GO:0006954,GO:0005615,GO:0007155,GO:0010033,GO:0042995,GO:0045780,GO:0048545,GO:0048471,GO:0030154,GO:0001649,GO:0031988,GO:0031214,GO:0048685,GO:0005515,GO:0070062,GO:0033280	cytokine activity|inflammatory response|extracellular space|cell adhesion|response to organic substance|cell projection|positive regulation of bone resorption|response to steroid hormone|perinuclear region of cytoplasm|cell differentiation|osteoblast differentiation|membrane-bounded vesicle|biomineral tissue development|negative regulation of collateral sprouting of intact axon in response to inj…	path:rno04151,path:rno04512,path:rno04510,path:rno04620	PI3K-Akt signaling pathway|ECM-receptor interaction|Focal adhesion|Toll-like receptor signaling pathway
Lyz2	0.00170173	1.10669	Up	lysozyme 2 [Source:RGD Symbol%3BAcc:3026]	GO:0003796,GO:0008152,GO:0042742,GO:0019835	lysozyme activity|metabolic process|defense response to bacterium|cytolysis	path:rno04970	Salivary secretion
Dmgdh	0.00171509	-3.78178	Down	dimethylglycine dehydrogenase [Source:RGD Symbol%3BAcc:620453]	GO:0016491,GO:0055114,GO:0005739,GO:0044822,GO:0006544,GO:0047865,GO:0050660,GO:0035999,GO:0019695,GO:0005542,GO:0042426	oxidoreductase activity|oxidation-reduction process|mitochondrion|poly(A) RNA binding|glycine metabolic process|dimethylglycine dehydrogenase activity|flavin adenine dinucleotide binding|tetrahydrofolate interconversion|choline metabolic process|folic acid binding|choline catabolic process	path:rno00260	Glycine, serine and threonine metabolism
Angptl4	0.00172262	1.54605	Up	angiopoietin-like 4 [Source:RGD Symbol%3BAcc:735058]	GO:0005578,GO:0051260,GO:0043086,GO:0001666,GO:0030154,GO:0004857,GO:0051259,GO:0001525,GO:0051005,GO:0019216,GO:0005615,GO:0005576,GO:0043066,GO:0005515,GO:0072562,GO:2000352,GO:0070328	proteinaceous extracellular matrix|protein homooligomerization|negative regulation of catalytic activity|response to hypoxia|cell differentiation|enzyme inhibitor activity|protein oligomerization|angiogenesis|negative regulation of lipoprotein lipase activity|regulation of lipid metabolic process|extracellular space|extracellular region|negative regulation of apoptotic process|protein binding|blo…	path:rno03320	PPAR signaling pathway
C5ar1	0.00172297	2.04832	Up	complement C5a receptor 1 [Source:RGD Symbol%3BAcc:70553]	GO:0016021,GO:0005829,GO:0006954,GO:0016323,GO:0005886,GO:0032496,GO:0009986,GO:0043524,GO:0007204,GO:0016023,GO:0045177,GO:0070374,GO:0031100,GO:0006915,GO:0050679,GO:0042789,GO:0002430,GO:0001856,GO:0004878,GO:0004944,GO:0021534,GO:0090023,GO:0010759,GO:0010575,GO:0045766,GO:0030593,GO:0032494,GO:0050830,GO:0038178	integral component of membrane|cytosol|inflammatory response|basolateral plasma membrane|plasma membrane|response to lipopolysaccharide|cell surface|negative regulation of neuron apoptotic process|positive regulation of cytosolic calcium ion concentration|cytoplasmic membrane-bounded vesicle|apical part of cell|positive regulation of ERK1 and ERK2 cascade|organ regeneration|apoptotic process|posi…	path:rno04080,path:rno04610,path:rno05150	Neuroactive ligand-receptor interaction|Complement and coagulation cascades|Staphylococcus aureus infection
Gucy1b2	0.00175268	Inf(-)	Down	guanylate cyclase 1 soluble subunit beta 2 [Source:RGD Symbol%3BAcc:2770]	GO:0000166,GO:0005622,GO:0035556,GO:0020037,GO:0004383,GO:0006182,GO:0007165,GO:0005886,GO:0008074,GO:0043167	nucleotide binding|intracellular|intracellular signal transduction|heme binding|guanylate cyclase activity|cGMP biosynthetic process|signal transduction|plasma membrane|guanylate cyclase complex, soluble|ion binding	path:rno00230,path:rno04022,path:rno04540,path:rno04611,path:rno04921,path:rno04924,path:rno04270,path:rno04970,path:rno04730,path:rno04713	Purine metabolism|cGMP - PKG signaling pathway|Gap junction|Platelet activation|Oxytocin signaling pathway|Renin secretion|Vascular smooth muscle contraction|Salivary secretion|Long-term depression|Circadian entrainment
Helq	0.00176111	-1.4685	Down	helicase%2C POLQ-like [Source:RGD Symbol%3BAcc:1560216]	GO:0005524,GO:0003676,GO:0004386,GO:0005654,GO:0005730,GO:0000724	ATP binding|nucleic acid binding|helicase activity|nucleoplasm|nucleolus|double-strand break repair via homologous recombination	-	-
Itga8	0.00176156	-2.17682	Down	integrin subunit alpha 8 [Source:RGD Symbol%3BAcc:621634]	GO:0003674,GO:0007420,GO:0007229,GO:0008305,GO:0014069,GO:0043204,GO:0032591,GO:2000721,GO:0048745,GO:0045184,GO:0045177,GO:0030511,GO:0030198,GO:0030030,GO:0007613,GO:0001656,GO:0042472,GO:0034446,GO:0007160,GO:0005783,GO:0005925,GO:0009986,GO:0001822,GO:0048333	molecular_function|brain development|integrin-mediated signaling pathway|integrin complex|postsynaptic density|perikaryon|dendritic spine membrane|positive regulation of transcription from RNA polymerase II promoter involved in smooth muscle cell differentiation|smooth muscle tissue development|establishment of protein localization|apical part of cell|positive regulation of transforming growth fa…	path:rno04151,path:rno04512,path:rno04514,path:rno04810,path:rno04510,path:rno05410,path:rno05412,path:rno05414	PI3K-Akt signaling pathway|ECM-receptor interaction|Cell adhesion molecules (CAMs)|Regulation of actin cytoskeleton|Focal adhesion|Hypertrophic cardiomyopathy (HCM)|Arrhythmogenic right ventricular cardiomyopathy (ARVC)|Dilated cardiomyopathy (DCM)
Kdm6b	0.0018485	1.18683	Up	lysine demethylase 6B [Source:RGD Symbol%3BAcc:1307629]	GO:0005634,GO:0046872,GO:0014823,GO:0021766,GO:0060992,GO:0003682,GO:0002437,GO:0016577,GO:0045446,GO:0048333,GO:0045165,GO:0071558,GO:0071557,GO:0055007,GO:0070301,GO:0008013,GO:0045944,GO:0010468,GO:0043565,GO:0005515	nucleus|metal ion binding|response to activity|hippocampus development|response to fungicide|chromatin binding|inflammatory response to antigenic stimulus|histone demethylation|endothelial cell differentiation|mesodermal cell differentiation|cell fate commitment|histone demethylase activity (H3-K27 specific)|histone H3-K27 demethylation|cardiac muscle cell differentiation|cellular response to hyd…	-	-
Cd80	0.00186221	4.09171	Up	Cd80 molecule [Source:RGD Symbol%3BAcc:2314]	GO:0016021,GO:0003674,GO:0009986,GO:0042102,GO:0005515,GO:0050731,GO:0009897,GO:0071222,GO:0031295,GO:0046641	integral component of membrane|molecular_function|cell surface|positive regulation of T cell proliferation|protein binding|positive regulation of peptidyl-tyrosine phosphorylation|external side of plasma membrane|cellular response to lipopolysaccharide|T cell costimulation|positive regulation of alpha-beta T cell proliferation	path:rno04514,path:rno04620,path:rno04672,path:rno05322,path:rno05323,path:rno05320,path:rno05330,path:rno05332,path:rno05416,path:rno04940	Cell adhesion molecules (CAMs)|Toll-like receptor signaling pathway|Intestinal immune network for IgA production|Systemic lupus erythematosus|Rheumatoid arthritis|Autoimmune thyroid disease|Allograft rejection|Graft-versus-host disease|Viral myocarditis|Type I diabetes mellitus
Ngf	0.00187121	1.76998	Up	nerve growth factor [Source:RGD Symbol%3BAcc:1598328]	GO:0006954,GO:0003674,GO:0005615,GO:0010951,GO:0005576,GO:0014070,GO:0032496,GO:0010193,GO:0051384,GO:0009612,GO:0008284,GO:0008083,GO:0007568,GO:0042493,GO:0010033,GO:0043524,GO:0001934,GO:0045666,GO:0016023,GO:0043434,GO:0019233,GO:0007169,GO:0007613,GO:0009314,GO:0035094,GO:0030307,GO:0048812,GO:0007267,GO:0031175,GO:0051602,GO:0051091,GO:0005788,GO:0008344,GO:0032092,GO:0031954,GO:0005796,GO:…	inflammatory response|molecular_function|extracellular space|negative regulation of endopeptidase activity|extracellular region|response to organic cyclic compound|response to lipopolysaccharide|response to ozone|response to glucocorticoid|response to mechanical stimulus|positive regulation of cell proliferation|growth factor activity|aging|response to drug|response to organic substance|negative …	path:rno04014,path:rno04015,path:rno04010,path:rno04151,path:rno04210,path:rno04722,path:rno04750	Ras signaling pathway|Rap1 signaling pathway|MAPK signaling pathway|PI3K-Akt signaling pathway|Apoptosis|Neurotrophin signaling pathway|Inflammatory mediator regulation of TRP channels
Tacr3	0.00188487	-1.21684	Down	tachykinin receptor 3 [Source:RGD Symbol%3BAcc:3810]	GO:0016021,GO:0005634,GO:0005737,GO:0032355,GO:0016020,GO:0007568,GO:0042220,GO:0043278,GO:0032809,GO:0042538,GO:0004995,GO:0007217,GO:0045777,GO:0032590,GO:0060259,GO:0010460,GO:0070474,GO:0042053,GO:0005515	integral component of membrane|nucleus|cytoplasm|response to estradiol|membrane|aging|response to cocaine|response to morphine|neuronal cell body membrane|hyperosmotic salinity response|tachykinin receptor activity|tachykinin receptor signaling pathway|positive regulation of blood pressure|dendrite membrane|regulation of feeding behavior|positive regulation of heart rate|positive regulation of ut…	path:rno04020,path:rno04080	Calcium signaling pathway|Neuroactive ligand-receptor interaction
Map2k3	0.00191467	2.31605	Up	mitogen activated protein kinase kinase 3 [Source:RGD Symbol%3BAcc:1306620]	GO:0005524,GO:0005515,GO:0006468,GO:0005829,GO:0004672,GO:0002931,GO:0071222,GO:0001934,GO:0007507,GO:0051770,GO:0072709	ATP binding|protein binding|protein phosphorylation|cytosol|protein kinase activity|response to ischemia|cellular response to lipopolysaccharide|positive regulation of protein phosphorylation|heart development|positive regulation of nitric-oxide synthase biosynthetic process|cellular response to sorbitol	-	-
Il4r	0.00192775	1.16424	Up	interleukin 4 receptor [Source:RGD Symbol%3BAcc:2899]	GO:0006955,GO:0016021,GO:0006954,GO:0005615,GO:0046982,GO:0005886,GO:0043627,GO:0030728,GO:0042127,GO:0002532,GO:0004913,GO:0035771,GO:0045626,GO:0045630,GO:0043306,GO:0090197,GO:0002639,GO:1901741,GO:0043032,GO:0042832,GO:0005515,GO:0016064,GO:0043235	immune response|integral component of membrane|inflammatory response|extracellular space|protein heterodimerization activity|plasma membrane|response to estrogen|ovulation|regulation of cell proliferation|production of molecular mediator involved in inflammatory response|interleukin-4 receptor activity|interleukin-4-mediated signaling pathway|negative regulation of T-helper 1 cell differentiation…	path:rno04630,path:rno04151,path:rno04060,path:rno04640,path:rno05321	Jak-STAT signaling pathway|PI3K-Akt signaling pathway|Cytokine-cytokine receptor interaction|Hematopoietic cell lineage|Inflammatiory bowel disease (IBD)
Sytl3	0.0019734	Inf(-)	Down	synaptotagmin-like 3 [Source:RGD Symbol%3BAcc:1561992]	GO:0005509,GO:0005886,GO:0006886,GO:0048791,GO:0005544,GO:0016079,GO:0017158,GO:0019905,GO:0017137,GO:0030276,GO:0070382,GO:0019897,GO:0005543,GO:0042043,GO:0006887,GO:0016020,GO:0005515	calcium ion binding|plasma membrane|intracellular protein transport|calcium ion-dependent exocytosis of neurotransmitter|calcium-dependent phospholipid binding|synaptic vesicle exocytosis|regulation of calcium ion-dependent exocytosis|syntaxin binding|Rab GTPase binding|clathrin binding|exocytic vesicle|extrinsic component of plasma membrane|phospholipid binding|neurexin family protein binding|ex…	-	-
Ret	0.00198344	1.36765	Up	ret proto-oncogene [Source:RGD Symbol%3BAcc:3556]	GO:0005524,GO:0005515,GO:0005509,GO:0018108,GO:0030425,GO:0060041,GO:0045121,GO:0042493,GO:0030424,GO:0043025,GO:0005769,GO:0004714,GO:0007156,GO:0010008,GO:0014042,GO:0060384,GO:0061146,GO:0072300,GO:0035799,GO:0001838,GO:0042551,GO:0048265,GO:0048484,GO:0001755,GO:0030182,GO:1903263,GO:0001657,GO:0050770,GO:0007158,GO:0045793,GO:0000165,GO:0007399,GO:0007169,GO:0010628,GO:0045893,GO:0005737,GO:…	ATP binding|protein binding|calcium ion binding|peptidyl-tyrosine phosphorylation|dendrite|retina development in camera-type eye|membrane raft|response to drug|axon|neuronal cell body|early endosome|transmembrane receptor protein tyrosine kinase activity|homophilic cell adhesion via plasma membrane adhesion molecules|endosome membrane|positive regulation of neuron maturation|innervation|Peyer's p…	path:rno04144,path:rno05200,path:rno05230,path:rno05216	Endocytosis|Pathways in cancer|Central carbon metabolism in cancer|Thyroid cancer
Cldn2	0.00198895	-3.09774	Down	claudin 2 [Source:RGD Symbol%3BAcc:1560247]	GO:0016021,GO:0005198,GO:0005886,GO:0005923,GO:0005515,GO:0070062,GO:0042802,GO:0016338	integral component of membrane|structural molecule activity|plasma membrane|bicellular tight junction|protein binding|extracellular exosome|identical protein binding|calcium-independent cell-cell adhesion via plasma membrane cell-adhesion molecules	path:rno04514,path:rno04530,path:rno04670,path:rno05160	Cell adhesion molecules (CAMs)|Tight junction|Leukocyte transendothelial migration|Hepatitis C
Hist2h2be	0.00199267	-4.03302	Down	histone cluster 2 H2B family member E [Source:RGD Symbol%3BAcc:1562346]	GO:0005634,GO:0003677,GO:0046982,GO:0000786,GO:0005515	nucleus|DNA binding|protein heterodimerization activity|nucleosome|protein binding	path:rno05203,path:rno05322,path:rno05034	Viral carcinogenesis|Systemic lupus erythematosus|Alcoholism
Tbxas1	0.0020097	1.6972	Up	thromboxane A synthase 1 [Source:RGD Symbol%3BAcc:3826]	GO:0016021,GO:0003674,GO:0005575,GO:0055114,GO:0005789,GO:0005506,GO:0004497,GO:0020037,GO:0045907,GO:0016705,GO:0001516,GO:0030644,GO:0004796	integral component of membrane|molecular_function|cellular_component|oxidation-reduction process|endoplasmic reticulum membrane|iron ion binding|monooxygenase activity|heme binding|positive regulation of vasoconstriction|oxidoreductase activity, acting on paired donors, with incorporation or reduction of molecular oxygen|prostaglandin biosynthetic process|cellular chloride ion homeostasis|thrombo…	path:rno00590,path:rno04611	Arachidonic acid metabolism|Platelet activation
Mcm6	0.00203978	1.00271	Up	minichromosome maintenance complex component 6 [Source:RGD Symbol%3BAcc:61967]	GO:0005524,GO:0006270,GO:0006268,GO:0003678,GO:0003697,GO:0005515,GO:0005634,GO:0005654,GO:0004003,GO:0042802,GO:0042555,GO:0000784	ATP binding|DNA replication initiation|DNA unwinding involved in DNA replication|DNA helicase activity|single-stranded DNA binding|protein binding|nucleus|nucleoplasm|ATP-dependent DNA helicase activity|identical protein binding|MCM complex|nuclear chromosome, telomeric region	path:rno03030,path:rno04110	DNA replication|Cell cycle
Pld2	0.00204978	-1.02218	Down	phospholipase D2 [Source:RGD Symbol%3BAcc:3350]	GO:0005622,GO:0035091,GO:0030334,GO:0006654,GO:0048017,GO:0050764,GO:0005515	intracellular|phosphatidylinositol binding|regulation of cell migration|phosphatidic acid biosynthetic process|inositol lipid-mediated signaling|regulation of phagocytosis|protein binding	path:rno00564,path:rno00565,path:rno04014,path:rno04072,path:rno04071,path:rno04024,path:rno04144,path:rno04666,path:rno04912,path:rno04724,path:rno05231	Glycerophospholipid metabolism|Ether lipid metabolism|Ras signaling pathway|Phospholipase D signaling pathway|Sphingolipid signaling pathway|cAMP signaling pathway|Endocytosis|Fc gamma R-mediated phagocytosis|GnRH signaling pathway|Glutamatergic synapse|Choline metabolism in cancer
Tlr3	0.00205122	-3.98176	Down	toll-like receptor 3 [Source:RGD Symbol%3BAcc:735171]	GO:0016021,GO:0008584,GO:0045944,GO:0005622,GO:0004872,GO:0009986,GO:0043065,GO:0035690,GO:0001934,GO:0003725,GO:0071346,GO:0071360,GO:0001774,GO:0002224,GO:0009615,GO:0002282,GO:0035458,GO:0043331,GO:0071359,GO:0005737,GO:0005515,GO:0042802,GO:0010628,GO:0005765,GO:0032722,GO:0043330,GO:0042346,GO:0007252,GO:0032755,GO:0032757,GO:0071260,GO:0097191,GO:0034123,GO:0045078,GO:0045356,GO:0045359,GO:…	integral component of membrane|male gonad development|positive regulation of transcription from RNA polymerase II promoter|intracellular|receptor activity|cell surface|positive regulation of apoptotic process|cellular response to drug|positive regulation of protein phosphorylation|double-stranded RNA binding|cellular response to interferon-gamma|cellular response to exogenous dsRNA|microglial cel…	path:rno04620,path:rno05164,path:rno05161,path:rno05160,path:rno05168	Toll-like receptor signaling pathway|Influenza A|Hepatitis B|Hepatitis C|Herpes simplex infection
Tet1	0.00217677	-1.46926	Down	tet methylcytosine dioxygenase 1 [Source:RGD Symbol%3BAcc:1310993]	GO:0008270,GO:0008150,GO:0003674,GO:0005575,GO:0005506,GO:0008284,GO:0070579,GO:0080111,GO:0043566,GO:0031062,GO:0090310,GO:0003677	zinc ion binding|biological_process|molecular_function|cellular_component|iron ion binding|positive regulation of cell proliferation|methylcytosine dioxygenase activity|DNA demethylation|structure-specific DNA binding|positive regulation of histone methylation|negative regulation of methylation-dependent chromatin silencing|DNA binding	-	-
Pfn3	0.00220986	4.33627	Up	profilin 3 [Source:RGD Symbol%3BAcc:1587838]	GO:0005634,GO:0005737,GO:0008289,GO:0005856,GO:0003779,GO:0030036,GO:0030833,GO:0032233,GO:0005515	nucleus|cytoplasm|lipid binding|cytoskeleton|actin binding|actin cytoskeleton organization|regulation of actin filament polymerization|positive regulation of actin filament bundle assembly|protein binding	path:rno04015,path:rno04810,path:rno05132	Rap1 signaling pathway|Regulation of actin cytoskeleton|Salmonella infection
Gal3st4	0.00224702	-2.15689	Down	galactose-3-O-sulfotransferase 4 [Source:RGD Symbol%3BAcc:1561105]	GO:0016021,GO:0005794,GO:0009058,GO:0001733,GO:0016020,GO:0070062,GO:0050694	integral component of membrane|Golgi apparatus|biosynthetic process|galactosylceramide sulfotransferase activity|membrane|extracellular exosome|galactose 3-O-sulfotransferase activity	-	-
Acot11	0.00225742	-1.38519	Down	acyl-CoA thioesterase 11 [Source:RGD Symbol%3BAcc:2324815]	GO:0008289,GO:0070062,GO:0009409,GO:0009266	lipid binding|extracellular exosome|response to cold|response to temperature stimulus	-	-
Nlrc5	0.00226952	2.05876	Up	NLR family%2C CARD domain containing 5 [Source:RGD Symbol%3BAcc:1309166]	GO:0005524,GO:0060339,GO:0032088,GO:0045087,GO:0005829,GO:0005634,GO:0005737,GO:0045944,GO:0051607,GO:0005515,GO:0000979,GO:0045345,GO:0060340,GO:0060335,GO:0043549	ATP binding|negative regulation of type I interferon-mediated signaling pathway|negative regulation of NF-kappaB transcription factor activity|innate immune response|cytosol|nucleus|cytoplasm|positive regulation of transcription from RNA polymerase II promoter|defense response to virus|protein binding|RNA polymerase II core promoter sequence-specific DNA binding|positive regulation of MHC class I…	-	-
Itgax	0.00226981	1.78889	Up	integrin subunit alpha X [Source:RGD Symbol%3BAcc:1561123]	GO:0007155,GO:0007229,GO:0008305,GO:0051607,GO:0009897	cell adhesion|integrin-mediated signaling pathway|integrin complex|defense response to virus|external side of plasma membrane	path:rno04810,path:rno04610,path:rno05152	Regulation of actin cytoskeleton|Complement and coagulation cascades|Tuberculosis
Gpr143	0.00233468	Inf(-)	Down	G protein-coupled receptor 143 [Source:RGD Symbol%3BAcc:1565799]	GO:0016021,GO:0007186,GO:0035643,GO:1903056,GO:1902908,GO:0005886,GO:0004930,GO:0005794,GO:0048015,GO:0005515,GO:0042470,GO:0007218,GO:0005765,GO:0032402,GO:0033162,GO:0016324,GO:0032438,GO:0035584,GO:0035240,GO:0050848,GO:0032400,GO:0072544,GO:0072545	integral component of membrane|G-protein coupled receptor signaling pathway|L-DOPA receptor activity|regulation of melanosome organization|regulation of melanosome transport|plasma membrane|G-protein coupled receptor activity|Golgi apparatus|phosphatidylinositol-mediated signaling|protein binding|melanosome|neuropeptide signaling pathway|lysosomal membrane|melanosome transport|melanosome membrane…	-	-
Eps8l2	0.00237529	1.01506	Up	EPS8-like 2 [Source:RGD Symbol%3BAcc:1310912]	GO:0005737,GO:0005886,GO:0003779,GO:0043547,GO:0005089,GO:0035023,GO:0007266,GO:0070062,GO:0043234,GO:0031982,GO:0032587,GO:0030676,GO:1900029	cytoplasm|plasma membrane|actin binding|positive regulation of GTPase activity|Rho guanyl-nucleotide exchange factor activity|regulation of Rho protein signal transduction|Rho protein signal transduction|extracellular exosome|protein complex|vesicle|ruffle membrane|Rac guanyl-nucleotide exchange factor activity|positive regulation of ruffle assembly	-	-
Kbtbd3	0.00239681	-1.78687	Down	kelch repeat and BTB domain containing 3 [Source:RGD Symbol%3BAcc:1310895]	GO:0016567,GO:0031463,GO:0004842	protein ubiquitination|Cul3-RING ubiquitin ligase complex|ubiquitin-protein transferase activity	-	-
Rin3	0.00252065	1.25074	Up	Ras and Rab interactor 3 [Source:RGD Symbol%3BAcc:1305849]	GO:0007165,GO:0043547,GO:0017137,GO:0005769,GO:0005515,GO:0017112,GO:0031410	signal transduction|positive regulation of GTPase activity|Rab GTPase binding|early endosome|protein binding|Rab guanyl-nucleotide exchange factor activity|cytoplasmic vesicle	-	-
AABR07034362.2	0.00253456	Inf	Up	GO:0010951,GO:0005622,GO:0004869	negative regulation of endopeptidase activity|intracellular|cysteine-type endopeptidase inhibitor activity		-	-
Ctsc	0.00254647	1.67244	Up	cathepsin C [Source:RGD Symbol%3BAcc:2445]	GO:0006955,GO:0005615,GO:0006508,GO:0004197,GO:0005794,GO:0005783,GO:0007568,GO:0010033,GO:0005764,GO:0051603,GO:0042802,GO:0019902,GO:0051087,GO:0006919,GO:0008656,GO:0010952,GO:0043621,GO:0031404,GO:2001235,GO:1903052,GO:0016505,GO:0001913,GO:0004252,GO:0006915,GO:0016020,GO:0008234,GO:0005515,GO:0070062	immune response|extracellular space|proteolysis|cysteine-type endopeptidase activity|Golgi apparatus|endoplasmic reticulum|aging|response to organic substance|lysosome|proteolysis involved in cellular protein catabolic process|identical protein binding|phosphatase binding|chaperone binding|activation of cysteine-type endopeptidase activity involved in apoptotic process|cysteine-type endopeptidase…	-	-
Cd300c2	0.00255545	2.46101	Up	CD300C molecule 2 [Source:RGD Symbol%3BAcc:1561778]	GO:0016021	integral component of membrane	-	-
Gli2	0.00257169	-2.11341	Down	GLI family zinc finger 2 [Source:RGD Symbol%3BAcc:1309270]	GO:0003674,GO:0005575,GO:0009612,GO:0035295,GO:0021776,GO:0021775,GO:0021508,GO:0021965,GO:0021517,GO:0097542,GO:0060032,GO:0021938,GO:0021696,GO:0007418,GO:0021522,GO:0021513,GO:0007442,GO:0048856,GO:0030902,GO:0002076,GO:0060831,GO:0060322,GO:0009954,GO:0060513,GO:0048566,GO:0002009,GO:0021904,GO:0090103,GO:0060603,GO:0030879,GO:0048646,GO:0021983,GO:0048754,GO:0045666,GO:0032331,GO:0008589,GO:…	molecular_function|cellular_component|response to mechanical stimulus|tube development|smoothened signaling pathway involved in spinal cord motor neuron cell fate specification|smoothened signaling pathway involved in ventral spinal cord interneuron specification|floor plate formation|spinal cord ventral commissure morphogenesis|ventral spinal cord development|ciliary tip|notochord regression|smo…	path:rno04340,path:rno04390,path:rno05200,path:rno05217	Hedgehog signaling pathway|Hippo signaling pathway|Pathways in cancer|Basal cell carcinoma
Fgf2	0.00262733	1.50268	Up	fibroblast growth factor 2 [Source:RGD Symbol%3BAcc:2609]	GO:0005634,GO:0005737,GO:0005515,GO:0060548,GO:0008201,GO:0042060,GO:0008284,GO:0008083,GO:0007568,GO:0048661,GO:0070374,GO:0051781,GO:0008543,GO:0060978,GO:0005104,GO:0001658,GO:0009792,GO:0060045,GO:0060129,GO:0060128,GO:0046668,GO:0021762,GO:0060644,GO:0021940,GO:0045669,GO:0001759,GO:0045597,GO:0010001,GO:0010595,GO:0048864,GO:0001938,GO:0045766,GO:0048678,GO:0030324,GO:0051897,GO:0050679,GO:…	nucleus|cytoplasm|protein binding|negative regulation of cell death|heparin binding|wound healing|positive regulation of cell proliferation|growth factor activity|aging|positive regulation of smooth muscle cell proliferation|positive regulation of ERK1 and ERK2 cascade|positive regulation of cell division|fibroblast growth factor receptor signaling pathway|angiogenesis involved in coronary vascul…	path:rno04014,path:rno04015,path:rno04010,path:rno04151,path:rno04810,path:rno04550,path:rno05200,path:rno05205,path:rno05218	Ras signaling pathway|Rap1 signaling pathway|MAPK signaling pathway|PI3K-Akt signaling pathway|Regulation of actin cytoskeleton|Signaling pathways regulating pluripotency of stem cells|Pathways in cancer|Proteoglycans in cancer|Melanoma
PVR	0.0026359	2.02235	Up	poliovirus receptor [Source:RGD Symbol%3BAcc:3813]	GO:0042803,GO:0005887,GO:0005102,GO:0050839,GO:0005913,GO:0007156,GO:0002860,GO:0007157,GO:0008037,GO:0042271,GO:0060370,GO:0046718,GO:0001618,GO:0016477,GO:0016337,GO:0005515,GO:0005886	protein homodimerization activity|integral component of plasma membrane|receptor binding|cell adhesion molecule binding|cell-cell adherens junction|homophilic cell adhesion via plasma membrane adhesion molecules|positive regulation of natural killer cell mediated cytotoxicity directed against tumor cell target|heterophilic cell-cell adhesion via plasma membrane cell adhesion molecules|cell recogn…	path:rno04514	Cell adhesion molecules (CAMs)
Thsd7b	0.00285528	-1.14137	Down	thrombospondin type 1 domain containing 7B [Source:RGD Symbol%3BAcc:1306938]	GO:0016021	integral component of membrane	-	-
LOC100911313	0.00286558	1.88815	Up	regulator of microtubule dynamics protein 3-like [Source:RGD Symbol%3BAcc:6493329]	-	-	-	-
Adgrg3	0.00291968	Inf	Up	adhesion G protein-coupled receptor G3 [Source:RGD Symbol%3BAcc:1305674]	GO:0016021,GO:0007186,GO:0004930,GO:0007166,GO:0032792,GO:1901223,GO:0030183,GO:0005886,GO:0030334	integral component of membrane|G-protein coupled receptor signaling pathway|G-protein coupled receptor activity|cell surface receptor signaling pathway|negative regulation of CREB transcription factor activity|negative regulation of NIK/NF-kappaB signaling|B cell differentiation|plasma membrane|regulation of cell migration	-	-
AABR07058884.1	0.00294551	-7.11802	Down	-	-		-	-
Mmp23	0.00297241	Inf(-)	Down	matrix metallopeptidase 23 [Source:RGD Symbol%3BAcc:620201]	GO:0016021,GO:0008270,GO:0005789,GO:0004222,GO:0006508,GO:0031012,GO:0000003	integral component of membrane|zinc ion binding|endoplasmic reticulum membrane|metalloendopeptidase activity|proteolysis|extracellular matrix|reproduction	-	-
Serpinf1	0.0029925	-1.44647	Down	serpin family F member 1 [Source:RGD Symbol%3BAcc:631369]	GO:0004867,GO:0005615,GO:0010951,GO:0005576,GO:0071300,GO:0071333,GO:0005604,GO:0042698,GO:0060041,GO:0007568,GO:0030424,GO:0001822,GO:0043025,GO:0016525,GO:0010976,GO:0048471,GO:0010629,GO:1901215,GO:0071549,GO:0010596,GO:0046685,GO:0071279,GO:0007614,GO:0050728,GO:0010447,GO:0043203,GO:0031012,GO:0005515,GO:0070062,GO:0050769,GO:0060770	serine-type endopeptidase inhibitor activity|extracellular space|negative regulation of endopeptidase activity|extracellular region|cellular response to retinoic acid|cellular response to glucose stimulus|basement membrane|ovulation cycle|retina development in camera-type eye|aging|axon|kidney development|neuronal cell body|negative regulation of angiogenesis|positive regulation of neuron project…	path:rno04310	Wnt signaling pathway
Ifi30	0.00306282	1.1028	Up	IFI30%2C lysosomal thiol reductase [Source:RGD Symbol%3BAcc:1310758]	GO:0005576,GO:0055114,GO:0005764,GO:0042590,GO:0016667,GO:0019886,GO:0048147,GO:0050821,GO:0005737,GO:0005886,GO:0043231,GO:0030054,GO:0005515	extracellular region|oxidation-reduction process|lysosome|antigen processing and presentation of exogenous peptide antigen via MHC class I|oxidoreductase activity, acting on a sulfur group of donors|antigen processing and presentation of exogenous peptide antigen via MHC class II|negative regulation of fibroblast proliferation|protein stabilization|cytoplasm|plasma membrane|intracellular membrane…	path:rno04612	Antigen processing and presentation
Emilin2	0.00313114	2.28194	Up	elastin microfibril interfacer 2 [Source:RGD Symbol%3BAcc:1305343]	GO:0031012,GO:0005576,GO:0005515	extracellular matrix|extracellular region|protein binding	-	-
Itgb7	0.00322514	4.40213	Up	integrin subunit beta 7 [Source:RGD Symbol%3BAcc:2929]	GO:0004872,GO:0072678,GO:0050900,GO:0016020,GO:0034446,GO:0007160,GO:0007229,GO:0043113,GO:0005515,GO:0070062,GO:0043235,GO:0009986,GO:0050839,GO:0050901,GO:0034113,GO:0003366,GO:0034669	receptor activity|T cell migration|leukocyte migration|membrane|substrate adhesion-dependent cell spreading|cell-matrix adhesion|integrin-mediated signaling pathway|receptor clustering|protein binding|extracellular exosome|receptor complex|cell surface|cell adhesion molecule binding|leukocyte tethering or rolling|heterotypic cell-cell adhesion|cell-matrix adhesion involved in ameboidal cell migra…	path:rno04151,path:rno04512,path:rno04514,path:rno04810,path:rno04510,path:rno04672,path:rno05202,path:rno05410,path:rno05412,path:rno05414	PI3K-Akt signaling pathway|ECM-receptor interaction|Cell adhesion molecules (CAMs)|Regulation of actin cytoskeleton|Focal adhesion|Intestinal immune network for IgA production|Transcriptional misregulation in cancers|Hypertrophic cardiomyopathy (HCM)|Arrhythmogenic right ventricular cardiomyopathy (ARVC)|Dilated cardiomyopathy (DCM)
Frem2	0.00322687	-1.31312	Down	Fras1 related extracellular matrix protein 2 [Source:RGD Symbol%3BAcc:1566012]	GO:0016021,GO:0007154,GO:0002009,GO:0007507,GO:0005604,GO:0048839,GO:0070062	integral component of membrane|cell communication|morphogenesis of an epithelium|heart development|basement membrane|inner ear development|extracellular exosome	-	-
Hbb	0.00324508	3.40219	Up	hemoglobin subunit beta [Source:RGD Symbol%3BAcc:2783]	GO:0005506,GO:0020037,GO:0005344,GO:0015671,GO:0019825,GO:0005833	iron ion binding|heme binding|oxygen transporter activity|oxygen transport|oxygen binding|hemoglobin complex	path:rno05144,path:rno05143	Malaria|African trypanosomiasis
Lilrb2	0.00329393	3.88041	Up	leukocyte immunoglobulin like receptor B2 [Source:RGD Symbol%3BAcc:70895]	GO:0016021	integral component of membrane	path:rno04662,path:rno04380	B cell receptor signaling pathway|Osteoclast differentiation
Npl	0.0033274	1.13935	Up	N-acetylneuraminate pyruvate lyase [Source:RGD Symbol%3BAcc:1549702]	GO:0005737,GO:0005975,GO:0019262,GO:0008747,GO:0005515	cytoplasm|carbohydrate metabolic process|N-acetylneuraminate catabolic process|N-acetylneuraminate lyase activity|protein binding	path:rno00520	Amino sugar and nucleotide sugar metabolism
Cntn6	0.00334878	-1.51137	Down	contactin 6 [Source:RGD Symbol%3BAcc:62008]	GO:0005515	protein binding	-	-
Usp51	0.00351833	Inf(-)	Down	ubiquitin specific peptidase 51 [Source:RGD Symbol%3BAcc:1562211]	GO:0043161,GO:0008270,GO:0006355,GO:0004197,GO:0004843,GO:0061136,GO:0000124,GO:0016578,GO:0016579	proteasome-mediated ubiquitin-dependent protein catabolic process|zinc ion binding|regulation of transcription, DNA-templated|cysteine-type endopeptidase activity|ubiquitin-specific protease activity|regulation of proteasomal protein catabolic process|SAGA complex|histone deubiquitination|protein deubiquitination	-	-
Rasgrp4	0.00352519	1.80674	Up	RAS guanyl releasing protein 4 [Source:RGD Symbol%3BAcc:620476]	GO:0046872,GO:0005622,GO:0007264,GO:0043547,GO:0016020,GO:0016049,GO:0008283,GO:0005088,GO:0046579,GO:0009991	metal ion binding|intracellular|small GTPase mediated signal transduction|positive regulation of GTPase activity|membrane|cell growth|cell proliferation|Ras guanyl-nucleotide exchange factor activity|positive regulation of Ras protein signal transduction|response to extracellular stimulus	path:rno04014,path:rno04010,path:rno05200	Ras signaling pathway|MAPK signaling pathway|Pathways in cancer
Epb42	0.00356016	Inf(-)	Down	erythrocyte membrane protein band 4.2 [Source:RGD Symbol%3BAcc:1305306]	GO:0008150,GO:0003674,GO:0005575,GO:0003810,GO:0018149,GO:0020027,GO:0055072,GO:0048536,GO:0030863,GO:0050801,GO:0000902,GO:0016020,GO:0005515	biological_process|molecular_function|cellular_component|protein-glutamine gamma-glutamyltransferase activity|peptide cross-linking|hemoglobin metabolic process|iron ion homeostasis|spleen development|cortical cytoskeleton|ion homeostasis|cell morphogenesis|membrane|protein binding	-	-
Gpnmb	0.00356723	1.95574	Up	glycoprotein nmb [Source:RGD Symbol%3BAcc:71008]	GO:0001649,GO:0030282,GO:0042470,GO:0005887,GO:0016023,GO:0007155,GO:0008201,GO:0005178,GO:0032720	osteoblast differentiation|bone mineralization|melanosome|integral component of plasma membrane|cytoplasmic membrane-bounded vesicle|cell adhesion|heparin binding|integrin binding|negative regulation of tumor necrosis factor production	-	-
Haus8	0.00356804	1.78216	Up	HAUS augmin-like complex%2C subunit 8 [Source:RGD Symbol%3BAcc:1311565]	GO:0005737,GO:0051301,GO:0003674,GO:0005813,GO:0008017,GO:0007067,GO:0000922,GO:0051225,GO:0051297,GO:0070652,GO:0005880	cytoplasm|cell division|molecular_function|centrosome|microtubule binding|mitotic nuclear division|spindle pole|spindle assembly|centrosome organization|HAUS complex|nuclear microtubule	-	-
AABR07066700.1	0.00360376	-1.64403	Down	-	-		-	-
Rad52	0.00374033	1.75285	Up	RAD52 homolog%2C DNA repair protein [Source:RGD Symbol%3BAcc:1304975]	GO:0005634,GO:0000730,GO:0045002,GO:0006281,GO:0006310,GO:0000724,GO:0003684,GO:0006312,GO:0003677,GO:0006974,GO:0005515,GO:0042802,GO:0043234,GO:0034599,GO:0010792,GO:2000819	nucleus|DNA recombinase assembly|double-strand break repair via single-strand annealing|DNA repair|DNA recombination|double-strand break repair via homologous recombination|damaged DNA binding|mitotic recombination|DNA binding|cellular response to DNA damage stimulus|protein binding|identical protein binding|protein complex|cellular response to oxidative stress|DNA double-strand break processing …	path:rno03440	Homologous recombination
Zfp455	0.00381255	3.48396	Up	zinc finger protein 455 [Source:RGD Symbol%3BAcc:628788]	GO:0006355,GO:0003676,GO:0046872,GO:0005622	regulation of transcription, DNA-templated|nucleic acid binding|metal ion binding|intracellular	-	-
Arg1	0.0038185	1.52158	Up	arginase 1 [Source:RGD Symbol%3BAcc:2150]	GO:0005737,GO:0005615,GO:0033197,GO:0032496,GO:0009611,GO:0071222,GO:0071560,GO:0030145,GO:0007568,GO:0042493,GO:0070301,GO:0033189,GO:0001889,GO:0046686,GO:0043005,GO:0043200,GO:0009635,GO:0010043,GO:0043025,GO:0007565,GO:0060135,GO:0005741,GO:0043434,GO:0048545,GO:0051597,GO:0010042,GO:0014075,GO:0071549,GO:0030324,GO:0070207,GO:0048678,GO:0010269,GO:0001938,GO:0000050,GO:0071377,GO:0004053,GO:…	cytoplasm|extracellular space|response to vitamin E|response to lipopolysaccharide|response to wounding|cellular response to lipopolysaccharide|cellular response to transforming growth factor beta stimulus|manganese ion binding|aging|response to drug|cellular response to hydrogen peroxide|response to vitamin A|liver development|response to cadmium ion|neuron projection|response to amino acid|resp…	path:rno01230,path:rno00220,path:rno00330,path:rno05146	Biosynthesis of amino acids|Arginine biosynthesis|Arginine and proline metabolism|Amoebiasis
Gal	0.00383299	1.62322	Up	galanin and GMAP prepropeptide [Source:RGD Symbol%3BAcc:61954]	GO:0005737,GO:0045944,GO:0006954,GO:0005615,GO:0005794,GO:0032868,GO:0042493,GO:0043627,GO:0043065,GO:0008285,GO:0007218,GO:0035902,GO:0005184,GO:0007631,GO:0001664,GO:0030141,GO:0031765,GO:0031766,GO:0050776,GO:0050672,GO:0031763,GO:0031764,GO:0031943,GO:0007399,GO:0005515,GO:0019933,GO:0004966,GO:1902608,GO:0043025,GO:0010737,GO:0051464,GO:0051795	cytoplasm|positive regulation of transcription from RNA polymerase II promoter|inflammatory response|extracellular space|Golgi apparatus|response to insulin|response to drug|response to estrogen|positive regulation of apoptotic process|negative regulation of cell proliferation|neuropeptide signaling pathway|response to immobilization stress|neuropeptide hormone activity|feeding behavior|G-protein…	path:rno04080	Neuroactive ligand-receptor interaction
Rbm47	0.00384125	1.71107	Up	RNA binding motif protein 47 [Source:RGD Symbol%3BAcc:1359713]	GO:0005634,GO:0000166,GO:0044822,GO:0003723,GO:0005515,GO:0002244,GO:0016554	nucleus|nucleotide binding|poly(A) RNA binding|RNA binding|protein binding|hematopoietic progenitor cell differentiation|cytidine to uridine editing	-	-
Prss50	0.00385847	Inf(-)	Down	serine protease 50 [Source:RGD Symbol%3BAcc:6499372]	GO:0006508,GO:0004252,GO:0005737,GO:0004298,GO:0005783	proteolysis|serine-type endopeptidase activity|cytoplasm|threonine-type endopeptidase activity|endoplasmic reticulum	-	-
Hspa2	0.00396254	1.07796	Up	heat shock protein family A member 2 [Source:RGD Symbol%3BAcc:620664]	GO:0005524,GO:0005515,GO:0007275,GO:0009409,GO:0009408,GO:0036128,GO:0072687,GO:0070194,GO:0031662,GO:0007141,GO:0043209,GO:1901896,GO:0001673,GO:0051861,GO:0007140,GO:0032781,GO:0000795,GO:0001934,GO:0005739,GO:0007286,GO:0009986,GO:0007283,GO:0005634,GO:0016020,GO:0051082,GO:0005829,GO:0072562,GO:0070062,GO:0019899,GO:0042026,GO:0090084	ATP binding|protein binding|multicellular organismal development|response to cold|response to heat|CatSper complex|meiotic spindle|synaptonemal complex disassembly|positive regulation of cyclin-dependent protein serine/threonine kinase activity involved in G2/M transition of mitotic cell cycle|male meiosis I|myelin sheath|positive regulation of calcium-transporting ATPase activity|male germ cell …	path:rno03040,path:rno04141,path:rno04010,path:rno04144,path:rno04612,path:rno04915,path:rno04213,path:rno05134,path:rno05162,path:rno05164,path:rno05169,path:rno05145	Spliceosome|Protein processing in endoplasmic reticulum|MAPK signaling pathway|Endocytosis|Antigen processing and presentation|Estrogen signaling pathway|Longevity regulating pathway - multiple species|Legionellosis|Measles|Influenza A|Epstein-Barr virus infection|Toxoplasmosis
Scrg1	0.00398787	-1.01641	Down	stimulator of chondrogenesis 1 [Source:RGD Symbol%3BAcc:68377]	GO:0005576,GO:0044306,GO:0005794,GO:0005737,GO:0005515	extracellular region|neuron projection terminus|Golgi apparatus|cytoplasm|protein binding	-	-
Cfap52	0.00409338	-1.67549	Down	cilia and flagella associated protein 52 [Source:RGD Symbol%3BAcc:1308151]	GO:0005515	protein binding	-	-
AABR07045485.1	0.00413226	2.23468	Up	crystallin beta-gamma domain containing 1 [Source:NCBI gene%3BAcc:309866]	-	-	-	-
Npy4r	0.00422152	Inf	Up	neuropeptide Y receptor Y4 [Source:RGD Symbol%3BAcc:61864]	GO:0005887,GO:0007166,GO:0007218,GO:0042277,GO:0007631,GO:0008015,GO:0001602,GO:0001601	integral component of plasma membrane|cell surface receptor signaling pathway|neuropeptide signaling pathway|peptide binding|feeding behavior|blood circulation|pancreatic polypeptide receptor activity|peptide YY receptor activity	path:rno04080	Neuroactive ligand-receptor interaction
LOC103694857	0.00423099	3.46361	Up	hemoglobin subunit beta-2 [Source:RGD Symbol%3BAcc:9218369]	GO:0005506,GO:0020037,GO:0005344,GO:0015671,GO:0019825,GO:0005833	iron ion binding|heme binding|oxygen transporter activity|oxygen transport|oxygen binding|hemoglobin complex	-	-
Slco1a4	0.00430884	-1.09275	Down	solute carrier organic anion transporter family%2C member 1a4 [Source:RGD Symbol%3BAcc:621389]	GO:0005887,GO:0015347,GO:0043252,GO:0098656,GO:0015721,GO:0008206,GO:0008514,GO:0015125,GO:0006820,GO:0016020	integral component of plasma membrane|sodium-independent organic anion transmembrane transporter activity|sodium-independent organic anion transport|anion transmembrane transport|bile acid and bile salt transport|bile acid metabolic process|organic anion transmembrane transporter activity|bile acid transmembrane transporter activity|anion transport|membrane	path:rno04976	Bile secretion
Gbp7	0.00434147	1.92153	Up	similar to guanylate binding protein family%2C member 6 [Source:NCBI gene%3BAcc:685067]	GO:0008152,GO:0003924,GO:0005525,GO:0031410,GO:0071346,GO:0020005,GO:0042832,GO:0044406,GO:0050830	metabolic process|GTPase activity|GTP binding|cytoplasmic vesicle|cellular response to interferon-gamma|symbiont-containing vacuole membrane|defense response to protozoan|adhesion of symbiont to host|defense response to Gram-positive bacterium	-	-
Ggh	0.00434347	-2.04087	Down	gamma-glutamyl hydrolase [Source:RGD Symbol%3BAcc:2682]	GO:0005829,GO:0005615,GO:0006508,GO:0032868,GO:0042493,GO:0045471,GO:0010043,GO:0005764,GO:0006541,GO:0042470,GO:0034722,GO:0046900,GO:0005634,GO:0070062	cytosol|extracellular space|proteolysis|response to insulin|response to drug|response to ethanol|response to zinc ion|lysosome|glutamine metabolic process|melanosome|gamma-glutamyl-peptidase activity|tetrahydrofolylpolyglutamate metabolic process|nucleus|extracellular exosome	path:rno00790	Folate biosynthesis
Map3k7cl	0.00444438	-2.34329	Down	MAP3K7 C-terminal like [Source:RGD Symbol%3BAcc:1359474]	GO:0005634,GO:0005829,GO:0005515	nucleus|cytosol|protein binding	-	-
Lrrc46	0.00446221	-2.76926	Down	leucine rich repeat containing 46 [Source:RGD Symbol%3BAcc:1303311]	GO:0031647,GO:1903955	regulation of protein stability|positive regulation of protein targeting to mitochondrion	-	-
2019-03-03	0.00446497	1.1522	Up	membrane associated ring-CH-type finger 3 [Source:RGD Symbol%3BAcc:1359308]	GO:0016021,GO:0008270,GO:0016567,GO:0006897,GO:0005768,GO:0016874,GO:0005764,GO:0031901,GO:0030659	integral component of membrane|zinc ion binding|protein ubiquitination|endocytosis|endosome|ligase activity|lysosome|early endosome membrane|cytoplasmic vesicle membrane	-	-
Aspa	0.00446902	-1.49189	Down	aspartoacylase [Source:RGD Symbol%3BAcc:621693]	GO:0008152,GO:0016811,GO:0016788,GO:0005829,GO:0005515,GO:0005737,GO:0070062,GO:0005634,GO:0046872,GO:0048714,GO:0022010,GO:0019807	metabolic process|hydrolase activity, acting on carbon-nitrogen (but not peptide) bonds, in linear amides|hydrolase activity, acting on ester bonds|cytosol|protein binding|cytoplasm|extracellular exosome|nucleus|metal ion binding|positive regulation of oligodendrocyte differentiation|central nervous system myelination|aspartoacylase activity	path:rno00250,path:rno00340	Alanine, aspartate and glutamate metabolism|Histidine metabolism
Klhdc7a	0.00452552	-1.91073	Down	kelch domain containing 7A [Source:RGD Symbol%3BAcc:1309439]	GO:0016567,GO:0031463,GO:0004842	protein ubiquitination|Cul3-RING ubiquitin ligase complex|ubiquitin-protein transferase activity	-	-
Lrrc3	0.00459585	-3.85463	Down	leucine rich repeat containing 3 [Source:RGD Symbol%3BAcc:628861]	GO:0016021,GO:0005515	integral component of membrane|protein binding	-	-
Zfp467	0.00460487	-1.14746	Down	zinc finger protein 467 [Source:RGD Symbol%3BAcc:1561603]	GO:0003676,GO:0046872,GO:0005634,GO:0006351,GO:0006355,GO:0003677,GO:0005515	nucleic acid binding|metal ion binding|nucleus|transcription, DNA-templated|regulation of transcription, DNA-templated|DNA binding|protein binding	-	-
Cited4	0.0046652	-2.18587	Down	Cbp/p300-interacting transactivator%2C with Glu/Asp-rich carboxy-terminal domain%2C 4 [Source:RGD Symbol%3BAcc:620113]	GO:0005634,GO:0005737,GO:0006351,GO:0003713,GO:0043627,GO:0045893	nucleus|cytoplasm|transcription, DNA-templated|transcription coactivator activity|response to estrogen|positive regulation of transcription, DNA-templated	-	-
Hcrt	0.00486931	Inf(-)	Down	hypocretin neuropeptide precursor [Source:RGD Symbol%3BAcc:2786]	GO:0005737,GO:0005829,GO:0007205,GO:0007218,GO:0007204,GO:0007200,GO:0005184,GO:0051928,GO:0007631,GO:0051971,GO:0030141,GO:0005791,GO:0046928,GO:0060079,GO:0008156,GO:0043267,GO:0042755,GO:0051970,GO:0001662,GO:0031771,GO:0031772,GO:0048471	cytoplasm|cytosol|protein kinase C-activating G-protein coupled receptor signaling pathway|neuropeptide signaling pathway|positive regulation of cytosolic calcium ion concentration|phospholipase C-activating G-protein coupled receptor signaling pathway|neuropeptide hormone activity|positive regulation of calcium ion transport|feeding behavior|positive regulation of transmission of nerve impulse|s…	path:rno04080	Neuroactive ligand-receptor interaction
L3mbtl1	0.00501208	-2.30977	Down	L3MBTL1%2C histone methyl-lysine binding protein [Source:RGD Symbol%3BAcc:1307316]	GO:0008270,GO:0008150,GO:0003674,GO:0005575,GO:0006351,GO:0003700,GO:0035064,GO:0005634,GO:0005654,GO:0005886,GO:0003682,GO:0042393,GO:0045892,GO:0016568,GO:0000785,GO:0031491,GO:0007088,GO:0005515,GO:0042802,GO:0030097,GO:0000793,GO:0045652,GO:0031493,GO:0032093,GO:0006355	zinc ion binding|biological_process|molecular_function|cellular_component|transcription, DNA-templated|transcription factor activity, sequence-specific DNA binding|methylated histone binding|nucleus|nucleoplasm|plasma membrane|chromatin binding|histone binding|negative regulation of transcription, DNA-templated|chromatin modification|chromatin|nucleosome binding|regulation of mitotic nuclear divi…	-	-
Cckbr	0.00504855	-1.56937	Down	cholecystokinin B receptor [Source:RGD Symbol%3BAcc:2290]	GO:0016021,GO:0007186,GO:0048732,GO:0001696,GO:0048565,GO:0016020,GO:0005515,GO:0008284,GO:0005829,GO:0015054,GO:0007204,GO:0031741	integral component of membrane|G-protein coupled receptor signaling pathway|gland development|gastric acid secretion|digestive tract development|membrane|protein binding|positive regulation of cell proliferation|cytosol|gastrin receptor activity|positive regulation of cytosolic calcium ion concentration|type B gastrin/cholecystokinin receptor binding	path:rno04020,path:rno04080,path:rno04971	Calcium signaling pathway|Neuroactive ligand-receptor interaction|Gastric acid secretion
S100a10	0.00525894	1.07928	Up	S100 calcium binding protein A10 [Source:RGD Symbol%3BAcc:628655]	GO:0016021,GO:0005515,GO:0005509,GO:0005783,GO:0001558,GO:0045595,GO:0036276	integral component of membrane|protein binding|calcium ion binding|endoplasmic reticulum|regulation of cell growth|regulation of cell differentiation|response to antidepressant	-	-
Aqp1	0.00534084	-1.27862	Down	aquaporin 1 [Source:RGD Symbol%3BAcc:2141]	GO:0016021,GO:0005215,GO:0006810,GO:0005634,GO:0005737,GO:0005515,GO:0071300,GO:0016323,GO:0005886,GO:0005887,GO:0071805,GO:0043066,GO:0071288,GO:0009725,GO:0042493,GO:0070301,GO:0071456,GO:0043627,GO:0071260,GO:0043005,GO:0043679,GO:0031526,GO:0031965,GO:0009992,GO:0071474,GO:0005267,GO:0072488,GO:0034644,GO:0048146,GO:0032809,GO:0009925,GO:0016324,GO:0005223,GO:0071549,GO:0006884,GO:0042383,GO:…	integral component of membrane|transporter activity|transport|nucleus|cytoplasm|protein binding|cellular response to retinoic acid|basolateral plasma membrane|plasma membrane|integral component of plasma membrane|potassium ion transmembrane transport|negative regulation of apoptotic process|cellular response to mercury ion|response to hormone|response to drug|cellular response to hydrogen peroxid…	path:rno04924,path:rno04976,path:rno04964	Renin secretion|Bile secretion|Proximal tubule bicarbonate reclamation
Siglec1	0.00538243	2.79695	Up	sialic acid binding Ig like lectin 1 [Source:RGD Symbol%3BAcc:1311953]	GO:0016021,GO:0030246	integral component of membrane|carbohydrate binding	path:rno04514	Cell adhesion molecules (CAMs)
Igf2	0.00542756	-1.12017	Down	insulin-like growth factor 2 [Source:RGD Symbol%3BAcc:2870]	GO:0005515,GO:0032355,GO:0005615,GO:0031667,GO:0014070,GO:0001503,GO:0042060,GO:0008083,GO:0005179,GO:0042493,GO:0045471,GO:0071260,GO:0007565,GO:0090031,GO:0007613,GO:0008283,GO:0009314,GO:0035094,GO:0045953,GO:0006006,GO:0051781,GO:0016021,GO:0005158,GO:0070062,GO:0005159,GO:0043410,GO:0051897,GO:0045840,GO:0042104,GO:0046628	protein binding|response to estradiol|extracellular space|response to nutrient levels|response to organic cyclic compound|ossification|wound healing|growth factor activity|hormone activity|response to drug|response to ethanol|cellular response to mechanical stimulus|female pregnancy|positive regulation of steroid hormone biosynthetic process|memory|cell proliferation|response to radiation|respons…	path:rno05205	Proteoglycans in cancer
RGD1562420	0.00543815	-1.33935	Down	similar to hypothetical protein [Source:RGD Symbol%3BAcc:1562420]	GO:0003735,GO:0006412	structural constituent of ribosome|translation	-	-
Artn	0.00553014	1.73405	Up	artemin [Source:RGD Symbol%3BAcc:621427]	GO:0003674,GO:0005575,GO:0008083,GO:0007422,GO:0097021,GO:0061146,GO:0050930,GO:0007411,GO:0005102,GO:0005515,GO:0005615	molecular_function|cellular_component|growth factor activity|peripheral nervous system development|lymphocyte migration into lymphoid organs|Peyer's patch morphogenesis|induction of positive chemotaxis|axon guidance|receptor binding|protein binding|extracellular space	-	-
Mmp9	0.00556428	1.0629	Up	matrix metallopeptidase 9 [Source:RGD Symbol%3BAcc:621320]	GO:0008270,GO:0004222,GO:0006508,GO:0050900,GO:0001503,GO:0031012,GO:0007566,GO:0043065,GO:0030198,GO:0001501,GO:0030574,GO:0008233,GO:0005615,GO:0043066,GO:0008237,GO:0005515,GO:0042802,GO:0070062,GO:0001934,GO:0004175,GO:0090200,GO:2001243,GO:0051549,GO:0043388,GO:0045742,GO:2001258,GO:0035987,GO:1900122,GO:2001268	zinc ion binding|metalloendopeptidase activity|proteolysis|leukocyte migration|ossification|extracellular matrix|embryo implantation|positive regulation of apoptotic process|extracellular matrix organization|skeletal system development|collagen catabolic process|peptidase activity|extracellular space|negative regulation of apoptotic process|metallopeptidase activity|protein binding|identical prot…	path:rno04668,path:rno04670,path:rno04915,path:rno05200,path:rno05202,path:rno05206,path:rno05205,path:rno05219,path:rno05161	TNF signaling pathway|Leukocyte transendothelial migration|Estrogen signaling pathway|Pathways in cancer|Transcriptional misregulation in cancers|MicroRNAs in cancer|Proteoglycans in cancer|Bladder cancer|Hepatitis B
Tnfaip6	0.00562953	1.28574	Up	TNF alpha induced protein 6 [Source:RGD Symbol%3BAcc:621359]	GO:0007155,GO:0005540,GO:0050728	cell adhesion|hyaluronic acid binding|negative regulation of inflammatory response	-	-
Card19	0.00565965	1.24743	Up	caspase recruitment domain family%2C member 19 [Source:RGD Symbol%3BAcc:1306058]	-	-	-	-
Gen1	0.0057033	6.89262	Up	GEN1 Holliday junction 5' flap endonuclease [Source:RGD Symbol%3BAcc:1559792]	GO:0003677,GO:0090305,GO:0005813,GO:0000724,GO:0070062,GO:0008821,GO:0010824,GO:0071140,GO:0090267,GO:0071139	DNA binding|nucleic acid phosphodiester bond hydrolysis|centrosome|double-strand break repair via homologous recombination|extracellular exosome|crossover junction endodeoxyribonuclease activity|regulation of centrosome duplication|resolution of mitotic recombination intermediates|positive regulation of mitotic cell cycle spindle assembly checkpoint|resolution of recombination intermediates	-	-
Acap1	0.00575696	7.68056	Up	ArfGAP with coiled-coil%2C ankyrin repeat and PH domains 1 [Source:RGD Symbol%3BAcc:1305360]	GO:0046872,GO:0005096,GO:0043547,GO:0016020,GO:0005515	metal ion binding|GTPase activator activity|positive regulation of GTPase activity|membrane|protein binding	-	-
Inhba	0.00577239	1.60198	Up	inhibin subunit beta A [Source:RGD Symbol%3BAcc:62074]	GO:0008584,GO:0045944,GO:0005125,GO:0007050,GO:0005615,GO:0005576,GO:0046982,GO:0045893,GO:0042981,GO:0006357,GO:0030308,GO:0008083,GO:0005179,GO:0001942,GO:0042493,GO:0008285,GO:0005160,GO:0010862,GO:0043408,GO:0048468,GO:0060395,GO:0034711,GO:0040007,GO:0060021,GO:0032924,GO:0000082,GO:0042476,GO:0045786,GO:0001541,GO:0071397,GO:0071372,GO:2001241,GO:0061029,GO:0002244,GO:0042541,GO:0043512,GO:…	male gonad development|positive regulation of transcription from RNA polymerase II promoter|cytokine activity|cell cycle arrest|extracellular space|extracellular region|protein heterodimerization activity|positive regulation of transcription, DNA-templated|regulation of apoptotic process|regulation of transcription from RNA polymerase II promoter|negative regulation of cell growth|growth factor a…	path:rno04350,path:rno04060,path:rno04550	TGF-beta signaling pathway|Cytokine-cytokine receptor interaction|Signaling pathways regulating pluripotency of stem cells
Nat8f5	0.00583514	-3.85135	Down	N-acetyltransferase 8 (GCN5-related) family member 5 [Source:RGD Symbol%3BAcc:621610]	GO:0016021,GO:0008152,GO:0008080,GO:0007368,GO:0007507	integral component of membrane|metabolic process|N-acetyltransferase activity|determination of left/right symmetry|heart development	-	-
Cavin2	0.00583768	-1.11922	Down	caveolae associated protein 2 [Source:RGD Symbol%3BAcc:1359345]	GO:0005737,GO:0005515,GO:0005829,GO:0005901,GO:0001786,GO:0005080,GO:0045121	cytoplasm|protein binding|cytosol|caveola|phosphatidylserine binding|protein kinase C binding|membrane raft	-	-
Gdpd2	0.00598144	-3.08103	Down	glycerophosphodiester phosphodiesterase domain containing 2 [Source:RGD Symbol%3BAcc:1560780]	GO:0016021,GO:0006629,GO:0008889	integral component of membrane|lipid metabolic process|glycerophosphodiester phosphodiesterase activity	-	-
Sema3b	0.00607445	-1.25922	Down	semaphorin 3B [Source:RGD Symbol%3BAcc:1310079]	GO:0005615,GO:0001755,GO:0030215,GO:0030335,GO:0045499,GO:0048843,GO:0050919,GO:0071526,GO:0038191	extracellular space|neural crest cell migration|semaphorin receptor binding|positive regulation of cell migration|chemorepellent activity|negative regulation of axon extension involved in axon guidance|negative chemotaxis|semaphorin-plexin signaling pathway|neuropilin binding	path:rno04360	Axon guidance
Otulinl	0.00612715	1.26155	Up	OTU deubiquitinase with linear linkage specificity like [Source:RGD Symbol%3BAcc:1563205]	-	-	-	-
Trim72	0.00625429	3.72453	Up	tripartite motif containing 72 [Source:RGD Symbol%3BAcc:1562778]	GO:0008270,GO:0006887,GO:0051260,GO:0001786,GO:0042383,GO:0007517,GO:0001778,GO:0003012,GO:0030659,GO:0043569,GO:0010832,GO:0046627,GO:0043161,GO:0031624,GO:0061630,GO:0016567,GO:0005515	zinc ion binding|exocytosis|protein homooligomerization|phosphatidylserine binding|sarcolemma|muscle organ development|plasma membrane repair|muscle system process|cytoplasmic vesicle membrane|negative regulation of insulin-like growth factor receptor signaling pathway|negative regulation of myotube differentiation|negative regulation of insulin receptor signaling pathway|proteasome-mediated ubiq…	-	-
AABR07028997.1	0.00634891	2.5518	Up	GO:0008152,GO:0005524,GO:0016887	metabolic process|ATP binding|ATPase activity		-	-
AABR07011857.2	0.00645609	-3.10596	Down	-	-		-	-
Sertad3	0.00646779	2.41907	Up	SERTA domain containing 3 [Source:RGD Symbol%3BAcc:1564271]	GO:0045893,GO:0005515,GO:0005634,GO:0005730,GO:0006355,GO:0030308	positive regulation of transcription, DNA-templated|protein binding|nucleus|nucleolus|regulation of transcription, DNA-templated|negative regulation of cell growth	-	-
LOC103690005	0.0064745	1.08445	Up	tubulin-folding cofactor B [Source:RGD Symbol%3BAcc:9365423]	-	-	-	-
Pram1	0.00648641	2.95159	Up	PML-RARA regulated adaptor molecule 1 [Source:RGD Symbol%3BAcc:1564330]	GO:0008150,GO:0003674,GO:0005575,GO:0043313,GO:0007229,GO:0005515	biological_process|molecular_function|cellular_component|regulation of neutrophil degranulation|integrin-mediated signaling pathway|protein binding	-	-
Serpinb1a	0.00649393	1.42583	Up	serpin family B member 1A [Source:RGD Symbol%3BAcc:1306203]	GO:0005737,GO:0004867,GO:0005615,GO:0010951,GO:0042176	cytoplasm|serine-type endopeptidase inhibitor activity|extracellular space|negative regulation of endopeptidase activity|regulation of protein catabolic process	-	-
Ttc8	0.00670572	-1.09396	Down	tetratricopeptide repeat domain 8 [Source:RGD Symbol%3BAcc:1307769]	GO:0008150,GO:0003674,GO:0005575,GO:0061326,GO:0060219,GO:0051492,GO:0034260,GO:0032880,GO:0034464,GO:0035264,GO:0032391,GO:0021772,GO:0045444,GO:0042384,GO:0007411,GO:0007608,GO:0016020	biological_process|molecular_function|cellular_component|renal tubule development|camera-type eye photoreceptor cell differentiation|regulation of stress fiber assembly|negative regulation of GTPase activity|regulation of protein localization|BBSome|multicellular organism growth|photoreceptor connecting cilium|olfactory bulb development|fat cell differentiation|cilium assembly|axon guidance|senso…	-	-
Gch1	0.0068633	2.14505	Up	GTP cyclohydrolase 1 [Source:RGD Symbol%3BAcc:61992]	GO:0005737,GO:0005515,GO:0008270,GO:0005525,GO:0005509,GO:0051260,GO:0051291,GO:0043234,GO:0042311,GO:0045776,GO:0046654,GO:0050662,GO:0006729,GO:0006461,GO:0048265,GO:0003934,GO:0030742,GO:0035998,GO:0051066,GO:0014916,GO:0008217,GO:0005634,GO:0005654,GO:0031965,GO:0005829,GO:0042803,GO:0031410,GO:0032496,GO:0034341,GO:0034612,GO:0051000,GO:2000121,GO:0042416,GO:0042559,GO:0050884	cytoplasm|protein binding|zinc ion binding|GTP binding|calcium ion binding|protein homooligomerization|protein heterooligomerization|protein complex|vasodilation|negative regulation of blood pressure|tetrahydrofolate biosynthetic process|coenzyme binding|tetrahydrobiopterin biosynthetic process|protein complex assembly|response to pain|GTP cyclohydrolase I activity|GTP-dependent protein binding|7…	path:rno00790	Folate biosynthesis
Mcts1	0.00693187	-1.55349	Down	MCTS1%2C re-initiation and release factor [Source:RGD Symbol%3BAcc:1566390]	GO:0005737,GO:0003723,GO:0006355,GO:0006351,GO:0006974,GO:0007049,GO:0040008,GO:0005886,GO:0001731,GO:0022627,GO:0002192,GO:0032790	cytoplasm|RNA binding|regulation of transcription, DNA-templated|transcription, DNA-templated|cellular response to DNA damage stimulus|cell cycle|regulation of growth|plasma membrane|formation of translation preinitiation complex|cytosolic small ribosomal subunit|IRES-dependent translational initiation|ribosome disassembly	-	-
Adra2a	0.00707043	-1.09539	Down	adrenoceptor alpha 2A [Source:RGD Symbol%3BAcc:2056]	GO:0005737,GO:0007165,GO:0005886,GO:0005887,GO:0006260,GO:0045202,GO:0007565,GO:0010700,GO:0007267,GO:0030168,GO:0019229,GO:0045909,GO:0007194,GO:0002526,GO:0004938,GO:0050955,GO:0070473,GO:0071881,GO:0005515,GO:0019901,GO:0030335,GO:0042803,GO:0043235,GO:0032147,GO:0046676,GO:0031996,GO:0032870,GO:0032148,GO:0043406,GO:0001819,GO:0045741,GO:0042593,GO:0051044,GO:0050995,GO:0090303,GO:0051379,GO:…	cytoplasm|signal transduction|plasma membrane|integral component of plasma membrane|DNA replication|synapse|female pregnancy|negative regulation of norepinephrine secretion|cell-cell signaling|platelet activation|regulation of vasoconstriction|positive regulation of vasodilation|negative regulation of adenylate cyclase activity|acute inflammatory response|alpha2-adrenergic receptor activity|therm…	path:rno04022,path:rno04080	cGMP - PKG signaling pathway|Neuroactive ligand-receptor interaction
Steap4	0.00707362	1.9432	Up	STEAP4 metalloreductase [Source:RGD Symbol%3BAcc:1560331]	GO:0016021,GO:0046872,GO:0055114,GO:0005886,GO:0005887,GO:0000139,GO:0055072,GO:0045444,GO:0008823,GO:0015677,GO:0052851,GO:0097461,GO:0005768,GO:0070062	integral component of membrane|metal ion binding|oxidation-reduction process|plasma membrane|integral component of plasma membrane|Golgi membrane|iron ion homeostasis|fat cell differentiation|cupric reductase activity|copper ion import|ferric-chelate reductase (NADPH) activity|ferric iron import into cell|endosome|extracellular exosome	-	-
Pxdn	0.00715595	1.15081	Up	peroxidasin [Source:RGD Symbol%3BAcc:1560694]	GO:0055114,GO:0006979,GO:0020037,GO:0004601,GO:0030198,GO:0031012,GO:0005615,GO:0098869,GO:0005201,GO:0005783,GO:0070062,GO:0042744	oxidation-reduction process|response to oxidative stress|heme binding|peroxidase activity|extracellular matrix organization|extracellular matrix|extracellular space|cellular oxidant detoxification|extracellular matrix structural constituent|endoplasmic reticulum|extracellular exosome|hydrogen peroxide catabolic process	-	-
Zfp2	0.007157	-1.15925	Down	zinc finger protein 2 [Source:RGD Symbol%3BAcc:1562610]	GO:0006355,GO:0003676,GO:0046872,GO:0003700,GO:0005515	regulation of transcription, DNA-templated|nucleic acid binding|metal ion binding|transcription factor activity, sequence-specific DNA binding|protein binding	-	-
AABR07006269.1	0.00723549	Inf	Up	GO:0016021	integral component of membrane		-	-
Chi3l1	0.00725422	1.13403	Up	chitinase 3 like 1 [Source:RGD Symbol%3BAcc:620874]	GO:0005737,GO:0006954,GO:0003674,GO:0005615,GO:0005975,GO:0005576,GO:0071347,GO:0009612,GO:0071356,GO:0005783,GO:0030246,GO:0070555,GO:0008061,GO:0070374,GO:0048471,GO:0006915,GO:0030324,GO:0034612,GO:0045766,GO:0051897,GO:0010800,GO:0070741,GO:0072606,GO:0007250,GO:0070062	cytoplasm|inflammatory response|molecular_function|extracellular space|carbohydrate metabolic process|extracellular region|cellular response to interleukin-1|response to mechanical stimulus|cellular response to tumor necrosis factor|endoplasmic reticulum|carbohydrate binding|response to interleukin-1|chitin binding|positive regulation of ERK1 and ERK2 cascade|perinuclear region of cytoplasm|apopt…	-	-
Nlrc4	0.00726388	2.1383	Up	NLR family%2C CARD domain containing 4 [Source:RGD Symbol%3BAcc:1309831]	GO:0005634,GO:0005737,GO:0005829,GO:0006954,GO:0016567,GO:0009966,GO:0051260,GO:0045087,GO:0004869,GO:0004842,GO:0042742,GO:0090307,GO:0005876,GO:0043523,GO:1990001,GO:0002218,GO:0016045,GO:0050702,GO:0070269,GO:0072557,GO:0005524,GO:0006919,GO:0043065,GO:0051092,GO:0005515,GO:0042802,GO:0042803,GO:0042981,GO:0043281	nucleus|cytoplasm|cytosol|inflammatory response|protein ubiquitination|regulation of signal transduction|protein homooligomerization|innate immune response|cysteine-type endopeptidase inhibitor activity|ubiquitin-protein transferase activity|defense response to bacterium|mitotic spindle assembly|spindle microtubule|regulation of neuron apoptotic process|inhibition of cysteine-type endopeptidase a…	path:rno04621,path:rno05132,path:rno05134	NOD-like receptor signaling pathway|Salmonella infection|Legionellosis
Sbspon	0.00729351	Inf(-)	Down	somatomedin B and thrombospondin%2C type 1 domain containing [Source:RGD Symbol%3BAcc:1559717]	GO:0006955,GO:0005044,GO:0006898,GO:0030247,GO:0031012	immune response|scavenger receptor activity|receptor-mediated endocytosis|polysaccharide binding|extracellular matrix	-	-
Wnt2b	0.00731791	2.62929	Up	Wnt family member 2B [Source:RGD Symbol%3BAcc:69346]	GO:0008150,GO:0003674,GO:0005575,GO:0005615,GO:0005578,GO:0016055,GO:0030182,GO:0005109,GO:0045165,GO:0060638,GO:0060492,GO:0021871,GO:0090190,GO:0009267,GO:0060070,GO:0005515,GO:0090263,GO:0008584,GO:0002062,GO:0071425	biological_process|molecular_function|cellular_component|extracellular space|proteinaceous extracellular matrix|Wnt signaling pathway|neuron differentiation|frizzled binding|cell fate commitment|mesenchymal-epithelial cell signaling|lung induction|forebrain regionalization|positive regulation of branching involved in ureteric bud morphogenesis|cellular response to starvation|canonical Wnt signali…	path:rno04310,path:rno04390,path:rno04550,path:rno04916,path:rno05200,path:rno05205,path:rno05217,path:rno05166	Wnt signaling pathway|Hippo signaling pathway|Signaling pathways regulating pluripotency of stem cells|Melanogenesis|Pathways in cancer|Proteoglycans in cancer|Basal cell carcinoma|HTLV-I infection
Ift74	0.00731836	-1.23992	Down	intraflagellar transport 74 [Source:RGD Symbol%3BAcc:1359704]	GO:0005813,GO:0048487,GO:0042384,GO:0005929,GO:0030992,GO:0031514,GO:0042073,GO:0033630,GO:0050680,GO:0007219,GO:0007368,GO:0007507,GO:0003334,GO:0060271,GO:0008544,GO:0045944,GO:0003682,GO:0005634,GO:0035735	centrosome|beta-tubulin binding|cilium assembly|cilium|intraciliary transport particle B|motile cilium|intraciliary transport|positive regulation of cell adhesion mediated by integrin|negative regulation of epithelial cell proliferation|Notch signaling pathway|determination of left/right symmetry|heart development|keratinocyte development|cilium morphogenesis|epidermis development|positive regula…	-	-
Kif7	0.0073289	1.27582	Up	kinesin family member 7 [Source:RGD Symbol%3BAcc:1310310]	GO:0008152,GO:0005524,GO:0016887,GO:0003777,GO:0007018,GO:0008017,GO:0005871,GO:0005874,GO:0007224,GO:0021591,GO:0005515,GO:0005929	metabolic process|ATP binding|ATPase activity|microtubule motor activity|microtubule-based movement|microtubule binding|kinesin complex|microtubule|smoothened signaling pathway|ventricular system development|protein binding|cilium	path:rno04340	Hedgehog signaling pathway
Amot	0.00749391	-1.00111	Down	angiomotin [Source:RGD Symbol%3BAcc:1564027]	GO:0003365,GO:0040019,GO:0043534,GO:0042074,GO:0001702,GO:0048514,GO:0001570,GO:0034260,GO:0001701,GO:0006935,GO:0034613,GO:0005923,GO:0030036,GO:0051056,GO:0030027,GO:0031410,GO:0005515,GO:0005737,GO:0016021,GO:0030334,GO:0004872,GO:0008180,GO:0005884,GO:0009897,GO:0016525,GO:0001726,GO:0009986,GO:0035329,GO:0030139,GO:0043116,GO:0001725,GO:0043536,GO:0043532	establishment of cell polarity involved in ameboidal cell migration|positive regulation of embryonic development|blood vessel endothelial cell migration|cell migration involved in gastrulation|gastrulation with mouth forming second|blood vessel morphogenesis|vasculogenesis|negative regulation of GTPase activity|in utero embryonic development|chemotaxis|cellular protein localization|bicellular tig…	path:rno04390	Hippo signaling pathway
Cyp4f1	0.0074968	-2.37243	Down	cytochrome P450%2C family 4%2C subfamily f%2C polypeptide 1 [Source:RGD Symbol%3BAcc:70926]	GO:0055114,GO:0005506,GO:0009636,GO:0043231,GO:0020037,GO:0019369,GO:0008391,GO:0050544,GO:0006690	oxidation-reduction process|iron ion binding|response to toxic substance|intracellular membrane-bounded organelle|heme binding|arachidonic acid metabolic process|arachidonic acid monooxygenase activity|arachidonic acid binding|icosanoid metabolic process	path:rno00590	Arachidonic acid metabolism
Slc4a5	0.0075847	-1.76237	Down	solute carrier family 4 member 5 [Source:RGD Symbol%3BAcc:1303009]	GO:0016021,GO:0016323,GO:0005887,GO:0006820,GO:0035725,GO:0098656,GO:0005452,GO:0015701,GO:0051453,GO:0008510,GO:0006885,GO:0003014,GO:0010468,GO:0006811,GO:0060041,GO:0003073,GO:0002064,GO:0033326,GO:0048311	integral component of membrane|basolateral plasma membrane|integral component of plasma membrane|anion transport|sodium ion transmembrane transport|anion transmembrane transport|inorganic anion exchanger activity|bicarbonate transport|regulation of intracellular pH|sodium:bicarbonate symporter activity|regulation of pH|renal system process|regulation of gene expression|ion transport|retina develo…	path:rno04976	Bile secretion
Guca2b	0.00759542	Inf	Up	guanylate cyclase activator 2B [Source:RGD Symbol%3BAcc:620044]	GO:0031284,GO:0030250,GO:0050801,GO:0030104,GO:0030802,GO:0045776,GO:0007589,GO:0001750,GO:0006182,GO:0007588,GO:0070062	positive regulation of guanylate cyclase activity|guanylate cyclase activator activity|ion homeostasis|water homeostasis|regulation of cyclic nucleotide biosynthetic process|negative regulation of blood pressure|body fluid secretion|photoreceptor outer segment|cGMP biosynthetic process|excretion|extracellular exosome	-	-
Atf3	0.00764641	1.91237	Up	activating transcription factor 3 [Source:RGD Symbol%3BAcc:2165]	GO:0005634,GO:0006351,GO:0003700,GO:0006357,GO:0008284,GO:0000978,GO:0000982,GO:0001709,GO:0006094,GO:0034198,GO:0070373,GO:0001078,GO:0000122,GO:0035914,GO:0010628,GO:0030968,GO:0045892,GO:0003677,GO:0005730,GO:0046982,GO:0044212,GO:0045944,GO:0005515,GO:0000977,GO:0000976,GO:0042802,GO:0042803,GO:1990440,GO:1903984,GO:1990622	nucleus|transcription, DNA-templated|transcription factor activity, sequence-specific DNA binding|regulation of transcription from RNA polymerase II promoter|positive regulation of cell proliferation|RNA polymerase II core promoter proximal region sequence-specific DNA binding|transcription factor activity, RNA polymerase II core promoter proximal region sequence-specific binding|cell fate determ…	path:rno05166	HTLV-I infection
Smpd5	0.00767469	Inf(-)	Down	sphingomyelin phosphodiesterase 5 [Source:RGD Symbol%3BAcc:2323312]	GO:0016021,GO:0004767,GO:0006672,GO:0005739	integral component of membrane|sphingomyelin phosphodiesterase activity|ceramide metabolic process|mitochondrion	-	-
Slc27a2	0.00781551	-5.87564	Down	solute carrier family 27 member 2 [Source:RGD Symbol%3BAcc:71103]	GO:0042760,GO:0000038,GO:0015245,GO:0031957,GO:0015908,GO:0004467,GO:0001676,GO:0005777,GO:0005783,GO:0005739,GO:0005779,GO:0005102,GO:0005789,GO:0030176,GO:0006635,GO:0005778,GO:0070062,GO:0019899,GO:0005788,GO:0006699,GO:0001561,GO:0097089,GO:0044539,GO:0050197,GO:0070251,GO:0016021	very long-chain fatty acid catabolic process|very long-chain fatty acid metabolic process|fatty acid transporter activity|very long-chain fatty acid-CoA ligase activity|fatty acid transport|long-chain fatty acid-CoA ligase activity|long-chain fatty acid metabolic process|peroxisome|endoplasmic reticulum|mitochondrion|integral component of peroxisomal membrane|receptor binding|endoplasmic reticulu…	path:rno04146,path:rno03320,path:rno04931	Peroxisome|PPAR signaling pathway|Insulin resistance
Card14	0.0078617	2.70655	Up	caspase recruitment domain family%2C member 14 [Source:RGD Symbol%3BAcc:1591135]	GO:0005737,GO:0043066,GO:0051092,GO:0001934,GO:0033209,GO:0050700	cytoplasm|negative regulation of apoptotic process|positive regulation of NF-kappaB transcription factor activity|positive regulation of protein phosphorylation|tumor necrosis factor-mediated signaling pathway|CARD domain binding	-	-
Colgalt2	0.00788432	1.02926	Up	collagen beta(1-O)galactosyltransferase 2 [Source:RGD Symbol%3BAcc:1304702]	GO:0005515	protein binding	path:rno00310,path:rno00514	Lysine degradation|Other types of O-glycan biosynthesis
Rubcnl	0.00808807	2.3487	Up	rubicon like autophagy regulator [Source:RGD Symbol%3BAcc:1304929]	-	-	-	-
Pstpip1	0.00818332	1.15564	Up	proline-serine-threonine phosphatase-interacting protein 1 [Source:RGD Symbol%3BAcc:1307557]	GO:0008150,GO:0003674,GO:0005575,GO:0006897,GO:0016477,GO:0016020,GO:0005515	biological_process|molecular_function|cellular_component|endocytosis|cell migration|membrane|protein binding	path:rno04621	NOD-like receptor signaling pathway
Tlcd1	0.00820095	-1.32925	Down	TLC domain containing 1 [Source:RGD Symbol%3BAcc:1359195]	GO:0016021,GO:0005886	integral component of membrane|plasma membrane	-	-
Scimp	0.00824112	5.51014	Up	SLP adaptor and CSK interacting membrane protein [Source:RGD Symbol%3BAcc:1593299]	GO:0016021,GO:0001772,GO:0097197,GO:0070374,GO:0005515,GO:0016020,GO:0031256,GO:0031259	integral component of membrane|immunological synapse|tetraspanin-enriched microdomain|positive regulation of ERK1 and ERK2 cascade|protein binding|membrane|leading edge membrane|uropod membrane	-	-
Ncf1	0.00824617	1.04777	Up	neutrophil cytosolic factor 1 [Source:RGD Symbol%3BAcc:61307]	GO:0005829,GO:0055114,GO:0035091,GO:0019898,GO:0005515,GO:0016175,GO:0042554,GO:0043325,GO:0017124,GO:0006612,GO:0043020,GO:0005737	cytosol|oxidation-reduction process|phosphatidylinositol binding|extrinsic component of membrane|protein binding|superoxide-generating NADPH oxidase activity|superoxide anion generation|phosphatidylinositol-3,4-bisphosphate binding|SH3 domain binding|protein targeting to membrane|NADPH oxidase complex|cytoplasm	path:rno04145,path:rno04666,path:rno04670,path:rno04062,path:rno04380,path:rno05140	Phagosome|Fc gamma R-mediated phagocytosis|Leukocyte transendothelial migration|Chemokine signaling pathway|Osteoclast differentiation|Leishmaniasis
Abca12	0.00825429	Inf(-)	Down	ATP binding cassette subfamily A member 12 [Source:RGD Symbol%3BAcc:1304586]	GO:0008152,GO:0005524,GO:0008150,GO:0003674,GO:0005575,GO:0005887,GO:0055085,GO:0043231,GO:0042626,GO:0005548,GO:0017127,GO:0033344,GO:0033700,GO:0005737,GO:0006869,GO:0005886,GO:0005319,GO:0005102,GO:0005515,GO:0072659,GO:0034191,GO:0010875,GO:0032940,GO:0045055,GO:0097209,GO:0005829,GO:0030216,GO:0055088,GO:0005743,GO:0061436,GO:0048286,GO:0031424,GO:0035627,GO:0043129,GO:2000010	metabolic process|ATP binding|biological_process|molecular_function|cellular_component|integral component of plasma membrane|transmembrane transport|intracellular membrane-bounded organelle|ATPase activity, coupled to transmembrane movement of substances|phospholipid transporter activity|cholesterol transporter activity|cholesterol efflux|phospholipid efflux|cytoplasm|lipid transport|plasma membr…	-	-
Plekha4	0.00836497	1.62872	Up	pleckstrin homology domain containing A4 [Source:RGD Symbol%3BAcc:735133]	GO:0005737,GO:0008289,GO:0016020	cytoplasm|lipid binding|membrane	-	-
AABR07058464.1	0.00838487	-3.16677	Down	GO:0008289,GO:0005576,GO:0006869,GO:0042157	lipid binding|extracellular region|lipid transport|lipoprotein metabolic process		-	-
Sh2d1b2	0.00840445	6.09233	Up	SH2 domain containing 1B2 [Source:RGD Symbol%3BAcc:1589042]	GO:0008150,GO:0003674,GO:0005575,GO:0032814,GO:0045953,GO:0050731,GO:0045954,GO:0018108,GO:0005515	biological_process|molecular_function|cellular_component|regulation of natural killer cell activation|negative regulation of natural killer cell mediated cytotoxicity|positive regulation of peptidyl-tyrosine phosphorylation|positive regulation of natural killer cell mediated cytotoxicity|peptidyl-tyrosine phosphorylation|protein binding	-	-
Il1rn	0.00841093	2.37946	Up	interleukin 1 receptor antagonist [Source:RGD Symbol%3BAcc:621159]	GO:0005615,GO:0005149,GO:0031982,GO:0006629,GO:0030073,GO:0005576,GO:0006953,GO:0005515,GO:0070062,GO:0001960,GO:0005152,GO:0034115,GO:0051384,GO:0005150,GO:0005151,GO:0045352,GO:0045353,GO:2000660	extracellular space|interleukin-1 receptor binding|vesicle|lipid metabolic process|insulin secretion|extracellular region|acute-phase response|protein binding|extracellular exosome|negative regulation of cytokine-mediated signaling pathway|interleukin-1 receptor antagonist activity|negative regulation of heterotypic cell-cell adhesion|response to glucocorticoid|interleukin-1, Type I receptor bind…	-	-
Cyp11a1	0.00859918	Inf(-)	Down	cytochrome P450%2C family 11%2C subfamily a%2C polypeptide 1 [Source:RGD Symbol%3BAcc:69325]	GO:0055114,GO:0005506,GO:0020037,GO:0016705,GO:0008386,GO:0006700,GO:0005739,GO:0008203	oxidation-reduction process|iron ion binding|heme binding|oxidoreductase activity, acting on paired donors, with incorporation or reduction of molecular oxygen|cholesterol monooxygenase (side-chain-cleaving) activity|C21-steroid hormone biosynthetic process|mitochondrion|cholesterol metabolic process	path:rno00140,path:rno04913,path:rno04925	Steroid hormone biosynthesis|Ovarian Steroidogenesis|Aldosterone synthesis and secretion
Ptgds	0.00862752	-1.2808	Down	prostaglandin D2 synthase [Source:RGD Symbol%3BAcc:3433]	GO:0005615,GO:0005215,GO:0005576,GO:0006810,GO:0005794,GO:0051384,GO:0005635,GO:0031965,GO:0048471,GO:0005791,GO:0001516,GO:0004667,GO:0045187,GO:0005501,GO:2000255,GO:0005515,GO:0070062,GO:0005504	extracellular space|transporter activity|extracellular region|transport|Golgi apparatus|response to glucocorticoid|nuclear envelope|nuclear membrane|perinuclear region of cytoplasm|rough endoplasmic reticulum|prostaglandin biosynthetic process|prostaglandin-D synthase activity|regulation of circadian sleep/wake cycle, sleep|retinoid binding|negative regulation of male germ cell proliferation|prot…	path:rno00590	Arachidonic acid metabolism
Vtn	0.00875348	-1.17613	Down	vitronectin [Source:RGD Symbol%3BAcc:3967]	GO:0006955,GO:0005737,GO:0005615,GO:0008201,GO:0097421,GO:0005604,GO:0031012,GO:0005518,GO:0005044,GO:0006898,GO:0042802,GO:0030247,GO:0051258,GO:0005796,GO:0048237,GO:0050840,GO:0010811,GO:0048709,GO:0030198,GO:0007160,GO:0005578,GO:0010951,GO:0005515,GO:0072562,GO:0070062,GO:0050731,GO:0032092,GO:0048260,GO:0005178,GO:0014911,GO:0035987,GO:0033627,GO:0061302	immune response|cytoplasm|extracellular space|heparin binding|liver regeneration|basement membrane|extracellular matrix|collagen binding|scavenger receptor activity|receptor-mediated endocytosis|identical protein binding|polysaccharide binding|protein polymerization|Golgi lumen|rough endoplasmic reticulum lumen|extracellular matrix binding|positive regulation of cell-substrate adhesion|oligodendr…	path:rno04151,path:rno04512,path:rno04510,path:rno04610,path:rno05205	PI3K-Akt signaling pathway|ECM-receptor interaction|Focal adhesion|Complement and coagulation cascades|Proteoglycans in cancer
RGD1561161	0.00882386	-1.71282	Down	similar to BC067074 protein [Source:RGD Symbol%3BAcc:1561161]	GO:0016021,GO:0005887,GO:0016477	integral component of membrane|integral component of plasma membrane|cell migration	-	-
Rbbp9	0.00893203	-1.18221	Down	RB binding protein 9%2C serine hydrolase [Source:RGD Symbol%3BAcc:3542]	GO:0005737,GO:0008152,GO:0005515,GO:0016787,GO:0042127,GO:0005634,GO:0005730,GO:0070062	cytoplasm|metabolic process|protein binding|hydrolase activity|regulation of cell proliferation|nucleus|nucleolus|extracellular exosome	-	-
Arid5a	0.00919437	1.2541	Up	AT-rich interaction domain 5A [Source:RGD Symbol%3BAcc:1311041]	GO:0005634,GO:0006357,GO:0044212,GO:0005654,GO:0005730,GO:0005515	nucleus|regulation of transcription from RNA polymerase II promoter|transcription regulatory region DNA binding|nucleoplasm|nucleolus|protein binding	-	-
Cystm1	0.00925661	1.15338	Up	cysteine-rich transmembrane module containing 1 [Source:NCBI gene%3BAcc:100363310]	GO:0070062	extracellular exosome	-	-
Esco2	0.00946246	Inf(-)	Down	establishment of sister chromatid cohesion N-acetyltransferase 2 [Source:RGD Symbol%3BAcc:1593313]	GO:0071168,GO:0031618,GO:0035861,GO:0001741,GO:0004468,GO:0010369,GO:0007059,GO:0002244,GO:0006302,GO:0005634,GO:0005794,GO:0000785,GO:0006275,GO:0034421	protein localization to chromatin|nuclear pericentric heterochromatin|site of double-strand break|XY body|lysine N-acetyltransferase activity, acting on acetyl phosphate as donor|chromocenter|chromosome segregation|hematopoietic progenitor cell differentiation|double-strand break repair|nucleus|Golgi apparatus|chromatin|regulation of DNA replication|post-translational protein acetylation	-	-
Dppa4	0.00948405	Inf(-)	Down	developmental pluripotency associated 4 [Source:RGD Symbol%3BAcc:1595070]	GO:0060484,GO:0005634,GO:0005515	lung-associated mesenchyme development|nucleus|protein binding	-	-
Nlrp3	0.0094922	1.1737	Up	NLR family%2C pyrin domain containing 3 [Source:RGD Symbol%3BAcc:1308314]	GO:0005524,GO:0008150,GO:0003674,GO:0005575,GO:2000321,GO:0050701,GO:0044546,GO:0032621,GO:2000553,GO:0032754,GO:0045630,GO:0032736,GO:0002830,GO:0050718,GO:0050727,GO:0032753,GO:0032611,GO:0006919,GO:0008134,GO:0051607,GO:0045944,GO:0005515,GO:0043565,GO:0005634,GO:0005737,GO:0006954,GO:0051092,GO:0032088,GO:0050728,GO:0071222,GO:0043280,GO:0042347,GO:0002674,GO:0050713,GO:0072559	ATP binding|biological_process|molecular_function|cellular_component|positive regulation of T-helper 17 cell differentiation|interleukin-1 secretion|NLRP3 inflammasome complex assembly|interleukin-18 production|positive regulation of T-helper 2 cell cytokine production|positive regulation of interleukin-5 production|positive regulation of T-helper 2 cell differentiation|positive regulation of int…	path:rno04621,path:rno05133,path:rno05164	NOD-like receptor signaling pathway|Pertussis|Influenza A
Col1a1	0.00953837	-1.08149	Down	collagen type I alpha 1 chain [Source:RGD Symbol%3BAcc:61817]	GO:0005515,GO:0032355,GO:0003674,GO:0005615,GO:0005576,GO:0046872,GO:0031667,GO:0071300,GO:0005794,GO:0001503,GO:0071560,GO:0009612,GO:0042060,GO:0044344,GO:0071356,GO:0005783,GO:0042493,GO:0007584,GO:0071260,GO:0043434,GO:0048545,GO:0051591,GO:0042542,GO:0055093,GO:0030141,GO:0071364,GO:1902617,GO:0071306,GO:0031960,GO:0044691,GO:1902618,GO:0060351,GO:0060346,GO:0005584,GO:0001958,GO:0010812,GO:…	protein binding|response to estradiol|molecular_function|extracellular space|extracellular region|metal ion binding|response to nutrient levels|cellular response to retinoic acid|Golgi apparatus|ossification|cellular response to transforming growth factor beta stimulus|response to mechanical stimulus|wound healing|cellular response to fibroblast growth factor stimulus|cellular response to tumor n…	path:rno04151,path:rno04512,path:rno04510,path:rno04611,path:rno04974,path:rno04933,path:rno05146	PI3K-Akt signaling pathway|ECM-receptor interaction|Focal adhesion|Platelet activation|Protein digestion and absorption|AGE-RAGE signaling pathway in diabetic complications|Amoebiasis
Rab32	0.00957427	1.02855	Up	RAB32%2C member RAS oncogene family [Source:RGD Symbol%3BAcc:1559997]	GO:0003924,GO:0005525,GO:0006886,GO:0005739,GO:0032482,GO:0005802,GO:0042470,GO:0032438,GO:0005515,GO:0016020,GO:0005769,GO:0019882,GO:0035650,GO:0030742,GO:0035646,GO:0090382,GO:0045335,GO:0035651,GO:0036461,GO:1903232	GTPase activity|GTP binding|intracellular protein transport|mitochondrion|Rab protein signal transduction|trans-Golgi network|melanosome|melanosome organization|protein binding|membrane|early endosome|antigen processing and presentation|AP-1 adaptor complex binding|GTP-dependent protein binding|endosome to melanosome transport|phagosome maturation|phagocytic vesicle|AP-3 adaptor complex binding|B…	-	-
Casp8	0.00970039	2.17591	Up	caspase 8 [Source:RGD Symbol%3BAcc:620945]	GO:0005737,GO:0005515,GO:0005829,GO:0032355,GO:0071407,GO:0005164,GO:0006508,GO:0004197,GO:0032496,GO:0051291,GO:0043234,GO:0009409,GO:0045121,GO:0032403,GO:0045471,GO:0043005,GO:0044297,GO:0006915,GO:0006919,GO:0008625,GO:0030225,GO:0032025,GO:0097194,GO:0046677,GO:0005123,GO:0031264,GO:0031265,GO:0097342,GO:0097199,GO:0035877,GO:0097153,GO:0005654,GO:0005739,GO:0005815,GO:0031625,GO:0008233,GO:…	cytoplasm|protein binding|cytosol|response to estradiol|cellular response to organic cyclic compound|tumor necrosis factor receptor binding|proteolysis|cysteine-type endopeptidase activity|response to lipopolysaccharide|protein heterooligomerization|protein complex|response to cold|membrane raft|protein complex binding|response to ethanol|neuron projection|cell body|apoptotic process|activation o…	path:rno04668,path:rno04210,path:rno04215,path:rno04115,path:rno04620,path:rno04621,path:rno04622,path:rno05200,path:rno05203,path:rno05010,path:rno05016,path:rno05416,path:rno04932,path:rno05134,path:rno05152,path:rno05161,path:rno05168,path:rno05145,path:rno05142	TNF signaling pathway|Apoptosis|Apoptosis - multiple species|p53 signaling pathway|Toll-like receptor signaling pathway|NOD-like receptor signaling pathway|RIG-I-like receptor signaling pathway|Pathways in cancer|Viral carcinogenesis|Alzheimer's disease|Huntington's disease|Viral myocarditis|Non-alcoholic fatty liver disease (NAFLD)|Legionellosis|Tuberculosis|Hepatitis B|Herpes simplex infection|…
Slfn13	0.00973649	1.33679	Up	schlafen family member 13 [Source:RGD Symbol%3BAcc:1359139]	GO:0005524	ATP binding	-	-
Osgin1	0.00980903	3.16305	Up	oxidative stress induced growth inhibitor 1 [Source:RGD Symbol%3BAcc:620679]	GO:0016491,GO:0055114,GO:0043065,GO:0008083,GO:0005515,GO:0030308	oxidoreductase activity|oxidation-reduction process|positive regulation of apoptotic process|growth factor activity|protein binding|negative regulation of cell growth	-	-
AABR07066379.1	0.00994686	-1.00502	Down	-	-		-	-
Brd2	0.0100249	1.12459	Up	bromodomain containing 2 [Source:RGD Symbol%3BAcc:1303324]	GO:0005634,GO:0006351,GO:0006334,GO:0006357,GO:0003682,GO:0016568,GO:0070577,GO:0005737,GO:0005515	nucleus|transcription, DNA-templated|nucleosome assembly|regulation of transcription from RNA polymerase II promoter|chromatin binding|chromatin modification|lysine-acetylated histone binding|cytoplasm|protein binding	-	-
Myo1f	0.0101707	1.36219	Up	myosin IF [Source:RGD Symbol%3BAcc:1309750]	GO:0008152,GO:0005524,GO:0003774,GO:0016459	metabolic process|ATP binding|motor activity|myosin complex	-	-
Mt-nd4l	0.0104069	-1.2713	Down	mitochondrially encoded NADH 4L dehydrogenase [Source:RGD Symbol%3BAcc:620494]	GO:0016021,GO:0008150,GO:0003674,GO:0005575,GO:0055114,GO:0005739,GO:0016651,GO:0042773,GO:0031966,GO:0008137,GO:0070469	integral component of membrane|biological_process|molecular_function|cellular_component|oxidation-reduction process|mitochondrion|oxidoreductase activity, acting on NAD(P)H|ATP synthesis coupled electron transport|mitochondrial membrane|NADH dehydrogenase (ubiquinone) activity|respiratory chain	path:rno00190,path:rno05012	Oxidative phosphorylation|Parkinson's disease
Glb1l	0.0104657	-1.37354	Down	galactosidase%2C beta 1-like [Source:RGD Symbol%3BAcc:1309474]	GO:0005975,GO:0004565	carbohydrate metabolic process|beta-galactosidase activity	-	-
Mt-nd4	0.0106083	-1.19774	Down	mitochondrially encoded NADH dehydrogenase 4 [Source:RGD Symbol%3BAcc:620559]	GO:0016021,GO:0003674,GO:0005575,GO:0055114,GO:0001666,GO:0007568,GO:0045471,GO:0035094,GO:0042773,GO:0021549,GO:0006120,GO:0008137,GO:0001701,GO:0005739,GO:0005747	integral component of membrane|molecular_function|cellular_component|oxidation-reduction process|response to hypoxia|aging|response to ethanol|response to nicotine|ATP synthesis coupled electron transport|cerebellum development|mitochondrial electron transport, NADH to ubiquinone|NADH dehydrogenase (ubiquinone) activity|in utero embryonic development|mitochondrion|mitochondrial respiratory chain …	path:rno00190,path:rno05012	Oxidative phosphorylation|Parkinson's disease
Garem2	0.0106138	-1.24747	Down	GRB2 associated regulator of MAPK1 subtype 2 [Source:RGD Symbol%3BAcc:1597138]	GO:0070062	extracellular exosome	-	-
Adamts15	0.0106142	-1.33477	Down	ADAM metallopeptidase with thrombospondin type 1 motif%2C 15 [Source:RGD Symbol%3BAcc:1309770]	GO:0008270,GO:0004222,GO:0006508,GO:0005578,GO:0007229,GO:0009986,GO:0005615,GO:0008201,GO:0004175,GO:0050840	zinc ion binding|metalloendopeptidase activity|proteolysis|proteinaceous extracellular matrix|integrin-mediated signaling pathway|cell surface|extracellular space|heparin binding|endopeptidase activity|extracellular matrix binding	-	-
Fam43b	0.0107041	1.35184	Up	family with sequence similarity 43%2C member B [Source:RGD Symbol%3BAcc:1560959]	-	-	-	-
Aass	0.0107296	-1.61174	Down	aminoadipate-semialdehyde synthase [Source:RGD Symbol%3BAcc:1310811]	GO:0055114,GO:0047131,GO:0019477,GO:0005739,GO:0043231,GO:0047130	oxidation-reduction process|saccharopine dehydrogenase (NAD+, L-glutamate-forming) activity|L-lysine catabolic process|mitochondrion|intracellular membrane-bounded organelle|saccharopine dehydrogenase (NADP+, L-lysine-forming) activity	-	-
Cdh3	0.0107449	-2.8539	Down	cadherin 3 [Source:RGD Symbol%3BAcc:621089]	GO:0016021,GO:0005737,GO:0003674,GO:0005509,GO:0005886,GO:0042060,GO:0042493,GO:0007156,GO:0005913,GO:0016337,GO:0060070,GO:0031424,GO:0010628,GO:0001895,GO:0010838,GO:0048023,GO:0043568,GO:0022405,GO:0032773,GO:0032912,GO:0051796,GO:0060901,GO:1902910	integral component of membrane|cytoplasm|molecular_function|calcium ion binding|plasma membrane|wound healing|response to drug|homophilic cell adhesion via plasma membrane adhesion molecules|cell-cell adherens junction|single organismal cell-cell adhesion|canonical Wnt signaling pathway|keratinization|positive regulation of gene expression|retina homeostasis|positive regulation of keratinocyte pr…	path:rno04514	Cell adhesion molecules (CAMs)
Rab20	0.0108205	1.364	Up	RAB20%2C member RAS oncogene family [Source:RGD Symbol%3BAcc:1593487]	GO:0003924,GO:0005525,GO:0006886,GO:0032482,GO:0005769,GO:0030100,GO:0045335,GO:0090385,GO:0043231,GO:0005794,GO:0090383	GTPase activity|GTP binding|intracellular protein transport|Rab protein signal transduction|early endosome|regulation of endocytosis|phagocytic vesicle|phagosome-lysosome fusion|intracellular membrane-bounded organelle|Golgi apparatus|phagosome acidification	-	-
Dlk1	0.0108294	1.62306	Up	delta like non-canonical Notch ligand 1 [Source:RGD Symbol%3BAcc:619931]	GO:0016021,GO:0003674,GO:0005575,GO:0005509,GO:0030154,GO:0005615,GO:0045746	integral component of membrane|molecular_function|cellular_component|calcium ion binding|cell differentiation|extracellular space|negative regulation of Notch signaling pathway	-	-
Spata32	0.0108886	Inf(-)	Down	spermatogenesis associated 32 [Source:RGD Symbol%3BAcc:1359156]	GO:0007283,GO:0003779,GO:0048471	spermatogenesis|actin binding|perinuclear region of cytoplasm	-	-
AABR07073134.1	0.0110236	Inf(-)	Down	uncharacterized LOC100909776 [Source:NCBI gene%3BAcc:100909776]	GO:0016021	integral component of membrane	-	-
Antxr2	0.0111454	1.17384	Up	ANTXR cell adhesion molecule 2 [Source:RGD Symbol%3BAcc:1561294]	GO:0046872,GO:0004872,GO:0005515,GO:0016021,GO:0009897,GO:0009986,GO:1901998,GO:0022414	metal ion binding|receptor activity|protein binding|integral component of membrane|external side of plasma membrane|cell surface|toxin transport|reproductive process	-	-
Tagln2	0.0111477	1.13501	Up	transgelin 2 [Source:RGD Symbol%3BAcc:1310840]	GO:0005515,GO:0070062,GO:0031982,GO:0030855	protein binding|extracellular exosome|vesicle|epithelial cell differentiation	-	-
Krt2	0.0111776	1.17072	Up	keratin 2 [Source:RGD Symbol%3BAcc:1303297]	GO:0005198,GO:0045095,GO:0005634,GO:0005737,GO:0005615,GO:0016020,GO:0005794,GO:0005515,GO:0031424,GO:0070062,GO:0045111,GO:0043616,GO:0051546,GO:0032980	structural molecule activity|keratin filament|nucleus|cytoplasm|extracellular space|membrane|Golgi apparatus|protein binding|keratinization|extracellular exosome|intermediate filament cytoskeleton|keratinocyte proliferation|keratinocyte migration|keratinocyte activation	-	-
Oscar	0.0111964	3.39575	Up	osteoclast associated%2C immunoglobulin-like receptor [Source:RGD Symbol%3BAcc:1559897]	GO:0016021	integral component of membrane	path:rno04380	Osteoclast differentiation
Nfe2	0.011343	2.91405	Up	nuclear factor%2C erythroid 2 [Source:RGD Symbol%3BAcc:1306888]	GO:0005634,GO:0005737,GO:0006351,GO:0045893,GO:0003700,GO:0006357,GO:0000976,GO:0016605,GO:0005654,GO:0015629,GO:0005515,GO:0047485,GO:0050699	nucleus|cytoplasm|transcription, DNA-templated|positive regulation of transcription, DNA-templated|transcription factor activity, sequence-specific DNA binding|regulation of transcription from RNA polymerase II promoter|transcription regulatory region sequence-specific DNA binding|PML body|nucleoplasm|actin cytoskeleton|protein binding|protein N-terminus binding|WW domain binding	-	-
AABR07059663.1	0.0113644	-1.71421	Down	-	-		-	-
D2hgdh	0.0115122	-1.02276	Down	D-2-hydroxyglutarate dehydrogenase [Source:RGD Symbol%3BAcc:1307976]	GO:0055114,GO:0050660,GO:0005739,GO:0016614,GO:0010043,GO:0010042,GO:0032025,GO:0044267,GO:0051990	oxidation-reduction process|flavin adenine dinucleotide binding|mitochondrion|oxidoreductase activity, acting on CH-OH group of donors|response to zinc ion|response to manganese ion|response to cobalt ion|cellular protein metabolic process|(R)-2-hydroxyglutarate dehydrogenase activity	-	-
Faap20	0.0115424	-1.13202	Down	FA core complex associated protein 20 [Source:RGD Symbol%3BAcc:1308923]	GO:0046872,GO:0005694,GO:0043130,GO:0070530,GO:0006974,GO:0036297,GO:0019985,GO:0031593,GO:0043240	metal ion binding|chromosome|ubiquitin binding|K63-linked polyubiquitin binding|cellular response to DNA damage stimulus|interstrand cross-link repair|translesion synthesis|polyubiquitin binding|Fanconi anaemia nuclear complex	-	-
Dcdc2	0.0115648	-2.18728	Down	doublecortin domain containing 2 [Source:RGD Symbol%3BAcc:1310227]	GO:0035556,GO:0005856,GO:0005930,GO:0030111,GO:0001764,GO:0005634,GO:0005737,GO:0007605,GO:0005515,GO:0072372,GO:1902017,GO:0045880	intracellular signal transduction|cytoskeleton|axoneme|regulation of Wnt signaling pathway|neuron migration|nucleus|cytoplasm|sensory perception of sound|protein binding|primary cilium|regulation of cilium assembly|positive regulation of smoothened signaling pathway	-	-
Hba-a3	0.0116577	4.77098	Up	hemoglobin alpha%2C adult chain 3 [Source:RGD Symbol%3BAcc:1359209]	GO:0051291,GO:0005506,GO:0051930,GO:0020037,GO:0005344,GO:0015671,GO:0019825,GO:0005833,GO:0045776,GO:0001540,GO:0043177	protein heterooligomerization|iron ion binding|regulation of sensory perception of pain|heme binding|oxygen transporter activity|oxygen transport|oxygen binding|hemoglobin complex|negative regulation of blood pressure|beta-amyloid binding|organic acid binding	path:rno05144,path:rno05143	Malaria|African trypanosomiasis
Slc16a7	0.0116839	-1.03039	Down	solute carrier family 16 member 7 [Source:RGD Symbol%3BAcc:3691]	GO:0005737,GO:0005886,GO:0005887,GO:0008028,GO:0015129,GO:0035879,GO:0035873,GO:1901475,GO:0050833	cytoplasm|plasma membrane|integral component of plasma membrane|monocarboxylic acid transmembrane transporter activity|lactate transmembrane transporter activity|plasma membrane lactate transport|lactate transmembrane transport|pyruvate transmembrane transport|pyruvate transmembrane transporter activity	-	-
Hba-a2	0.0117353	2.91187	Up	hemoglobin alpha%2C adult chain 2 [Source:RGD Symbol%3BAcc:1359364]	GO:0005506,GO:0020037,GO:0005344,GO:0015671,GO:0019825,GO:0005833	iron ion binding|heme binding|oxygen transporter activity|oxygen transport|oxygen binding|hemoglobin complex	path:rno05144,path:rno05143	Malaria|African trypanosomiasis
AABR07066416.1	0.0118129	-1.88957	Down	-	-		-	-
Lgals3	0.0119974	1.74156	Up	galectin 3 [Source:RGD Symbol%3BAcc:69356]	GO:0030246,GO:0005634,GO:0005737,GO:0005615,GO:0016020,GO:0031012,GO:0005743,GO:0043236,GO:2001237,GO:0005515,GO:0044822,GO:0070062,GO:0030593,GO:0001772,GO:0002548,GO:0048245,GO:1902041,GO:0030855,GO:0050918,GO:0090280,GO:0042056,GO:0071677,GO:0019863,GO:0048246,GO:0042129,GO:0045806,GO:0070232,GO:0071674,GO:0006397,GO:0007165,GO:0005886,GO:0045087,GO:0043066,GO:0008284,GO:0009986,GO:0005681,GO:…	carbohydrate binding|nucleus|cytoplasm|extracellular space|membrane|extracellular matrix|mitochondrial inner membrane|laminin binding|negative regulation of extrinsic apoptotic signaling pathway|protein binding|poly(A) RNA binding|extracellular exosome|neutrophil chemotaxis|immunological synapse|monocyte chemotaxis|eosinophil chemotaxis|regulation of extrinsic apoptotic signaling pathway via deat…	-	-
Rab27a	0.01211	1.05442	Up	RAB27A%2C member RAS oncogene family [Source:RGD Symbol%3BAcc:620918]	GO:0005515,GO:0003924,GO:0005525,GO:0019904,GO:0006887,GO:0006886,GO:0032482,GO:0005764,GO:0016324,GO:0006904,GO:0030141,GO:0045921,GO:0009306,GO:0030667,GO:0032402,GO:0042470,GO:0019003,GO:0033093,GO:0019882,GO:0070062,GO:0010628,GO:0005770,GO:0030425,GO:0032585,GO:0071985,GO:0050766,GO:1903307,GO:1903428,GO:0070382,GO:0032400,GO:0036257,GO:0097278,GO:1903435,GO:1990182,GO:0005794,GO:0016192,GO:…	protein binding|GTPase activity|GTP binding|protein domain specific binding|exocytosis|intracellular protein transport|Rab protein signal transduction|lysosome|apical plasma membrane|vesicle docking involved in exocytosis|secretory granule|positive regulation of exocytosis|protein secretion|secretory granule membrane|melanosome transport|melanosome|GDP binding|Weibel-Palade body|antigen processin…	-	-
AABR07032097.1	0.0121275	-1.56265	Down	GO:0045793,GO:0005515,GO:0045727	positive regulation of cell size|protein binding|positive regulation of translation		-	-
Ahr	0.0123636	1.09231	Up	aryl hydrocarbon receptor [Source:RGD Symbol%3BAcc:2074]	GO:0005634,GO:0005829,GO:0032355,GO:0045944,GO:0003677,GO:0046983,GO:0003700,GO:0014070,GO:0071385,GO:0001541,GO:0004874,GO:0009410,GO:0034753,GO:0005737,GO:0006357,GO:0005654,GO:0006355,GO:0044212,GO:0008134,GO:0006366,GO:0004879,GO:0030522,GO:0010468,GO:0005515,GO:0035326,GO:0051879,GO:0009636,GO:0030888	nucleus|cytosol|response to estradiol|positive regulation of transcription from RNA polymerase II promoter|DNA binding|protein dimerization activity|transcription factor activity, sequence-specific DNA binding|response to organic cyclic compound|cellular response to glucocorticoid stimulus|ovarian follicle development|aryl hydrocarbon receptor activity|response to xenobiotic stimulus|nuclear aryl…	-	-
Gabpb1l	0.0124521	2.37972	Up	GA binding protein transcription factor%2C beta subunit 1-like [Source:RGD Symbol%3BAcc:1310235]	-	-	-	-
Sell	0.0127292	3.07012	Up	selectin L [Source:RGD Symbol%3BAcc:3655]	GO:0016021,GO:0007155,GO:0050839,GO:0033198,GO:0005515,GO:0009986,GO:0005886,GO:0009897,GO:0002020	integral component of membrane|cell adhesion|cell adhesion molecule binding|response to ATP|protein binding|cell surface|plasma membrane|external side of plasma membrane|protease binding	-	-
Tmem171	0.0128832	Inf	Up	transmembrane protein 171 [Source:RGD Symbol%3BAcc:1359492]	GO:0016021,GO:0005515	integral component of membrane|protein binding	-	-
Shroom1	0.0131586	-1.06483	Down	shroom family member 1 [Source:RGD Symbol%3BAcc:1308066]	GO:0016460,GO:0051017,GO:0000902,GO:0051015	myosin II complex|actin filament bundle assembly|cell morphogenesis|actin filament binding	path:rno04530	Tight junction
MGC105649	0.0132217	2.33507	Up	hypothetical LOC302884 [Source:RGD Symbol%3BAcc:1359583]	-	-	-	-
Prrg1	0.013222	-1.5999	Down	proline rich and Gla domain 1 [Source:RGD Symbol%3BAcc:1561320]	GO:0016021,GO:0005576,GO:0005509	integral component of membrane|extracellular region|calcium ion binding	-	-
Mfsd2b	0.0132777	Inf	Up	major facilitator superfamily domain containing 2B [Source:RGD Symbol%3BAcc:1561716]	GO:0016021	integral component of membrane	-	-
Ifit3	0.013309	1.50518	Up	interferon-induced protein with tetratricopeptide repeats 3 [Source:RGD Symbol%3BAcc:1359681]	GO:0005829,GO:0003723,GO:0051607,GO:0060337,GO:0035457,GO:0005737,GO:0005739,GO:0009615,GO:0043066,GO:0008285,GO:0005515,GO:0042802	cytosol|RNA binding|defense response to virus|type I interferon signaling pathway|cellular response to interferon-alpha|cytoplasm|mitochondrion|response to virus|negative regulation of apoptotic process|negative regulation of cell proliferation|protein binding|identical protein binding	-	-
Zfp449	0.0133949	-1.44152	Down	zinc finger protein 449 [Source:RGD Symbol%3BAcc:1584453]	GO:0005634,GO:0006355,GO:0046872,GO:0043565,GO:0006351,GO:0003700,GO:0005515	nucleus|regulation of transcription, DNA-templated|metal ion binding|sequence-specific DNA binding|transcription, DNA-templated|transcription factor activity, sequence-specific DNA binding|protein binding	-	-
Fut2	0.013529	-4.63734	Down	fucosyltransferase 2 [Source:RGD Symbol%3BAcc:2639]	GO:0016021,GO:0006486,GO:0008107,GO:0036065,GO:0008417	integral component of membrane|protein glycosylation|galactoside 2-alpha-L-fucosyltransferase activity|fucosylation|fucosyltransferase activity	path:rno00601,path:rno00603	Glycosphingolipid biosynthesis - lacto and neolacto series|Glycosphingolipid biosynthesis - globo series
Syt9	0.0135916	-2.05388	Down	synaptotagmin 9 [Source:RGD Symbol%3BAcc:621169]	GO:0016021,GO:0030054,GO:0005509,GO:0005886,GO:0048791,GO:0030672,GO:0031045,GO:0005544,GO:0016079,GO:0017158,GO:0019905,GO:0030276,GO:0030141,GO:0005513,GO:0030667,GO:0050796,GO:0045956,GO:0042802,GO:0005515	integral component of membrane|cell junction|calcium ion binding|plasma membrane|calcium ion-dependent exocytosis of neurotransmitter|synaptic vesicle membrane|dense core granule|calcium-dependent phospholipid binding|synaptic vesicle exocytosis|regulation of calcium ion-dependent exocytosis|syntaxin binding|clathrin binding|secretory granule|detection of calcium ion|secretory granule membrane|re…	-	-
Itgal	0.0136156	1.01767	Up	integrin subunit alpha L [Source:RGD Symbol%3BAcc:631424]	GO:0046982,GO:0016337,GO:0009986,GO:0032403,GO:0007229,GO:0016020,GO:0007160,GO:0043113,GO:0005515,GO:0070062,GO:0007157,GO:0050839,GO:0007159,GO:0030369,GO:0034687,GO:0002291	protein heterodimerization activity|single organismal cell-cell adhesion|cell surface|protein complex binding|integrin-mediated signaling pathway|membrane|cell-matrix adhesion|receptor clustering|protein binding|extracellular exosome|heterophilic cell-cell adhesion via plasma membrane cell adhesion molecules|cell adhesion molecule binding|leukocyte cell-cell adhesion|ICAM-3 receptor activity|inte…	path:rno04015,path:rno04514,path:rno04810,path:rno04650,path:rno04670,path:rno05323,path:rno05416,path:rno05150,path:rno05166,path:rno05169,path:rno05144	Rap1 signaling pathway|Cell adhesion molecules (CAMs)|Regulation of actin cytoskeleton|Natural killer cell mediated cytotoxicity|Leukocyte transendothelial migration|Rheumatoid arthritis|Viral myocarditis|Staphylococcus aureus infection|HTLV-I infection|Epstein-Barr virus infection|Malaria
Rflnb	0.0139773	1.78007	Up	refilin B [Source:RGD Symbol%3BAcc:1359691]	GO:0005737,GO:0061572,GO:0061182,GO:0032432,GO:0001837,GO:1900158,GO:0048705,GO:0030036,GO:0015629,GO:0031005	cytoplasm|actin filament bundle organization|negative regulation of chondrocyte development|actin filament bundle|epithelial to mesenchymal transition|negative regulation of bone mineralization involved in bone maturation|skeletal system morphogenesis|actin cytoskeleton organization|actin cytoskeleton|filamin binding	-	-
Slc16a12	0.0140405	-1.9423	Down	solute carrier family 16%2C member 12 [Source:RGD Symbol%3BAcc:1311468]	GO:0008150,GO:0003674,GO:0005575,GO:0005887,GO:0015129,GO:0035879	biological_process|molecular_function|cellular_component|integral component of plasma membrane|lactate transmembrane transporter activity|plasma membrane lactate transport	-	-
Cited1	0.014124	1.39059	Up	Cbp/p300-interacting transactivator with Glu/Asp-rich carboxy-terminal domain 1 [Source:RGD Symbol%3BAcc:620781]	GO:0005634,GO:0005737,GO:0005829,GO:0045893,GO:0032496,GO:0045892,GO:0032868,GO:0010628,GO:0070555,GO:0034097,GO:0051591,GO:0071107,GO:0001890,GO:0042438,GO:0034341,GO:0070670,GO:0043473,GO:0001658,GO:0030318,GO:0070741,GO:0000578,GO:0003340,GO:0070669,GO:0071104,GO:0071105,GO:0060712,GO:0060711,GO:0045668,GO:0001570,GO:0007420,GO:0003682,GO:0005515,GO:0008022,GO:0044212,GO:0003713,GO:0006913,GO:…	nucleus|cytoplasm|cytosol|positive regulation of transcription, DNA-templated|response to lipopolysaccharide|negative regulation of transcription, DNA-templated|response to insulin|positive regulation of gene expression|response to interleukin-1|response to cytokine|response to cAMP|response to parathyroid hormone|placenta development|melanin biosynthetic process|response to interferon-gamma|resp…	-	-
RGD1563056	0.0141698	Inf(-)	Down	similar to hypothetical protein [Source:RGD Symbol%3BAcc:1563056]	-	-	-	-
Kcnn4	0.0143673	2.30546	Up	potassium calcium-activated channel subfamily N member 4 [Source:RGD Symbol%3BAcc:621476]	GO:0016021,GO:0016323,GO:0005886,GO:0005516,GO:0006813,GO:0006820,GO:0045121,GO:0043025,GO:0016324,GO:0022894,GO:0071435,GO:0046541,GO:0006884,GO:0050714,GO:0045332,GO:0005267,GO:0015269,GO:0005515,GO:0006816,GO:0050862,GO:0030322,GO:0019903,GO:0071805,GO:0016286	integral component of membrane|basolateral plasma membrane|plasma membrane|calmodulin binding|potassium ion transport|anion transport|membrane raft|neuronal cell body|apical plasma membrane|Intermediate conductance calcium-activated potassium channel activity|potassium ion export|saliva secretion|cell volume homeostasis|positive regulation of protein secretion|phospholipid translocation|potassium…	path:rno04911,path:rno04970,path:rno04974	Insulin secretion|Salivary secretion|Protein digestion and absorption
Gdf10	0.0144731	-3.67818	Down	growth differentiation factor 10 [Source:RGD Symbol%3BAcc:621512]	GO:0005125,GO:0005615,GO:0008083,GO:0001649,GO:0045444,GO:0045668,GO:0010862	cytokine activity|extracellular space|growth factor activity|osteoblast differentiation|fat cell differentiation|negative regulation of osteoblast differentiation|positive regulation of pathway-restricted SMAD protein phosphorylation	-	-
Mettl21a	0.0145831	-1.70524	Down	methyltransferase like 21A [Source:RGD Symbol%3BAcc:7651604]	GO:0006479,GO:0005515,GO:0051117,GO:0030544,GO:0016279,GO:0018022	protein methylation|protein binding|ATPase binding|Hsp70 protein binding|protein-lysine N-methyltransferase activity|peptidyl-lysine methylation	-	-
Fn1	0.0147471	1.2655	Up	fibronectin 1 [Source:RGD Symbol%3BAcc:2624]	GO:0005615,GO:0005201,GO:0071333,GO:0030335,GO:0005578,GO:0001503,GO:0001775,GO:0002020,GO:0002931,GO:0005604,GO:0007160,GO:0008347,GO:0009611,GO:0010193,GO:0030198,GO:0035924,GO:0036120,GO:0043066,GO:0045340,GO:0050921,GO:0051384,GO:0071222,GO:0071288,GO:0071347,GO:0071380,GO:0071560,GO:0071773,GO:0007161,GO:0045773,GO:0042060,GO:0005605,GO:0016324,GO:0016504,GO:0010952,GO:0007155,GO:0031012,GO:…	extracellular space|extracellular matrix structural constituent|cellular response to glucose stimulus|positive regulation of cell migration|proteinaceous extracellular matrix|ossification|cell activation|protease binding|response to ischemia|basement membrane|cell-matrix adhesion|glial cell migration|response to wounding|response to ozone|extracellular matrix organization|cellular response to vas…	path:rno04151,path:rno04512,path:rno04810,path:rno04510,path:rno05200,path:rno05205,path:rno05222,path:rno04933,path:rno05100,path:rno05146	PI3K-Akt signaling pathway|ECM-receptor interaction|Regulation of actin cytoskeleton|Focal adhesion|Pathways in cancer|Proteoglycans in cancer|Small cell lung cancer|AGE-RAGE signaling pathway in diabetic complications|Bacterial invasion of epithelial cells|Amoebiasis
Ushbp1	0.0147887	-1.55652	Down	USH1 protein network component harmonin binding protein 1 [Source:RGD Symbol%3BAcc:1310859]	GO:0005515,GO:0030165	protein binding|PDZ domain binding	-	-
Ddr2	0.0150455	-1.22325	Down	discoidin domain receptor tyrosine kinase 2 [Source:RGD Symbol%3BAcc:619855]	GO:0016021,GO:0005524,GO:0018108,GO:0004714,GO:0007169,GO:0005925,GO:0005515,GO:0070062,GO:0030500,GO:0046777,GO:0005518,GO:0038062,GO:0038063,GO:0045669,GO:0051091,GO:0045860,GO:0008284,GO:0031214,GO:0030199,GO:0010763,GO:0048146,GO:0035988,GO:0090091,GO:0003416	integral component of membrane|ATP binding|peptidyl-tyrosine phosphorylation|transmembrane receptor protein tyrosine kinase activity|transmembrane receptor protein tyrosine kinase signaling pathway|focal adhesion|protein binding|extracellular exosome|regulation of bone mineralization|protein autophosphorylation|collagen binding|protein tyrosine kinase collagen receptor activity|collagen-activated…	-	-
Perp	0.0152226	-3.39847	Down	PERP%2C TP53 apoptosis effector [Source:RGD Symbol%3BAcc:1310294]	GO:0030054,GO:0098609,GO:0002934,GO:0034113,GO:0007219,GO:0097186,GO:0072332,GO:0005739,GO:0005887,GO:0005794,GO:0045862,GO:0097202	cell junction|cell-cell adhesion|desmosome organization|heterotypic cell-cell adhesion|Notch signaling pathway|amelogenesis|intrinsic apoptotic signaling pathway by p53 class mediator|mitochondrion|integral component of plasma membrane|Golgi apparatus|positive regulation of proteolysis|activation of cysteine-type endopeptidase activity	path:rno04115	p53 signaling pathway
Gamt	0.0153499	-1.01019	Down	guanidinoacetate N-methyltransferase [Source:RGD Symbol%3BAcc:2659]	GO:0042803,GO:0005575,GO:0032259,GO:0008757,GO:0046500,GO:0046498,GO:0006601,GO:0030731,GO:1990402,GO:0070062,GO:0007283,GO:0040014,GO:0009887	protein homodimerization activity|cellular_component|methylation|S-adenosylmethionine-dependent methyltransferase activity|S-adenosylmethionine metabolic process|S-adenosylhomocysteine metabolic process|creatine biosynthetic process|guanidinoacetate N-methyltransferase activity|embryonic liver development|extracellular exosome|spermatogenesis|regulation of multicellular organism growth|organ morp…	path:rno00260,path:rno00330	Glycine, serine and threonine metabolism|Arginine and proline metabolism
Thbs4	0.0153988	2.3856	Up	thrombospondin 4 [Source:RGD Symbol%3BAcc:62046]	GO:0007155,GO:0005509,GO:0007399,GO:0005578,GO:0051260,GO:0031594,GO:0001968,GO:0005518,GO:0048812,GO:0043237,GO:0034103,GO:0034976,GO:0016529,GO:0048266,GO:0005783,GO:0031012,GO:0005515,GO:0005615,GO:0008201,GO:0070062,GO:0016525,GO:0005604,GO:0001938,GO:0050731,GO:0090023,GO:0005178,GO:0051451,GO:0071603,GO:0005576	cell adhesion|calcium ion binding|nervous system development|proteinaceous extracellular matrix|protein homooligomerization|neuromuscular junction|fibronectin binding|collagen binding|neuron projection morphogenesis|laminin-1 binding|regulation of tissue remodeling|response to endoplasmic reticulum stress|sarcoplasmic reticulum|behavioral response to pain|endoplasmic reticulum|extracellular matri…	path:rno04151,path:rno04512,path:rno04145,path:rno04510,path:rno05144	PI3K-Akt signaling pathway|ECM-receptor interaction|Phagosome|Focal adhesion|Malaria
Myh9	0.0154102	1.99491	Up	myosin%2C heavy chain 9 [Source:RGD Symbol%3BAcc:3140]	GO:0005737,GO:0008152,GO:0005524,GO:0005515,GO:0019901,GO:0003779,GO:0005768,GO:0043234,GO:0045807,GO:0003774,GO:0016459,GO:0045335,GO:0016328,GO:0050766,GO:0010524,GO:0031762	cytoplasm|metabolic process|ATP binding|protein binding|protein kinase binding|actin binding|endosome|protein complex|positive regulation of endocytosis|motor activity|myosin complex|phagocytic vesicle|lateral plasma membrane|positive regulation of phagocytosis|positive regulation of calcium ion transport into cytosol|follicle-stimulating hormone receptor binding	-	-
Cox6a2	0.0155412	-1.2548	Down	cytochrome c oxidase subunit 6A2 [Source:RGD Symbol%3BAcc:2385]	GO:0004129,GO:1902600,GO:0005751,GO:0005739	cytochrome-c oxidase activity|hydrogen ion transmembrane transport|mitochondrial respiratory chain complex IV|mitochondrion	path:rno00190,path:rno04260,path:rno05010,path:rno05012,path:rno05016,path:rno04932	Oxidative phosphorylation|Cardiac muscle contraction|Alzheimer's disease|Parkinson's disease|Huntington's disease|Non-alcoholic fatty liver disease (NAFLD)
Mrc2	0.015551	-1.7343	Down	mannose receptor%2C C type 2 [Source:RGD Symbol%3BAcc:1559436]	GO:0016021,GO:0005518,GO:0016020,GO:0005925,GO:0005515,GO:0030574,GO:0001649	integral component of membrane|collagen binding|membrane|focal adhesion|protein binding|collagen catabolic process|osteoblast differentiation	-	-
Fcrlb	0.015834	Inf	Up	Fc receptor-like B [Source:RGD Symbol%3BAcc:1563018]	GO:0005737,GO:0050777	cytoplasm|negative regulation of immune response	-	-
Lcat	0.0158734	-2.29471	Down	lecithin cholesterol acyltransferase [Source:RGD Symbol%3BAcc:2993]	GO:0051384,GO:0042157,GO:0046688,GO:0004623,GO:0008203,GO:0004607,GO:0090107,GO:0042158,GO:0005615,GO:0006644,GO:0034364,GO:0005515,GO:0030301,GO:0070062,GO:0034186,GO:0043691,GO:0042632,GO:0034435,GO:0034375,GO:0006656,GO:0034372,GO:0046470	response to glucocorticoid|lipoprotein metabolic process|response to copper ion|phospholipase A2 activity|cholesterol metabolic process|phosphatidylcholine-sterol O-acyltransferase activity|regulation of high-density lipoprotein particle assembly|lipoprotein biosynthetic process|extracellular space|phospholipid metabolic process|high-density lipoprotein particle|protein binding|cholesterol transp…	path:rno00564	Glycerophospholipid metabolism
Tom1l1	0.0160754	-1.1023	Down	target of myb1 like 1 membrane trafficking protein [Source:RGD Symbol%3BAcc:1562626]	GO:0005622,GO:0006886,GO:0032147,GO:0030295,GO:0005737,GO:0007165,GO:0005829,GO:0005768,GO:0030276,GO:0005515,GO:0019901,GO:0070062,GO:0045839,GO:0031954	intracellular|intracellular protein transport|activation of protein kinase activity|protein kinase activator activity|cytoplasm|signal transduction|cytosol|endosome|clathrin binding|protein binding|protein kinase binding|extracellular exosome|negative regulation of mitotic nuclear division|positive regulation of protein autophosphorylation	-	-
Kcnk10	0.0162264	1.00015	Up	potassium two pore domain channel subfamily K member 10 [Source:RGD Symbol%3BAcc:619732]	GO:0005886,GO:0005887,GO:0071805,GO:0005267,GO:0034765,GO:0007613,GO:0005244,GO:0022841,GO:0030322	plasma membrane|integral component of plasma membrane|potassium ion transmembrane transport|potassium channel activity|regulation of ion transmembrane transport|memory|voltage-gated ion channel activity|potassium ion leak channel activity|stabilization of membrane potential	path:rno04971	Gastric acid secretion
B630019K06Rik	0.0162414	-1.85503	Down	RIKEN cDNA B630019K06 gene [Source:MGI Symbol%3BAcc:MGI:2147918]	GO:0005737,GO:0061630,GO:0016567,GO:0019005,GO:0031146	cytoplasm|ubiquitin protein ligase activity|protein ubiquitination|SCF ubiquitin ligase complex|SCF-dependent proteasomal ubiquitin-dependent protein catabolic process	-	-
Snx20	0.0163469	1.42185	Up	sorting nexin 20 [Source:RGD Symbol%3BAcc:1307787]	GO:0005634,GO:0005886,GO:0015031,GO:0031901,GO:0032266,GO:0005546,GO:0005515	nucleus|plasma membrane|protein transport|early endosome membrane|phosphatidylinositol-3-phosphate binding|phosphatidylinositol-4,5-bisphosphate binding|protein binding	-	-
Spata31d1	0.0166263	Inf	Up	SPATA31 subfamily D member 1 [Source:RGD Symbol%3BAcc:1565972]	GO:0016021	integral component of membrane	-	-
Entpd1	0.0170277	-1.94205	Down	ectonucleoside triphosphate diphosphohydrolase 1 [Source:RGD Symbol%3BAcc:69265]	GO:0016021,GO:0008152,GO:0016887,GO:0005615,GO:0016323,GO:0032496,GO:0051260,GO:0071222,GO:0071356,GO:0009986,GO:0043005,GO:0008021,GO:0043025,GO:0043278,GO:0042802,GO:0033198,GO:0031000,GO:0097060,GO:0010996,GO:0014069,GO:0010332,GO:0010238,GO:0033602,GO:0035456,GO:0035457,GO:0043262,GO:0071275,GO:1903576,GO:2001170	integral component of membrane|metabolic process|ATPase activity|extracellular space|basolateral plasma membrane|response to lipopolysaccharide|protein homooligomerization|cellular response to lipopolysaccharide|cellular response to tumor necrosis factor|cell surface|neuron projection|synaptic vesicle|neuronal cell body|response to morphine|identical protein binding|response to ATP|response to ca…	path:rno00230,path:rno00240,path:rno05169	Purine metabolism|Pyrimidine metabolism|Epstein-Barr virus infection
Hes5	0.0171583	-1.6909	Down	hes family bHLH transcription factor 5 [Source:RGD Symbol%3BAcc:621340]	GO:0005634,GO:0046983,GO:0007155,GO:0006351,GO:0045893,GO:0007420,GO:0000122,GO:0045892,GO:0008284,GO:0007224,GO:0048661,GO:2000978,GO:0045665,GO:0042517,GO:0003690,GO:0048712,GO:0003682,GO:0048708,GO:0045595,GO:0031641,GO:0048715,GO:0030182,GO:0001078,GO:0051216,GO:0007219,GO:0050767,GO:0014003,GO:0021915,GO:0006461,GO:0043010,GO:2000737,GO:0046427,GO:0030513,GO:0021537,GO:0042491,GO:0021861,GO:…	nucleus|protein dimerization activity|cell adhesion|transcription, DNA-templated|positive regulation of transcription, DNA-templated|brain development|negative regulation of transcription from RNA polymerase II promoter|negative regulation of transcription, DNA-templated|positive regulation of cell proliferation|smoothened signaling pathway|positive regulation of smooth muscle cell proliferation|…	path:rno04330	Notch signaling pathway
AABR07044914.1	0.0172217	-3.35939	Down	catenin alpha 3 [Source:NCBI gene%3BAcc:361839]	GO:0051015,GO:0045296	actin filament binding|cadherin binding	path:rno04390,path:rno04520,path:rno04530,path:rno04670,path:rno05200,path:rno05213,path:rno05412,path:rno05100	Hippo signaling pathway|Adherens junction|Tight junction|Leukocyte transendothelial migration|Pathways in cancer|Endometrial cancer|Arrhythmogenic right ventricular cardiomyopathy (ARVC)|Bacterial invasion of epithelial cells
Trib3	0.0172869	2.91379	Up	tribbles pseudokinase 3 [Source:RGD Symbol%3BAcc:708432]	GO:0005634,GO:0005524,GO:0006468,GO:0019901,GO:0006351,GO:0045892,GO:0034976,GO:0003714,GO:0032436,GO:0004860,GO:0006469,GO:1904030,GO:0031434,GO:0043405,GO:0070059,GO:0012501,GO:0055106,GO:0010827,GO:0045717,GO:0045599,GO:0032092,GO:0031625,GO:0019899,GO:0051443,GO:0032869,GO:0005515,GO:0005654,GO:0005730,GO:0031965	nucleus|ATP binding|protein phosphorylation|protein kinase binding|transcription, DNA-templated|negative regulation of transcription, DNA-templated|response to endoplasmic reticulum stress|transcription corepressor activity|positive regulation of proteasomal ubiquitin-dependent protein catabolic process|protein kinase inhibitor activity|negative regulation of protein kinase activity|negative regu…	path:rno04931	Insulin resistance
Sdr9c7	0.0176331	-2.12931	Down	short chain dehydrogenase/reductase family 9C%2C member 7 [Source:RGD Symbol%3BAcc:628716]	GO:0005737,GO:0005730,GO:0055114,GO:0004745	cytoplasm|nucleolus|oxidation-reduction process|retinol dehydrogenase activity	-	-
Cthrc1	0.0176849	5.07513	Up	collagen triple helix repeat containing 1 [Source:RGD Symbol%3BAcc:628801]	GO:0005581,GO:0005578,GO:0016477,GO:0090177,GO:0043932,GO:0033690,GO:0045669,GO:0090103,GO:0005109,GO:0060122,GO:0032092,GO:0090090,GO:0060071,GO:0017147,GO:0005515,GO:0005737,GO:0005615	collagen trimer|proteinaceous extracellular matrix|cell migration|establishment of planar polarity involved in neural tube closure|ossification involved in bone remodeling|positive regulation of osteoblast proliferation|positive regulation of osteoblast differentiation|cochlea morphogenesis|frizzled binding|inner ear receptor stereocilium organization|positive regulation of protein binding|negati…	-	-
Pcdhb12	0.0177159	-2.12932	Down	protocadherin beta 12 [Source:RGD Symbol%3BAcc:3266]	GO:0016021,GO:0005509,GO:0005886,GO:0007156,GO:0005911	integral component of membrane|calcium ion binding|plasma membrane|homophilic cell adhesion via plasma membrane adhesion molecules|cell-cell junction	-	-
M6pr	0.0179081	1.00282	Up	mannose-6-phosphate receptor%2C cation dependent [Source:RGD Symbol%3BAcc:1359355]	GO:0016021,GO:0005765,GO:0005537,GO:0015578,GO:0015761	integral component of membrane|lysosomal membrane|mannose binding|mannose transmembrane transporter activity|mannose transport	-	-
Ankrd61	0.0179632	Inf	Up	ankyrin repeat domain 61 [Source:RGD Symbol%3BAcc:1586393]	-	-	-	-
Enkur	0.0180813	-1.28592	Down	enkurin%2C TRPC channel interacting protein [Source:RGD Symbol%3BAcc:1309839]	GO:0097228,GO:0005516,GO:0001669,GO:0005515	sperm principal piece|calmodulin binding|acrosomal vesicle|protein binding	-	-
Ngb	0.0180923	-1.36131	Down	neuroglobin [Source:RGD Symbol%3BAcc:621461]	GO:0020037,GO:0005344,GO:0015671,GO:0019825,GO:0005515	heme binding|oxygen transporter activity|oxygen transport|oxygen binding|protein binding	-	-
Zc4h2	0.0181322	-1.13351	Down	zinc finger C4H2-type containing [Source:RGD Symbol%3BAcc:1561708]	GO:0005634,GO:0005737,GO:0007399,GO:0045211,GO:0005515	nucleus|cytoplasm|nervous system development|postsynaptic membrane|protein binding	-	-
Tecta	0.0181865	-1.63551	Down	tectorin alpha [Source:RGD Symbol%3BAcc:1309824]	GO:0008150,GO:0003674,GO:0005575,GO:0007160,GO:0070062,GO:0005515,GO:0005578,GO:0005201	biological_process|molecular_function|cellular_component|cell-matrix adhesion|extracellular exosome|protein binding|proteinaceous extracellular matrix|extracellular matrix structural constituent	-	-
Tmem72	0.0183658	-1.845	Down	transmembrane protein 72 [Source:RGD Symbol%3BAcc:1308850]	GO:0016021	integral component of membrane	-	-
Tmem74b	0.0185239	1.67356	Up	transmembrane protein 74B [Source:RGD Symbol%3BAcc:1564048]	GO:0016021	integral component of membrane	-	-
Btbd16	0.0185335	3.41902	Up	BTB domain containing 16 [Source:RGD Symbol%3BAcc:1311454]	-	-	-	-
Pla2g4a	0.0186478	1.26264	Up	phospholipase A2 group IVA [Source:RGD Symbol%3BAcc:67366]	GO:0005634,GO:0005737,GO:0005829,GO:0046872,GO:0032496,GO:0051384,GO:0008284,GO:0043231,GO:0007568,GO:0009408,GO:0009725,GO:0051592,GO:0010243,GO:0010226,GO:0043065,GO:0010033,GO:0031340,GO:0051597,GO:0019369,GO:0050729,GO:0048471,GO:0009395,GO:0031394,GO:0004623,GO:0042542,GO:0030501,GO:0042588,GO:0035035,GO:0001554,GO:0001542,GO:0046697,GO:0033280,GO:0043129,GO:0031622,GO:0047498,GO:0046456,GO:…	nucleus|cytoplasm|cytosol|metal ion binding|response to lipopolysaccharide|response to glucocorticoid|positive regulation of cell proliferation|intracellular membrane-bounded organelle|aging|response to heat|response to hormone|response to calcium ion|response to organonitrogen compound|response to lithium ion|positive regulation of apoptotic process|response to organic substance|positive regulat…	path:rno00564,path:rno00565,path:rno00590,path:rno00591,path:rno00592,path:rno04014,path:rno04010,path:rno04370,path:rno04072,path:rno04611,path:rno04664,path:rno04666,path:rno04912,path:rno04913,path:rno04921,path:rno04270,path:rno04724,path:rno04726,path:rno04730,path:rno04750,path:rno05231	Glycerophospholipid metabolism|Ether lipid metabolism|Arachidonic acid metabolism|Linoleic acid metabolism|alpha-Linolenic acid metabolism|Ras signaling pathway|MAPK signaling pathway|VEGF signaling pathway|Phospholipase D signaling pathway|Platelet activation|Fc epsilon RI signaling pathway|Fc gamma R-mediated phagocytosis|GnRH signaling pathway|Ovarian Steroidogenesis|Oxytocin signaling pathway…
Col8a1	0.0186801	-1.59428	Down	collagen type VIII alpha 1 chain [Source:RGD Symbol%3BAcc:1309361]	GO:0005581,GO:0010811,GO:0050673,GO:0048593,GO:0043231,GO:0031012,GO:0005515,GO:0070062,GO:0035987	collagen trimer|positive regulation of cell-substrate adhesion|epithelial cell proliferation|camera-type eye morphogenesis|intracellular membrane-bounded organelle|extracellular matrix|protein binding|extracellular exosome|endodermal cell differentiation	-	-
Fhod1	0.0186812	1.13347	Up	formin homology 2 domain containing 1 [Source:RGD Symbol%3BAcc:1589776]	GO:0005634,GO:0005737,GO:0016020,GO:0045944,GO:0005515,GO:0042802,GO:0001725,GO:0051496	nucleus|cytoplasm|membrane|positive regulation of transcription from RNA polymerase II promoter|protein binding|identical protein binding|stress fiber|positive regulation of stress fiber assembly	-	-
Kcnmb2	0.0188064	-2.86959	Down	potassium calcium-activated channel subfamily M regulatory beta subunit 2 [Source:RGD Symbol%3BAcc:631398]	GO:0016021,GO:0071805,GO:0015269	integral component of membrane|potassium ion transmembrane transport|calcium-activated potassium channel activity	path:rno04022,path:rno04911,path:rno04270	cGMP - PKG signaling pathway|Insulin secretion|Vascular smooth muscle contraction
Snai1	0.0189608	2.52065	Up	snail family transcriptional repressor 1 [Source:RGD Symbol%3BAcc:620758]	GO:0046872,GO:0045786,GO:0001837,GO:0005634,GO:0005737,GO:0000122,GO:0045893,GO:0005515,GO:0030335,GO:0001078,GO:0019900,GO:2000810,GO:0010718,GO:0001649,GO:0010957,GO:0043518,GO:1902230,GO:0043565,GO:0006357,GO:0045892,GO:0000977,GO:0016477,GO:0001227,GO:0060021,GO:0031069,GO:0001707,GO:0060707,GO:0060536,GO:0003198,GO:0007498,GO:0060972,GO:0061314,GO:0060806,GO:0003676	metal ion binding|negative regulation of cell cycle|epithelial to mesenchymal transition|nucleus|cytoplasm|negative regulation of transcription from RNA polymerase II promoter|positive regulation of transcription, DNA-templated|protein binding|positive regulation of cell migration|transcriptional repressor activity, RNA polymerase II core promoter proximal region sequence-specific binding|kinase …	path:rno04520	Adherens junction
Trim21	0.0190228	1.17854	Up	tripartite motif-containing 21 [Source:RGD Symbol%3BAcc:1305795]	GO:0008270,GO:0005634,GO:0005737,GO:0004842,GO:0016567,GO:0000209,GO:0005515,GO:0019005,GO:0042802,GO:0045087,GO:0032088,GO:0051865,GO:0010508,GO:0034341,GO:0051091,GO:0006513,GO:0045787,GO:0031648,GO:0032897,GO:1902187,GO:0070206,GO:0090086,GO:0046598	zinc ion binding|nucleus|cytoplasm|ubiquitin-protein transferase activity|protein ubiquitination|protein polyubiquitination|protein binding|SCF ubiquitin ligase complex|identical protein binding|innate immune response|negative regulation of NF-kappaB transcription factor activity|protein autoubiquitination|positive regulation of autophagy|response to interferon-gamma|positive regulation of sequen…	path:rno05322	Systemic lupus erythematosus
LOC100134871	0.0190262	3.44198	Up	beta globin minor gene [Source:RGD Symbol%3BAcc:2290038]	GO:0005506,GO:0020037,GO:0005344,GO:0015671,GO:0019825,GO:0005833	iron ion binding|heme binding|oxygen transporter activity|oxygen transport|oxygen binding|hemoglobin complex	path:rno05144,path:rno05143	Malaria|African trypanosomiasis
Mpzl3	0.0190863	-2.06952	Down	myelin protein zero-like 3 [Source:RGD Symbol%3BAcc:1310980]	GO:0016021,GO:0042633,GO:0030198,GO:0005515	integral component of membrane|hair cycle|extracellular matrix organization|protein binding	-	-
Tmem35b	0.0191336	-2.82532	Down	transmembrane protein 35B [Source:RGD Symbol%3BAcc:2319741]	GO:0016021	integral component of membrane	-	-
Gabrr2	0.0195455	2.78359	Up	gamma-aminobutyric acid type A receptor rho 2 subunit [Source:RGD Symbol%3BAcc:61902]	GO:0030054,GO:0007165,GO:0007268,GO:0019904,GO:0045211,GO:0005887,GO:0045202,GO:0004890,GO:0042391,GO:0050877,GO:1902476,GO:0005254,GO:0034220,GO:0043005,GO:0034707,GO:0005237,GO:1902711,GO:0007601,GO:0007214,GO:0006821	cell junction|signal transduction|synaptic transmission|protein domain specific binding|postsynaptic membrane|integral component of plasma membrane|synapse|GABA-A receptor activity|regulation of membrane potential|neurological system process|chloride transmembrane transport|chloride channel activity|ion transmembrane transport|neuron projection|chloride channel complex|inhibitory extracellular li…	path:rno04080,path:rno04727,path:rno04723,path:rno05032,path:rno05033	Neuroactive ligand-receptor interaction|GABAergic synapse|Retrograde endocannabinoid signaling|Morphine addiction|Nicotine addiction
Rasgrp3	0.0197586	-1.15661	Down	RAS guanyl releasing protein 3 [Source:RGD Symbol%3BAcc:1304612]	GO:0008150,GO:0003674,GO:0005575,GO:0046872,GO:0005622,GO:0005096,GO:0043547,GO:0005085,GO:0007265,GO:0005509,GO:0005515,GO:0005737,GO:0048471,GO:0043087,GO:0017016,GO:0005088,GO:0032045,GO:0019900	biological_process|molecular_function|cellular_component|metal ion binding|intracellular|GTPase activator activity|positive regulation of GTPase activity|guanyl-nucleotide exchange factor activity|Ras protein signal transduction|calcium ion binding|protein binding|cytoplasm|perinuclear region of cytoplasm|regulation of GTPase activity|Ras GTPase binding|Ras guanyl-nucleotide exchange factor activ…	path:rno04014,path:rno04015,path:rno04010,path:rno04662,path:rno05200	Ras signaling pathway|Rap1 signaling pathway|MAPK signaling pathway|B cell receptor signaling pathway|Pathways in cancer
Rab44	0.0198689	2.4812	Up	RAB44%2C member RAS oncogene family [Source:RGD Symbol%3BAcc:1560150]	GO:0003924,GO:0005525,GO:0005622,GO:0006886,GO:0032482	GTPase activity|GTP binding|intracellular|intracellular protein transport|Rab protein signal transduction	-	-
Cntnap5c	0.0198957	-1.04894	Down	contactin associated protein-like 5C [Source:RGD Symbol%3BAcc:1566343]	GO:0016021	integral component of membrane	-	-
Mab21l3	0.0202594	3.71344	Up	mab-21 like 3 [Source:RGD Symbol%3BAcc:1308694]	GO:0005515	protein binding	-	-
Islr	0.0203463	-1.12344	Down	immunoglobulin superfamily containing leucine-rich repeat [Source:RGD Symbol%3BAcc:1596359]	GO:0070062	extracellular exosome	-	-
AABR07007000.1	0.0203766	1.86123	Up	transcription factor 7 like 2 [Source:NCBI gene%3BAcc:679869]	GO:0005634,GO:0006357,GO:0008013,GO:0060070,GO:2001237	nucleus|regulation of transcription from RNA polymerase II promoter|beta-catenin binding|canonical Wnt signaling pathway|negative regulation of extrinsic apoptotic signaling pathway	-	-
Wnt9a	0.0204306	-1.47468	Down	Wnt family member 9A [Source:RGD Symbol%3BAcc:1305018]	GO:0008150,GO:0003674,GO:0005575,GO:0005615,GO:0005578,GO:0016055,GO:0030182,GO:0005109,GO:0045165,GO:0008285,GO:0007093,GO:0070062,GO:0005515,GO:0060070,GO:0045880,GO:0048704,GO:0060548,GO:0032331,GO:0043154,GO:0045597,GO:0035115,GO:0061037,GO:0048856	biological_process|molecular_function|cellular_component|extracellular space|proteinaceous extracellular matrix|Wnt signaling pathway|neuron differentiation|frizzled binding|cell fate commitment|negative regulation of cell proliferation|mitotic cell cycle checkpoint|extracellular exosome|protein binding|canonical Wnt signaling pathway|positive regulation of smoothened signaling pathway|embryonic …	path:rno04310,path:rno04390,path:rno04550,path:rno04916,path:rno05200,path:rno05205,path:rno05217,path:rno05166	Wnt signaling pathway|Hippo signaling pathway|Signaling pathways regulating pluripotency of stem cells|Melanogenesis|Pathways in cancer|Proteoglycans in cancer|Basal cell carcinoma|HTLV-I infection
Tmem270	0.0205781	-1.83253	Down	transmembrane protein 270 [Source:RGD Symbol%3BAcc:1561903]	GO:0016021	integral component of membrane	-	-
Vim	0.0206832	1.24819	Up	vimentin [Source:RGD Symbol%3BAcc:621646]	GO:0005882,GO:0005737,GO:0005886,GO:0005200,GO:0005856,GO:0008022,GO:0005829,GO:0003725,GO:0005925,GO:0005515,GO:0005777,GO:0042802,GO:0070062,GO:0045111,GO:0001948,GO:0097110,GO:1990254,GO:0010628,GO:0005198,GO:0045109,GO:0031252,GO:0043005,GO:0042995,GO:0005212,GO:0070307,GO:0010977,GO:0060395,GO:0060020,GO:0014002,GO:0045103	intermediate filament|cytoplasm|plasma membrane|structural constituent of cytoskeleton|cytoskeleton|protein C-terminus binding|cytosol|double-stranded RNA binding|focal adhesion|protein binding|peroxisome|identical protein binding|extracellular exosome|intermediate filament cytoskeleton|glycoprotein binding|scaffold protein binding|keratin filament binding|positive regulation of gene expression|s…	path:rno05206,path:rno05169	MicroRNAs in cancer|Epstein-Barr virus infection
Prokr1	0.0207136	Inf(-)	Down	prokineticin receptor 1 [Source:RGD Symbol%3BAcc:708443]	GO:0007186,GO:0005575,GO:0004930,GO:0005887,GO:0007166,GO:0043066,GO:0007218,GO:0007623,GO:0004983	G-protein coupled receptor signaling pathway|cellular_component|G-protein coupled receptor activity|integral component of plasma membrane|cell surface receptor signaling pathway|negative regulation of apoptotic process|neuropeptide signaling pathway|circadian rhythm|neuropeptide Y receptor activity	-	-
Nuak2	0.0207369	1.10534	Up	NUAK family kinase 2 [Source:RGD Symbol%3BAcc:1359167]	GO:0005737,GO:0005524,GO:0000287,GO:0004674,GO:0006468,GO:0035556,GO:0043066,GO:0032007,GO:0030036,GO:0031588,GO:0006915,GO:0042149,GO:0005515	cytoplasm|ATP binding|magnesium ion binding|protein serine/threonine kinase activity|protein phosphorylation|intracellular signal transduction|negative regulation of apoptotic process|negative regulation of TOR signaling|actin cytoskeleton organization|nucleotide-activated protein kinase complex|apoptotic process|cellular response to glucose starvation|protein binding	-	-
Alas2	0.0207382	3.06362	Up	5'-aminolevulinate synthase 2 [Source:RGD Symbol%3BAcc:2084]	GO:0005759,GO:0030170,GO:0003870,GO:0006782,GO:0005739,GO:0005743,GO:0005515,GO:0001666,GO:0006879,GO:0030218,GO:0006783,GO:0042541	mitochondrial matrix|pyridoxal phosphate binding|5-aminolevulinate synthase activity|protoporphyrinogen IX biosynthetic process|mitochondrion|mitochondrial inner membrane|protein binding|response to hypoxia|cellular iron ion homeostasis|erythrocyte differentiation|heme biosynthetic process|hemoglobin biosynthetic process	path:rno00260,path:rno00860	Glycine, serine and threonine metabolism|Porphyrin and chlorophyll metabolism
Hmcn1	0.0208651	-1.30769	Down	hemicentin 1 [Source:RGD Symbol%3BAcc:1564772]	GO:0005509,GO:0005604,GO:0005938,GO:0030054,GO:0005576,GO:0070062	calcium ion binding|basement membrane|cell cortex|cell junction|extracellular region|extracellular exosome	-	-
Gbp5	0.0213711	1.96099	Up	guanylate binding protein 5 [Source:RGD Symbol%3BAcc:1311040]	GO:0008152,GO:0003924,GO:0005525,GO:0072616,GO:1900017,GO:0050702,GO:0045089,GO:0071346,GO:0031410,GO:0005515,GO:0016020,GO:0042802,GO:0051289,GO:1900227	metabolic process|GTPase activity|GTP binding|interleukin-18 secretion|positive regulation of cytokine production involved in inflammatory response|interleukin-1 beta secretion|positive regulation of innate immune response|cellular response to interferon-gamma|cytoplasmic vesicle|protein binding|membrane|identical protein binding|protein homotetramerization|positive regulation of NLRP3 inflammaso…	-	-
Pclaf	0.0213791	3.88159	Up	PCNA clamp associated factor [Source:RGD Symbol%3BAcc:1303041]	GO:0005634,GO:0006260,GO:0051726,GO:0048471,GO:0003682,GO:0006974,GO:0051297,GO:0019985,GO:0009411	nucleus|DNA replication|regulation of cell cycle|perinuclear region of cytoplasm|chromatin binding|cellular response to DNA damage stimulus|centrosome organization|translesion synthesis|response to UV	-	-
Calr4	0.021476	-3.58685	Down	calreticulin 4 [Source:RGD Symbol%3BAcc:1591090]	GO:0005509,GO:0006457,GO:0051082,GO:0005783	calcium ion binding|protein folding|unfolded protein binding|endoplasmic reticulum	-	-
Sap30	0.0214981	1.17295	Up	Sin3A associated protein 30 [Source:NCBI gene%3BAcc:680122]	GO:0000122,GO:0035914,GO:0005515,GO:0005634,GO:0005654,GO:0006355,GO:0003714,GO:0000118	negative regulation of transcription from RNA polymerase II promoter|skeletal muscle cell differentiation|protein binding|nucleus|nucleoplasm|regulation of transcription, DNA-templated|transcription corepressor activity|histone deacetylase complex	-	-
Ccn3	0.0216203	-1.29077	Down	cellular communication network factor 3 [Source:RGD Symbol%3BAcc:621553]	GO:0005737,GO:0060548,GO:0008201,GO:0005576,GO:0007165,GO:0007155,GO:0005578,GO:0010468,GO:0030425,GO:0031012,GO:1990523,GO:0030308,GO:0008083,GO:0005178,GO:0030424,GO:0043025,GO:0046676,GO:0044342,GO:0048659,GO:0045747,GO:0060326,GO:0007267,GO:0005520,GO:0001525,GO:0005921,GO:0002062,GO:0050728,GO:0090027,GO:0042347,GO:0035767,GO:0010832,GO:0014909,GO:0010761,GO:0033627,GO:0060392,GO:0071603,GO:…	cytoplasm|negative regulation of cell death|heparin binding|extracellular region|signal transduction|cell adhesion|proteinaceous extracellular matrix|regulation of gene expression|dendrite|extracellular matrix|bone regeneration|negative regulation of cell growth|growth factor activity|integrin binding|axon|neuronal cell body|negative regulation of insulin secretion|type B pancreatic cell prolifer…	-	-
Dysf	0.0219892	1.80005	Up	dysferlin [Source:RGD Symbol%3BAcc:1311023]	GO:0016021,GO:0008150,GO:0003674,GO:0005575,GO:0005509,GO:0005886,GO:0005544,GO:0005543,GO:0005768,GO:0005769,GO:0005515,GO:0070062,GO:0042383,GO:0005770,GO:0030139,GO:0030315,GO:0031410,GO:0030027,GO:0001778,GO:0006906,GO:0005737	integral component of membrane|biological_process|molecular_function|cellular_component|calcium ion binding|plasma membrane|calcium-dependent phospholipid binding|phospholipid binding|endosome|early endosome|protein binding|extracellular exosome|sarcolemma|late endosome|endocytic vesicle|T-tubule|cytoplasmic vesicle|lamellipodium|plasma membrane repair|vesicle fusion|cytoplasm	-	-
Tap1	0.0220243	1.33712	Up	transporter 1%2C ATP binding cassette subfamily B member [Source:RGD Symbol%3BAcc:3817]	GO:0016021,GO:0008152,GO:0005524,GO:0000166,GO:0016887,GO:0046982,GO:0055085,GO:0043231,GO:0042605,GO:0043531,GO:0015833,GO:0042825,GO:0015433,GO:0042270,GO:0046968,GO:0046979,GO:0046980,GO:0042288,GO:0006952,GO:0005739,GO:0016020,GO:0019885,GO:0030176,GO:0005515,GO:0019060,GO:0043657,GO:0015197,GO:0023029,GO:0046967	integral component of membrane|metabolic process|ATP binding|nucleotide binding|ATPase activity|protein heterodimerization activity|transmembrane transport|intracellular membrane-bounded organelle|peptide antigen binding|ADP binding|peptide transport|TAP complex|peptide antigen-transporting ATPase activity|protection from natural killer cell mediated cytotoxicity|peptide antigen transport|TAP2 bi…	path:rno02010,path:rno04145,path:rno04612,path:rno05340,path:rno05168	ABC transporters|Phagosome|Antigen processing and presentation|Primary immunodeficiency|Herpes simplex infection
Nek10	0.0220697	-1.73017	Down	NIMA-related kinase 10 [Source:RGD Symbol%3BAcc:1564342]	GO:0005524,GO:0004674,GO:0006468,GO:0004672,GO:0070372,GO:0043406,GO:0031954,GO:1902749,GO:1902911	ATP binding|protein serine/threonine kinase activity|protein phosphorylation|protein kinase activity|regulation of ERK1 and ERK2 cascade|positive regulation of MAP kinase activity|positive regulation of protein autophosphorylation|regulation of cell cycle G2/M phase transition|protein kinase complex	-	-
Hk3	0.0221407	2.16847	Up	hexokinase 3 [Source:RGD Symbol%3BAcc:2798]	GO:0005524,GO:0006096,GO:0005536,GO:0001678,GO:0004396,GO:0046835,GO:0005623,GO:0005739,GO:0005515,GO:0005829,GO:0008150,GO:0043234,GO:0019899,GO:0004340,GO:0008865,GO:0019158,GO:0042562,GO:0051156	ATP binding|glycolytic process|glucose binding|cellular glucose homeostasis|hexokinase activity|carbohydrate phosphorylation|cell|mitochondrion|protein binding|cytosol|biological_process|protein complex|enzyme binding|glucokinase activity|fructokinase activity|mannokinase activity|hormone binding|glucose 6-phosphate metabolic process	path:rno01200,path:rno00010,path:rno00051,path:rno00052,path:rno00500,path:rno00520,path:rno00524,path:rno04066,path:rno04910,path:rno04973,path:rno05230,path:rno04930	Carbon metabolism|Glycolysis / Gluconeogenesis|Fructose and mannose metabolism|Galactose metabolism|Starch and sucrose metabolism|Amino sugar and nucleotide sugar metabolism|Butirosin and neomycin biosynthesis|HIF-1 signaling pathway|Insulin signaling pathway|Carbohydrate digestion and absorption|Central carbon metabolism in cancer|Type II diabetes mellitus
RGD1309651	0.0222188	-2.09193	Down	similar to 1190005I06Rik protein [Source:RGD Symbol%3BAcc:1309651]	-	-	-	-
Mov10	0.0223104	1.21359	Up	Mov10 RISC complex RNA helicase [Source:RGD Symbol%3BAcc:1598327]	GO:0005524,GO:0008150,GO:0003674,GO:0005575,GO:0005615,GO:0005515,GO:0000932,GO:0044822,GO:0035279	ATP binding|biological_process|molecular_function|cellular_component|extracellular space|protein binding|cytoplasmic mRNA processing body|poly(A) RNA binding|mRNA cleavage involved in gene silencing by miRNA	-	-
Trem1	0.0224153	2.71089	Up	triggering receptor expressed on myeloid cells 1 [Source:RGD Symbol%3BAcc:1309467]	GO:0016021,GO:0098792,GO:0098779,GO:0097110,GO:0002230,GO:0005623,GO:0016477,GO:0030593,GO:0042107,GO:0072672,GO:0002374,GO:0050755,GO:0070945	integral component of membrane|xenophagy|mitophagy in response to mitochondrial depolarization|scaffold protein binding|positive regulation of defense response to virus by host|cell|cell migration|neutrophil chemotaxis|cytokine metabolic process|neutrophil extravasation|cytokine secretion involved in immune response|chemokine metabolic process|neutrophil mediated killing of gram-negative bacterium	-	-
Parpbp	0.0224194	Inf	Up	PARP1 binding protein [Source:RGD Symbol%3BAcc:2314264]	GO:0005737,GO:0005524,GO:0003677,GO:0006281,GO:0016787,GO:0000785,GO:2000042,GO:0008152,GO:0005654,GO:0005515	cytoplasm|ATP binding|DNA binding|DNA repair|hydrolase activity|chromatin|negative regulation of double-strand break repair via homologous recombination|metabolic process|nucleoplasm|protein binding	-	-
RGD1560010	0.0227236	-2.99124	Down	RGD1560010 [Source:RGD Symbol%3BAcc:1560010]	GO:0005515	protein binding	-	-
LOC103690149	0.0228066	3.46607	Up	jouberin-like [Source:RGD Symbol%3BAcc:9410822]	-	-	-	-
Il18bp	0.0229122	1.29051	Up	interleukin 18 binding protein [Source:RGD Symbol%3BAcc:620042]	GO:0005515,GO:0005615,GO:0032496,GO:0042088,GO:0071356,GO:0070301,GO:0042007,GO:0048019,GO:1900116,GO:0070062	protein binding|extracellular space|response to lipopolysaccharide|T-helper 1 type immune response|cellular response to tumor necrosis factor|cellular response to hydrogen peroxide|interleukin-18 binding|receptor antagonist activity|extracellular negative regulation of signal transduction|extracellular exosome	-	-
Tyrobp	0.0229942	1.00156	Up	Tyro protein tyrosine kinase binding protein [Source:RGD Symbol%3BAcc:1303081]	GO:0016021,GO:0005515,GO:0005622,GO:0035556,GO:0005057,GO:0009986,GO:0002283,GO:0002281,GO:2001204,GO:0007229,GO:0005102,GO:0042802	integral component of membrane|protein binding|intracellular|intracellular signal transduction|receptor signaling protein activity|cell surface|neutrophil activation involved in immune response|macrophage activation involved in immune response|regulation of osteoclast development|integrin-mediated signaling pathway|receptor binding|identical protein binding	path:rno04650,path:rno04380	Natural killer cell mediated cytotoxicity|Osteoclast differentiation
LOC689064	0.0230037	2.41539	Up	beta-globin [Source:RGD Symbol%3BAcc:1597422]	GO:0005506,GO:0020037,GO:0005344,GO:0015671,GO:0019825,GO:0005833	iron ion binding|heme binding|oxygen transporter activity|oxygen transport|oxygen binding|hemoglobin complex	-	-
Xkrx	0.023319	Inf(-)	Down	XK related%2C X-linked [Source:RGD Symbol%3BAcc:1359223]	GO:0016021	integral component of membrane	-	-
Osm	0.0236019	2.62206	Up	oncostatin M [Source:RGD Symbol%3BAcc:1585012]	GO:0006955,GO:0005125,GO:0005615,GO:0008285,GO:0040008,GO:0042508,GO:0042506,GO:0045835,GO:0042503,GO:2001235,GO:0050731,GO:0048266,GO:0009408,GO:0007422,GO:0005622,GO:0008083,GO:0045944,GO:0008284,GO:0043410,GO:0033138,GO:0042517,GO:0005147,GO:0038165,GO:0046888	immune response|cytokine activity|extracellular space|negative regulation of cell proliferation|regulation of growth|tyrosine phosphorylation of Stat1 protein|tyrosine phosphorylation of Stat5 protein|negative regulation of meiotic nuclear division|tyrosine phosphorylation of Stat3 protein|positive regulation of apoptotic signaling pathway|positive regulation of peptidyl-tyrosine phosphorylation|…	path:rno04630,path:rno04151,path:rno04060	Jak-STAT signaling pathway|PI3K-Akt signaling pathway|Cytokine-cytokine receptor interaction
Arhgap30	0.0239823	1.58897	Up	Rho GTPase activating protein 30 [Source:RGD Symbol%3BAcc:1561419]	GO:0007165,GO:0043231	signal transduction|intracellular membrane-bounded organelle	-	-
Emilin3	0.0240452	2.81103	Up	elastin microfibril interfacer 3 [Source:RGD Symbol%3BAcc:1309607]	-	-	-	-
Zfp488	0.0241157	-1.44976	Down	zinc finger protein 488 [Source:RGD Symbol%3BAcc:1309835]	GO:0005634,GO:0046872,GO:0000981,GO:0006357,GO:0014003,GO:0005515,GO:0045892,GO:0048714	nucleus|metal ion binding|RNA polymerase II transcription factor activity, sequence-specific DNA binding|regulation of transcription from RNA polymerase II promoter|oligodendrocyte development|protein binding|negative regulation of transcription, DNA-templated|positive regulation of oligodendrocyte differentiation	-	-
Itih2	0.0242081	Inf(-)	Down	inter-alpha-trypsin inhibitor heavy chain 2 [Source:RGD Symbol%3BAcc:1565426]	GO:0004867,GO:0010951,GO:0030212,GO:0072562,GO:0070062	serine-type endopeptidase inhibitor activity|negative regulation of endopeptidase activity|hyaluronan metabolic process|blood microparticle|extracellular exosome	-	-
Hp	0.0246518	1.95952	Up	haptoglobin [Source:RGD Symbol%3BAcc:2825]	GO:0005576,GO:0006508,GO:0004252,GO:0030492,GO:0007219	extracellular region|proteolysis|serine-type endopeptidase activity|hemoglobin binding|Notch signaling pathway	-	-
Gkn2	0.0247809	Inf(-)	Down	gastrokine 2 [Source:RGD Symbol%3BAcc:1311934]	GO:0005576,GO:0045178	extracellular region|basal part of cell	-	-
Tcp11	0.0247853	Inf	Up	t-complex 11 [Source:RGD Symbol%3BAcc:1359387]	GO:0016021,GO:0007283,GO:0007275,GO:0030154	integral component of membrane|spermatogenesis|multicellular organismal development|cell differentiation	-	-
RGD1311744	0.0251885	-1.13683	Down	similar to RIKEN cDNA 5830475I06 [Source:RGD Symbol%3BAcc:1311744]	GO:0060923,GO:0055007	cardiac muscle cell fate commitment|cardiac muscle cell differentiation	-	-
Cep126	0.0252602	-1.0175	Down	centrosomal protein 126 [Source:RGD Symbol%3BAcc:1563556]	GO:0005813,GO:0031122,GO:0007052,GO:0035058,GO:0097546,GO:0042384,GO:0005515	centrosome|cytoplasmic microtubule organization|mitotic spindle organization|nonmotile primary cilium assembly|ciliary base|cilium assembly|protein binding	-	-
Gfpt2	0.0253135	1.06866	Up	glutamine-fructose-6-phosphate transaminase 2 [Source:RGD Symbol%3BAcc:1303097]	GO:0008150,GO:0003674,GO:0005575,GO:0006002,GO:0030246,GO:0006541,GO:0006487,GO:0006047,GO:0004360,GO:0006048,GO:0005515	biological_process|molecular_function|cellular_component|fructose 6-phosphate metabolic process|carbohydrate binding|glutamine metabolic process|protein N-linked glycosylation|UDP-N-acetylglucosamine metabolic process|glutamine-fructose-6-phosphate transaminase (isomerizing) activity|UDP-N-acetylglucosamine biosynthetic process|protein binding	path:rno00520,path:rno00250,path:rno04931	Amino sugar and nucleotide sugar metabolism|Alanine, aspartate and glutamate metabolism|Insulin resistance
Cdk2	0.0253175	1.37882	Up	cyclin dependent kinase 2 [Source:RGD Symbol%3BAcc:70486]	GO:0005634,GO:0005524,GO:0005829,GO:0032355,GO:0009636,GO:0043231,GO:0032403,GO:0042493,GO:0045471,GO:0046686,GO:0051591,GO:0031100,GO:0051726,GO:0051602,GO:0032869,GO:0030332,GO:0002088,GO:0004693,GO:0000806,GO:0000805,GO:0000307,GO:0000781,GO:0000793,GO:0000082,GO:0006813,GO:0032298,GO:0045893,GO:0005667,GO:0016301,GO:0005515,GO:0006468,GO:0004672,GO:0005737,GO:0008284,GO:0005768,GO:0016572,GO:…	nucleus|ATP binding|cytosol|response to estradiol|response to toxic substance|intracellular membrane-bounded organelle|protein complex binding|response to drug|response to ethanol|response to cadmium ion|response to cAMP|organ regeneration|regulation of cell cycle|response to electrical stimulus|cellular response to insulin stimulus|cyclin binding|lens development in camera-type eye|cyclin-depend…	path:rno04068,path:rno04151,path:rno04110,path:rno04114,path:rno04115,path:rno04914,path:rno05200,path:rno05203,path:rno05215,path:rno05222,path:rno05162,path:rno05161,path:rno05168,path:rno05169	FoxO signaling pathway|PI3K-Akt signaling pathway|Cell cycle|Oocyte meiosis|p53 signaling pathway|Progesterone-mediated oocyte maturation|Pathways in cancer|Viral carcinogenesis|Prostate cancer|Small cell lung cancer|Measles|Hepatitis B|Herpes simplex infection|Epstein-Barr virus infection
Ccna1	0.0253824	-1.16789	Down	cyclin A1 [Source:RGD Symbol%3BAcc:1310639]	GO:0005634,GO:0051301,GO:0003674,GO:0005575,GO:0007067,GO:0005515,GO:0015630	nucleus|cell division|molecular_function|cellular_component|mitotic nuclear division|protein binding|microtubule cytoskeleton	path:rno04152,path:rno04110,path:rno04914,path:rno05202,path:rno05203,path:rno05221,path:rno05161,path:rno05169	AMPK signaling pathway|Cell cycle|Progesterone-mediated oocyte maturation|Transcriptional misregulation in cancers|Viral carcinogenesis|Acute myeloid leukemia|Hepatitis B|Epstein-Barr virus infection
Smim5	0.0254969	Inf(-)	Down	small integral membrane protein 5 [Source:RGD Symbol%3BAcc:1586374]	GO:0016021	integral component of membrane	-	-
Metrnl	0.0255878	1.19922	Up	meteorin-like%2C glial cell differentiation regulator [Source:RGD Symbol%3BAcc:1359271]	GO:0005615,GO:0014850,GO:0009409,GO:0005179,GO:0045444,GO:0050728,GO:0050873,GO:0090336,GO:2000507,GO:0070062	extracellular space|response to muscle activity|response to cold|hormone activity|fat cell differentiation|negative regulation of inflammatory response|brown fat cell differentiation|positive regulation of brown fat cell differentiation|positive regulation of energy homeostasis|extracellular exosome	-	-
Lama2	0.025991	-1.03645	Down	laminin subunit alpha 2 [Source:RGD Symbol%3BAcc:1308889]	GO:0003674,GO:0007155,GO:0005102,GO:0030198,GO:0043197,GO:0030334,GO:0030155,GO:0045995,GO:0005605,GO:0022011,GO:0032224,GO:0005604,GO:0042383,GO:0007411,GO:0070062	molecular_function|cell adhesion|receptor binding|extracellular matrix organization|dendritic spine|regulation of cell migration|regulation of cell adhesion|regulation of embryonic development|basal lamina|myelination in peripheral nervous system|positive regulation of synaptic transmission, cholinergic|basement membrane|sarcolemma|axon guidance|extracellular exosome	-	-
Xrcc3	0.0260302	Inf(-)	Down	X-ray repair cross complementing 3 [Source:RGD Symbol%3BAcc:1306849]	GO:0005524,GO:0003674,GO:0005575,GO:0003697,GO:0010033,GO:0003690,GO:0010212,GO:0008094,GO:0033063,GO:0000400,GO:0006312,GO:0007131,GO:0000150,GO:0042148,GO:0004520,GO:0000707,GO:0005657,GO:0005634,GO:0005737,GO:0005654,GO:0005739,GO:0006281,GO:0000724,GO:0048471,GO:0005515,GO:0033065,GO:0008821,GO:0010824,GO:0071140,GO:0090267	ATP binding|molecular_function|cellular_component|single-stranded DNA binding|response to organic substance|double-stranded DNA binding|response to ionizing radiation|DNA-dependent ATPase activity|Rad51B-Rad51C-Rad51D-XRCC2 complex|four-way junction DNA binding|mitotic recombination|reciprocal meiotic recombination|recombinase activity|strand invasion|endodeoxyribonuclease activity|meiotic DNA re…	path:rno03440	Homologous recombination
Cenpp	0.0263479	Inf	Up	centromere protein P [Source:RGD Symbol%3BAcc:1589530]	-	-	-	-
Pcdhb3	0.0264127	-1.16246	Down	protocadherin beta 3 [Source:RGD Symbol%3BAcc:1305171]	GO:0016021,GO:0008150,GO:0003674,GO:0005575,GO:0005509,GO:0005886,GO:0007156	integral component of membrane|biological_process|molecular_function|cellular_component|calcium ion binding|plasma membrane|homophilic cell adhesion via plasma membrane adhesion molecules	-	-
Syce3	0.0266575	Inf(-)	Down	synaptonemal complex central element protein 3 [Source:RGD Symbol%3BAcc:1586367]	GO:0007131,GO:0000801,GO:0043065,GO:0007130,GO:0005694,GO:0005515,GO:0007283,GO:0005634	reciprocal meiotic recombination|central element|positive regulation of apoptotic process|synaptonemal complex assembly|chromosome|protein binding|spermatogenesis|nucleus	-	-
LOC100910270	0.0269972	2.2418	Up	uncharacterized LOC100910270 [Source:RGD Symbol%3BAcc:6499131]	GO:0005515,GO:0003682,GO:0045944,GO:0043066,GO:0009409,GO:0042742,GO:0008284,GO:0050873,GO:0040015	protein binding|chromatin binding|positive regulation of transcription from RNA polymerase II promoter|negative regulation of apoptotic process|response to cold|defense response to bacterium|positive regulation of cell proliferation|brown fat cell differentiation|negative regulation of multicellular organism growth	-	-
Lair1	0.0269992	-4.88316	Down	leukocyte-associated immunoglobulin-like receptor 1 [Source:RGD Symbol%3BAcc:1560048]	GO:0016021	integral component of membrane	-	-
Neurod4	0.0270017	Inf	Up	neuronal differentiation 4 [Source:RGD Symbol%3BAcc:1310434]	GO:0005634,GO:0003677,GO:0006355,GO:0003674,GO:0005575,GO:0046983,GO:0006351,GO:0060041,GO:0045597,GO:0043010,GO:0048666,GO:0007219,GO:0007405,GO:0001764,GO:0045165,GO:0010001,GO:0035881	nucleus|DNA binding|regulation of transcription, DNA-templated|molecular_function|cellular_component|protein dimerization activity|transcription, DNA-templated|retina development in camera-type eye|positive regulation of cell differentiation|camera-type eye development|neuron development|Notch signaling pathway|neuroblast proliferation|neuron migration|cell fate commitment|glial cell differentiat…	-	-
LOC103694855	0.0271008	2.90574	Up	hemoglobin subunit beta-2-like [Source:RGD Symbol%3BAcc:9285450]	GO:0005506,GO:0020037,GO:0005344,GO:0015671,GO:0019825,GO:0005833	iron ion binding|heme binding|oxygen transporter activity|oxygen transport|oxygen binding|hemoglobin complex	-	-
Mical1	0.0272514	1.02164	Up	microtubule associated monooxygenase%2C calponin and LIM domain containing 1 [Source:RGD Symbol%3BAcc:1309386]	GO:0005737,GO:0008270,GO:0055114,GO:0005856,GO:0003779,GO:0071949,GO:0030042,GO:0016709,GO:0019417,GO:0005515,GO:0017124,GO:0004497,GO:0043066,GO:0017137,GO:0001933,GO:0043154	cytoplasm|zinc ion binding|oxidation-reduction process|cytoskeleton|actin binding|FAD binding|actin filament depolymerization|oxidoreductase activity, acting on paired donors, with incorporation or reduction of molecular oxygen, NAD(P)H as one donor, and incorporation of one atom of oxygen|sulfur oxidation|protein binding|SH3 domain binding|monooxygenase activity|negative regulation of apoptotic …	-	-
Mcemp1	0.0273563	2.5756	Up	mast cell-expressed membrane protein 1 [Source:RGD Symbol%3BAcc:1565374]	GO:0016021	integral component of membrane	-	-
Chchd7	0.0273637	-2.02655	Down	coiled-coil-helix-coiled-coil-helix domain containing 7 [Source:RGD Symbol%3BAcc:1592689]	-	-	-	-
RGD1564308	0.0274886	-6.50608	Down	similar to LOC495042 protein [Source:RGD Symbol%3BAcc:1564308]	-	-	-	-
Tex30	0.0284761	1.65475	Up	testis expressed 30 [Source:RGD Symbol%3BAcc:1309095]	GO:0005634,GO:0004402,GO:0016573	nucleus|histone acetyltransferase activity|histone acetylation	-	-
Bhmt2	0.0285263	Inf(-)	Down	betaine-homocysteine S-methyltransferase 2 [Source:RGD Symbol%3BAcc:1359418]	GO:0005737,GO:0008270,GO:0032259,GO:0008898,GO:0047150,GO:0070062,GO:0046500,GO:0071267,GO:0033477,GO:0061627	cytoplasm|zinc ion binding|methylation|S-adenosylmethionine-homocysteine S-methyltransferase activity|betaine-homocysteine S-methyltransferase activity|extracellular exosome|S-adenosylmethionine metabolic process|L-methionine salvage|S-methylmethionine metabolic process|S-methylmethionine-homocysteine S-methyltransferase activity	path:rno00270	Cysteine and methionine metabolism
F2rl1	0.0286552	1.32372	Up	F2R like trypsin receptor 1 [Source:RGD Symbol%3BAcc:620866]	GO:0005515,GO:0005829,GO:0006954,GO:0007186,GO:0051607,GO:0004930,GO:0030335,GO:0050900,GO:0045087,GO:0050921,GO:0007204,GO:0070374,GO:0031274,GO:0043122,GO:0046328,GO:0001965,GO:0007596,GO:0042119,GO:0009306,GO:0045909,GO:0043123,GO:0002286,GO:0015057,GO:0070493,GO:0014068,GO:0050702,GO:0031681,GO:0035025,GO:1900135,GO:0032930,GO:0003104,GO:0031143,GO:2000778,GO:2000484,GO:0002741,GO:0035926,GO:…	protein binding|cytosol|inflammatory response|G-protein coupled receptor signaling pathway|defense response to virus|G-protein coupled receptor activity|positive regulation of cell migration|leukocyte migration|innate immune response|positive regulation of chemotaxis|positive regulation of cytosolic calcium ion concentration|positive regulation of ERK1 and ERK2 cascade|positive regulation of pseu…	path:rno04080,path:rno04750,path:rno05143	Neuroactive ligand-receptor interaction|Inflammatory mediator regulation of TRP channels|African trypanosomiasis
Clcf1	0.0286997	1.18607	Up	cardiotrophin-like cytokine factor 1 [Source:RGD Symbol%3BAcc:1303171]	GO:0005576,GO:0046982,GO:0005102,GO:0008284,GO:0005125,GO:0005515,GO:0070062,GO:0043524,GO:0042517,GO:0097058,GO:0005127,GO:0097059,GO:0030183,GO:0007166,GO:0030890,GO:0048711,GO:0007259,GO:0002639,GO:0048295	extracellular region|protein heterodimerization activity|receptor binding|positive regulation of cell proliferation|cytokine activity|protein binding|extracellular exosome|negative regulation of neuron apoptotic process|positive regulation of tyrosine phosphorylation of Stat3 protein|CRLF-CLCF1 complex|ciliary neurotrophic factor receptor binding|CNTFR-CLCF1 complex|B cell differentiation|cell su…	path:rno04060	Cytokine-cytokine receptor interaction
Lin7a	0.0288136	-1.11898	Down	lin-7 homolog A%2C crumbs cell polarity complex component [Source:RGD Symbol%3BAcc:621256]	GO:0005515,GO:0070062,GO:0097016,GO:0016020,GO:0007269,GO:0048839,GO:0016323,GO:0048489	protein binding|extracellular exosome|L27 domain binding|membrane|neurotransmitter secretion|inner ear development|basolateral plasma membrane|synaptic vesicle transport	-	-
Ddc	0.0288395	-2.16331	Down	dopa decarboxylase [Source:RGD Symbol%3BAcc:2494]	GO:0005737,GO:0005515,GO:0005622,GO:0019904,GO:0030424,GO:0016597,GO:0008021,GO:0015842,GO:0035690,GO:0043025,GO:0006520,GO:0030170,GO:0071312,GO:0071363,GO:0007623,GO:0046684,GO:0042416,GO:0004058,GO:0010259,GO:0033076,GO:0042417,GO:0042423,GO:0042427,GO:0052314,GO:0009636,GO:0070062,GO:0019899,GO:0036468	cytoplasm|protein binding|intracellular|protein domain specific binding|axon|amino acid binding|synaptic vesicle|synaptic vesicle amine transport|cellular response to drug|neuronal cell body|cellular amino acid metabolic process|pyridoxal phosphate binding|cellular response to alkaloid|cellular response to growth factor stimulus|circadian rhythm|response to pyrethroid|dopamine biosynthetic proces…	path:rno00340,path:rno00350,path:rno00360,path:rno00380,path:rno04728,path:rno04726,path:rno05030,path:rno05031,path:rno05034	Histidine metabolism|Tyrosine metabolism|Phenylalanine metabolism|Tryptophan metabolism|Dopaminergic synapse|Serotonergic synapse|Cocaine addiction|Amphetamine addiction|Alcoholism
Tlr1	0.0289798	2.14063	Up	toll-like receptor 1 [Source:MGI Symbol%3BAcc:MGI:1341295]	GO:0016021,GO:0006954,GO:0002755,GO:0004888,GO:0045087,GO:0050707,GO:0034130,GO:0042116,GO:0042535,GO:0045410,GO:0006952,GO:0046982,GO:0005794,GO:0005515,GO:0045121,GO:0042495,GO:0035354,GO:0071727,GO:0035663	integral component of membrane|inflammatory response|MyD88-dependent toll-like receptor signaling pathway|transmembrane signaling receptor activity|innate immune response|regulation of cytokine secretion|toll-like receptor 1 signaling pathway|macrophage activation|positive regulation of tumor necrosis factor biosynthetic process|positive regulation of interleukin-6 biosynthetic process|defense re…	path:rno04620,path:rno05152	Toll-like receptor signaling pathway|Tuberculosis
Pyroxd2	0.0290784	-1.04296	Down	pyridine nucleotide-disulphide oxidoreductase domain 2 [Source:RGD Symbol%3BAcc:1303232]	GO:0005622,GO:0016491,GO:0055114,GO:0005515	intracellular|oxidoreductase activity|oxidation-reduction process|protein binding	-	-
AABR07003235.1	0.0291839	2.68144	Up	sialic acid binding Ig-like lectin 8 [Source:NCBI gene%3BAcc:292846]	GO:0016021,GO:0060101,GO:0050728,GO:0048029,GO:0005057,GO:0033691,GO:0007155,GO:0035556,GO:0004872,GO:0005622,GO:0009897	integral component of membrane|negative regulation of phagocytosis, engulfment|negative regulation of inflammatory response|monosaccharide binding|receptor signaling protein activity|sialic acid binding|cell adhesion|intracellular signal transduction|receptor activity|intracellular|external side of plasma membrane	-	-
Dtx3l	0.0291869	1.01037	Up	deltex E3 ubiquitin ligase 3L [Source:RGD Symbol%3BAcc:1565144]	GO:0008270,GO:0005634,GO:0005737,GO:0005654,GO:0006302,GO:0004842,GO:0042393,GO:0006974,GO:0005515,GO:0010390	zinc ion binding|nucleus|cytoplasm|nucleoplasm|double-strand break repair|ubiquitin-protein transferase activity|histone binding|cellular response to DNA damage stimulus|protein binding|histone monoubiquitination	path:rno04330	Notch signaling pathway
Msx1	0.0291991	-1.38172	Down	msh homeobox 1 [Source:RGD Symbol%3BAcc:620929]	GO:0005634,GO:0005737,GO:0005654,GO:0000902,GO:0042475,GO:0030308,GO:0050821,GO:0060325,GO:0034504,GO:0002039,GO:1902255,GO:0035880,GO:0043565,GO:0003677,GO:0005515,GO:0045944,GO:0043066,GO:0045892,GO:0008285,GO:0006366,GO:0000977,GO:0001228,GO:0000122,GO:0001701,GO:0000982,GO:0001227,GO:0009952,GO:0060021,GO:0007507,GO:0003007,GO:0035116,GO:0007517,GO:0030900,GO:0048863,GO:0061180,GO:0043392,GO:…	nucleus|cytoplasm|nucleoplasm|cell morphogenesis|odontogenesis of dentin-containing tooth|negative regulation of cell growth|protein stabilization|face morphogenesis|protein localization to nucleus|p53 binding|positive regulation of intrinsic apoptotic signaling pathway by p53 class mediator|embryonic nail plate morphogenesis|sequence-specific DNA binding|DNA binding|protein binding|positive regu…	path:rno05166	HTLV-I infection
Clec7a	0.0292022	1.93475	Up	C-type lectin domain containing 7A [Source:RGD Symbol%3BAcc:1565140]	GO:0016021,GO:0030246,GO:0071226,GO:0002366,GO:0045087,GO:0005515,GO:0005654,GO:0043231,GO:0006910,GO:0008329,GO:0008037	integral component of membrane|carbohydrate binding|cellular response to molecule of fungal origin|leukocyte activation involved in immune response|innate immune response|protein binding|nucleoplasm|intracellular membrane-bounded organelle|phagocytosis, recognition|signaling pattern recognition receptor activity|cell recognition	-	-
Nod2	0.029639	5.80023	Up	nucleotide-binding oligomerization domain containing 2 [Source:RGD Symbol%3BAcc:1306368]	GO:0005737,GO:0005524,GO:0071407,GO:0042981,GO:0008284,GO:0007584,GO:0002732,GO:0032495,GO:0032500,GO:0050718,GO:0005515,GO:0005886,GO:0003779,GO:0005856,GO:0035556,GO:0045944,GO:0005829,GO:0051092,GO:0016323,GO:0008180,GO:0043123,GO:0042742,GO:0046330,GO:0019901,GO:0030277,GO:0045087,GO:0050871,GO:0009986,GO:0043234,GO:0019899,GO:0031982,GO:0032755,GO:0032757,GO:0032760,GO:0051879,GO:0032874,GO:…	cytoplasm|ATP binding|cellular response to organic cyclic compound|regulation of apoptotic process|positive regulation of cell proliferation|response to nutrient|positive regulation of dendritic cell cytokine production|response to muramyl dipeptide|muramyl dipeptide binding|positive regulation of interleukin-1 beta secretion|protein binding|plasma membrane|actin binding|cytoskeleton|intracellula…	path:rno04668,path:rno04621,path:rno05321,path:rno05152	TNF signaling pathway|NOD-like receptor signaling pathway|Inflammatiory bowel disease (IBD)|Tuberculosis
Itga11	0.029691	-1.74043	Down	integrin subunit alpha 11 [Source:RGD Symbol%3BAcc:1311711]	GO:0008150,GO:0003674,GO:0005575,GO:0016020,GO:0007160,GO:0007229,GO:0005925,GO:0005518,GO:0001649,GO:0098639,GO:0033627,GO:0034681,GO:0006929,GO:0038064,GO:0038065	biological_process|molecular_function|cellular_component|membrane|cell-matrix adhesion|integrin-mediated signaling pathway|focal adhesion|collagen binding|osteoblast differentiation|collagen binding involved in cell-matrix adhesion|cell adhesion mediated by integrin|integrin alpha11-beta1 complex|substrate-dependent cell migration|collagen receptor activity|collagen-activated signaling pathway	path:rno04151,path:rno04512,path:rno04810,path:rno04510,path:rno05410,path:rno05412,path:rno05414	PI3K-Akt signaling pathway|ECM-receptor interaction|Regulation of actin cytoskeleton|Focal adhesion|Hypertrophic cardiomyopathy (HCM)|Arrhythmogenic right ventricular cardiomyopathy (ARVC)|Dilated cardiomyopathy (DCM)
Gli1	0.0297691	-1.93231	Down	GLI family zinc finger 1 [Source:RGD Symbol%3BAcc:621673]	GO:0008150,GO:0003674,GO:0005575,GO:0046872,GO:0097542,GO:2000345,GO:0060032,GO:0021938,GO:0021696,GO:0007418,GO:0097421,GO:0045667,GO:0009954,GO:0003705,GO:0021983,GO:0030324,GO:0009953,GO:0072372,GO:0007224,GO:0009611,GO:0060070,GO:0005930,GO:0005929,GO:0000978,GO:0045893,GO:0008017,GO:0045944,GO:0003682,GO:0005515,GO:0007283,GO:0003677,GO:0005634,GO:0005737,GO:0005654,GO:0043231,GO:0043565,GO:…	biological_process|molecular_function|cellular_component|metal ion binding|ciliary tip|regulation of hepatocyte proliferation|notochord regression|smoothened signaling pathway involved in regulation of cerebellar granule cell precursor cell proliferation|cerebellar cortex morphogenesis|ventral midline development|liver regeneration|regulation of osteoblast differentiation|proximal/distal pattern …	path:rno04340,path:rno04024,path:rno05200,path:rno05217	Hedgehog signaling pathway|cAMP signaling pathway|Pathways in cancer|Basal cell carcinoma
Rnls	0.0298153	1.18338	Up	renalase%2C FAD-dependent amine oxidase [Source:RGD Symbol%3BAcc:1309804]	GO:0005615,GO:0016491,GO:0055114,GO:0002931,GO:0071871,GO:1902074,GO:0071869	extracellular space|oxidoreductase activity|oxidation-reduction process|response to ischemia|response to epinephrine|response to salt|response to catecholamine	-	-
Nfkbiz	0.0298902	1.05403	Up	NFKB inhibitor zeta [Source:RGD Symbol%3BAcc:1310834]	GO:0005634,GO:0006357,GO:0003712,GO:0005515,GO:0006954	nucleus|regulation of transcription from RNA polymerase II promoter|transcription cofactor activity|protein binding|inflammatory response	path:rno05202	Transcriptional misregulation in cancers
Neurod1	0.0301573	-1.48573	Down	neuronal differentiation 1 [Source:RGD Symbol%3BAcc:3165]	GO:0005634,GO:0005737,GO:0045944,GO:0021542,GO:0071333,GO:0045893,GO:0006913,GO:0042493,GO:0043065,GO:0045666,GO:0003690,GO:0045597,GO:0003682,GO:0021549,GO:0031018,GO:0048839,GO:0071156,GO:0035881,GO:0035883,GO:0060730,GO:2000675,GO:0003329,GO:0003326,GO:0048562,GO:0030902,GO:0070888,GO:0045165,GO:0023019,GO:0045664,GO:0046426,GO:0043010,GO:0009952,GO:0051091,GO:0006366,GO:0001077,GO:0000978,GO:…	nucleus|cytoplasm|positive regulation of transcription from RNA polymerase II promoter|dentate gyrus development|cellular response to glucose stimulus|positive regulation of transcription, DNA-templated|nucleocytoplasmic transport|response to drug|positive regulation of apoptotic process|positive regulation of neuron differentiation|double-stranded DNA binding|positive regulation of cell differen…	path:rno04950	Maturity onset diabetes of the young
Ehf	0.0303153	Inf	Up	ets homologous factor [Source:RGD Symbol%3BAcc:1310282]	GO:0000981,GO:0006357,GO:0030154,GO:0003677,GO:0005654,GO:0003700,GO:0045944,GO:0005794,GO:0006366,GO:0045893,GO:0000978,GO:0030855,GO:0001077	RNA polymerase II transcription factor activity, sequence-specific DNA binding|regulation of transcription from RNA polymerase II promoter|cell differentiation|DNA binding|nucleoplasm|transcription factor activity, sequence-specific DNA binding|positive regulation of transcription from RNA polymerase II promoter|Golgi apparatus|transcription from RNA polymerase II promoter|positive regulation of …	-	-
Sp140	0.0303559	1.24654	Up	SP140 nuclear body protein [Source:RGD Symbol%3BAcc:1306355]	GO:0008270,GO:0003677,GO:0016604,GO:0005730,GO:0005739,GO:0005515	zinc ion binding|DNA binding|nuclear body|nucleolus|mitochondrion|protein binding	-	-
Hal	0.030409	Inf	Up	histidine ammonia lyase [Source:RGD Symbol%3BAcc:68363]	GO:0005829,GO:0019556,GO:0019557,GO:0006547,GO:0004397,GO:0006548	cytosol|histidine catabolic process to glutamate and formamide|histidine catabolic process to glutamate and formate|histidine metabolic process|histidine ammonia-lyase activity|histidine catabolic process	path:rno00340	Histidine metabolism
Npr3	0.0304509	-1.03251	Down	natriuretic peptide receptor 3 [Source:RGD Symbol%3BAcc:3196]	GO:0042803,GO:0016020,GO:0005622,GO:0048015,GO:0005886,GO:0005887,GO:0007200,GO:0008528,GO:0035810,GO:0008217,GO:0019933,GO:0007193,GO:0001501,GO:0017046,GO:0048662,GO:0051000,GO:0007194,GO:0030157,GO:0016941,GO:0002158,GO:0033688,GO:0070062,GO:0042562	protein homodimerization activity|membrane|intracellular|phosphatidylinositol-mediated signaling|plasma membrane|integral component of plasma membrane|phospholipase C-activating G-protein coupled receptor signaling pathway|G-protein coupled peptide receptor activity|positive regulation of urine volume|regulation of blood pressure|cAMP-mediated signaling|adenylate cyclase-inhibiting G-protein coup…	-	-
Tnfrsf9	0.0306557	1.16506	Up	TNF receptor superfamily member 9 [Source:RGD Symbol%3BAcc:1598208]	GO:0006955,GO:0006954,GO:0007275,GO:0042981,GO:0005887,GO:0032496,GO:0005031,GO:0033209,GO:0042127,GO:0008625,GO:2001183,GO:2001180,GO:0019955,GO:0070207,GO:0004872,GO:0005615,GO:0009897	immune response|inflammatory response|multicellular organismal development|regulation of apoptotic process|integral component of plasma membrane|response to lipopolysaccharide|tumor necrosis factor-activated receptor activity|tumor necrosis factor-mediated signaling pathway|regulation of cell proliferation|extrinsic apoptotic signaling pathway via death domain receptors|negative regulation of int…	path:rno04060	Cytokine-cytokine receptor interaction
Rhd	0.0307201	Inf(-)	Down	Rh blood group%2C D antigen [Source:RGD Symbol%3BAcc:620451]	GO:0016021,GO:0072488,GO:0008519	integral component of membrane|ammonium transmembrane transport|ammonium transmembrane transporter activity	-	-
Pgf	0.0309517	2.30745	Up	placental growth factor [Source:RGD Symbol%3BAcc:619850]	GO:0042803,GO:0005615,GO:0046982,GO:0016020,GO:0001666,GO:0008284,GO:0008083,GO:0042493,GO:0007565,GO:0002040,GO:0031100,GO:0032870,GO:0030154,GO:0051781,GO:0005172,GO:0045766,GO:0001938,GO:0060688,GO:0001658,GO:0005515	protein homodimerization activity|extracellular space|protein heterodimerization activity|membrane|response to hypoxia|positive regulation of cell proliferation|growth factor activity|response to drug|female pregnancy|sprouting angiogenesis|organ regeneration|cellular response to hormone stimulus|cell differentiation|positive regulation of cell division|vascular endothelial growth factor receptor…	path:rno04014,path:rno04015,path:rno04151,path:rno04510,path:rno05200	Ras signaling pathway|Rap1 signaling pathway|PI3K-Akt signaling pathway|Focal adhesion|Pathways in cancer
Samd11	0.0310407	-2.92439	Down	sterile alpha motif domain containing 11 [Source:RGD Symbol%3BAcc:1310271]	-	-	-	-
Ptgir	0.0311801	2.9115	Up	prostaglandin I2 receptor [Source:RGD Symbol%3BAcc:1310890]	GO:0016021,GO:0004930,GO:0005886,GO:0005829,GO:0043950,GO:0007189,GO:0030819,GO:0048662,GO:0032496,GO:0010642	integral component of membrane|G-protein coupled receptor activity|plasma membrane|cytosol|positive regulation of cAMP-mediated signaling|adenylate cyclase-activating G-protein coupled receptor signaling pathway|positive regulation of cAMP biosynthetic process|negative regulation of smooth muscle cell proliferation|response to lipopolysaccharide|negative regulation of platelet-derived growth fact…	path:rno04080,path:rno04611,path:rno04270	Neuroactive ligand-receptor interaction|Platelet activation|Vascular smooth muscle contraction
Cxcl10	0.0313598	2.31439	Up	C-X-C motif chemokine ligand 10 [Source:RGD Symbol%3BAcc:620209]	GO:0006955,GO:0005125,GO:0006935,GO:0006954,GO:0007186,GO:0070098,GO:0005615,GO:0005576,GO:0030335,GO:0032496,GO:0008284,GO:0009409,GO:0016525,GO:0051281,GO:0042127,GO:0008009,GO:0034605,GO:0010996,GO:0010818,GO:0033280,GO:0030816,GO:0009615,GO:0010332,GO:0043950,GO:0002690,GO:0048248,GO:1901740,GO:0045662,GO:0051607,GO:0009897,GO:0008201,GO:0005515,GO:0071222,GO:0042118,GO:0090026,GO:2000406,GO:…	immune response|cytokine activity|chemotaxis|inflammatory response|G-protein coupled receptor signaling pathway|chemokine-mediated signaling pathway|extracellular space|extracellular region|positive regulation of cell migration|response to lipopolysaccharide|positive regulation of cell proliferation|response to cold|negative regulation of angiogenesis|positive regulation of release of sequestered…	path:rno04668,path:rno04060,path:rno04620,path:rno04622,path:rno04623,path:rno04062,path:rno05164	TNF signaling pathway|Cytokine-cytokine receptor interaction|Toll-like receptor signaling pathway|RIG-I-like receptor signaling pathway|Cytosolic DNA-sensing pathway|Chemokine signaling pathway|Influenza A
Rxfp1	0.0316412	-1.19739	Down	relaxin family peptide receptor 1 [Source:RGD Symbol%3BAcc:1302973]	GO:0016021,GO:0004930,GO:0060658,GO:0007567,GO:0060427,GO:0042562,GO:0030198,GO:0030154,GO:0007188	integral component of membrane|G-protein coupled receptor activity|nipple morphogenesis|parturition|lung connective tissue development|hormone binding|extracellular matrix organization|cell differentiation|adenylate cyclase-modulating G-protein coupled receptor signaling pathway	path:rno04080	Neuroactive ligand-receptor interaction
Slc13a4	0.0319146	-1.08292	Down	solute carrier family 13 member 4 [Source:RGD Symbol%3BAcc:1359715]	GO:0005887,GO:0035725,GO:0098656,GO:0008272,GO:0015382	integral component of plasma membrane|sodium ion transmembrane transport|anion transmembrane transport|sulfate transport|sodium:sulfate symporter activity	-	-
AABR07071287.1	0.0319329	-5.13103	Down	GO:0045454,GO:0005623,GO:0004550,GO:0006165,GO:0006183,GO:0006228,GO:0006241	cell redox homeostasis|cell|nucleoside diphosphate kinase activity|nucleoside diphosphate phosphorylation|GTP biosynthetic process|UTP biosynthetic process|CTP biosynthetic process		-	-
Ereg	0.0319358	Inf	Up	epiregulin [Source:RGD Symbol%3BAcc:620299]	GO:0005615,GO:0005887,GO:0045892,GO:0019221,GO:0045410,GO:0008284,GO:0008083,GO:0048661,GO:0008285,GO:0045740,GO:0043434,GO:0030728,GO:0008283,GO:0007267,GO:0048146,GO:0001819,GO:0005154,GO:0000187,GO:0001525,GO:0045766,GO:0007173,GO:0045741,GO:0045840,GO:0042700,GO:0045860,GO:0007143,GO:0043616,GO:0042327,GO:0001556,GO:0045089,GO:0051151,GO:0009299,GO:0001550,GO:0042108,GO:0048160,GO:0005515	extracellular space|integral component of plasma membrane|negative regulation of transcription, DNA-templated|cytokine-mediated signaling pathway|positive regulation of interleukin-6 biosynthetic process|positive regulation of cell proliferation|growth factor activity|positive regulation of smooth muscle cell proliferation|negative regulation of cell proliferation|positive regulation of DNA repli…	path:rno04012	ErbB signaling pathway
Adamts12	0.0320773	-1.77166	Down	ADAM metallopeptidase with thrombospondin type 1 motif%2C 12 [Source:RGD Symbol%3BAcc:1307323]	GO:0008270,GO:0008150,GO:0003674,GO:0005575,GO:0004222,GO:0005578,GO:0031012,GO:0051603,GO:0007160,GO:0016477,GO:0050727,GO:0005515,GO:0071347,GO:0071356,GO:0071773,GO:0032331,GO:1901509,GO:0030167,GO:1902203,GO:1902548,GO:2001113	zinc ion binding|biological_process|molecular_function|cellular_component|metalloendopeptidase activity|proteinaceous extracellular matrix|extracellular matrix|proteolysis involved in cellular protein catabolic process|cell-matrix adhesion|cell migration|regulation of inflammatory response|protein binding|cellular response to interleukin-1|cellular response to tumor necrosis factor|cellular respo…	-	-
AABR07044759.1	0.0321394	-3.71891	Down	GO:0016021,GO:0055085,GO:0005515,GO:0046415	integral component of membrane|transmembrane transport|protein binding|urate metabolic process		-	-
LOC308990	0.0326008	2.37178	Up	hypothetical protein LOC308990 [Source:RGD Symbol%3BAcc:1564503]	GO:0016021	integral component of membrane	-	-
Rexo5	0.0328345	Inf(-)	Down	RNA exonuclease 5 [Source:RGD Symbol%3BAcc:1305412]	GO:0000166,GO:0003723,GO:0090305,GO:0004527,GO:0003676,GO:0005730,GO:0070062	nucleotide binding|RNA binding|nucleic acid phosphodiester bond hydrolysis|exonuclease activity|nucleic acid binding|nucleolus|extracellular exosome	path:rno03008	Ribosome biogenesis in eukaryotes
Hspb1	0.0328667	1.32094	Up	heat shock protein family B (small) member 1 [Source:RGD Symbol%3BAcc:61306]	GO:0005515,GO:0043066,GO:0000502,GO:0043130,GO:0032731,GO:0008426,GO:1902176,GO:0042535,GO:2001234,GO:0005080,GO:0006469,GO:0043122,GO:0043292,GO:0030018,GO:0071901,GO:0005622,GO:0005886,GO:0005634,GO:0005737,GO:0005615,GO:0035556,GO:0009615,GO:0005925,GO:0044822,GO:0019901,GO:0042802,GO:0070062,GO:0001895,GO:0045766,GO:0070527,GO:0035924,GO:0043536,GO:0038033,GO:2001028	protein binding|negative regulation of apoptotic process|proteasome complex|ubiquitin binding|positive regulation of interleukin-1 beta production|protein kinase C inhibitor activity|negative regulation of oxidative stress-induced intrinsic apoptotic signaling pathway|positive regulation of tumor necrosis factor biosynthetic process|negative regulation of apoptotic signaling pathway|protein kinas…	path:rno04010,path:rno04370,path:rno05169,path:rno05146	MAPK signaling pathway|VEGF signaling pathway|Epstein-Barr virus infection|Amoebiasis
Spc24	0.0329686	1.419	Up	SPC24%2C NDC80 kinetochore complex component [Source:RGD Symbol%3BAcc:1307631]	GO:0005634,GO:0005730,GO:0005515,GO:0031262	nucleus|nucleolus|protein binding|Ndc80 complex	-	-
Dpep2	0.0330834	Inf	Up	dipeptidase 2 [Source:RGD Symbol%3BAcc:1305746]	GO:0046872,GO:0006508,GO:0031225,GO:0016805,GO:0008235,GO:0008239,GO:0008238	metal ion binding|proteolysis|anchored component of membrane|dipeptidase activity|metalloexopeptidase activity|dipeptidyl-peptidase activity|exopeptidase activity	-	-
Siah3	0.0333046	1.3504	Up	siah E3 ubiquitin protein ligase family member 3 [Source:RGD Symbol%3BAcc:1592168]	GO:0005634,GO:0005737,GO:0043161,GO:0061630,GO:0046872,GO:0007275,GO:0016874,GO:0042787,GO:0006915,GO:0005739,GO:0031647,GO:1903215	nucleus|cytoplasm|proteasome-mediated ubiquitin-dependent protein catabolic process|ubiquitin protein ligase activity|metal ion binding|multicellular organismal development|ligase activity|protein ubiquitination involved in ubiquitin-dependent protein catabolic process|apoptotic process|mitochondrion|regulation of protein stability|negative regulation of protein targeting to mitochondrion	-	-
Nexn	0.033323	-1.6326	Down	nexilin (F actin binding protein) [Source:RGD Symbol%3BAcc:708354]	GO:0006468,GO:0051015,GO:0004683,GO:0051493,GO:0030334,GO:0005924,GO:0048739,GO:0008307,GO:0005925,GO:0005856,GO:0030018	protein phosphorylation|actin filament binding|calmodulin-dependent protein kinase activity|regulation of cytoskeleton organization|regulation of cell migration|cell-substrate adherens junction|cardiac muscle fiber development|structural constituent of muscle|focal adhesion|cytoskeleton|Z disc	-	-
Slc46a3	0.0335512	-1.5675	Down	solute carrier family 46%2C member 3 [Source:RGD Symbol%3BAcc:1307594]	GO:0016021,GO:0055085,GO:0070062	integral component of membrane|transmembrane transport|extracellular exosome	-	-
Ryr1	0.0338321	1.16408	Up	ryanodine receptor 1 [Source:RGD Symbol%3BAcc:1586637]	GO:0016021,GO:0006874,GO:0070588,GO:0005623,GO:0005219,GO:0005737,GO:0005886,GO:0005515,GO:0070062,GO:0005938,GO:0001666,GO:0031674,GO:0043234,GO:0016020,GO:0005262,GO:0005245,GO:0030315,GO:0006816,GO:0019899,GO:0043588,GO:0030314,GO:0033017,GO:0071313,GO:0002020,GO:0006936,GO:0005790,GO:0048741,GO:0016529,GO:0043931,GO:0003151,GO:0014808,GO:0051209	integral component of membrane|cellular calcium ion homeostasis|calcium ion transmembrane transport|cell|ryanodine-sensitive calcium-release channel activity|cytoplasm|plasma membrane|protein binding|extracellular exosome|cell cortex|response to hypoxia|I band|protein complex|membrane|calcium channel activity|voltage-gated calcium channel activity|T-tubule|calcium ion transport|enzyme binding|ski…	-	-
LOC100912380	0.0340985	4.52717	Up	calpain small subunit 1-like [Source:RGD Symbol%3BAcc:6487412]	GO:0005509,GO:0006508	calcium ion binding|proteolysis	-	-
LOC100361898	0.0341444	2.10733	Up	coiled-coil-helix-coiled-coil-helix domain containing 4 [Source:RGD Symbol%3BAcc:2319280]	GO:0055114,GO:0005758,GO:0015035,GO:0022417,GO:0045041,GO:0051084	oxidation-reduction process|mitochondrial intermembrane space|protein disulfide oxidoreductase activity|protein maturation by protein folding|protein import into mitochondrial intermembrane space|'de novo' posttranslational protein folding	-	-
Exoc2	0.0341997	3.10667	Up	exocyst complex component 2 [Source:RGD Symbol%3BAcc:619961]	GO:0000145,GO:0006893	exocyst|Golgi to plasma membrane transport	-	-
Hhip	0.0344286	-1.1433	Down	Hedgehog-interacting protein [Source:RGD Symbol%3BAcc:1564108]	GO:0005975,GO:0055114,GO:0048038,GO:0016901,GO:0045879,GO:0097108,GO:0008270,GO:0005515,GO:0009968,GO:0005887,GO:0007165,GO:0009986,GO:0007224,GO:0009953,GO:0009887,GO:0007405,GO:0048705,GO:0060441,GO:0040036	carbohydrate metabolic process|oxidation-reduction process|quinone binding|oxidoreductase activity, acting on the CH-OH group of donors, quinone or similar compound as acceptor|negative regulation of smoothened signaling pathway|hedgehog family protein binding|zinc ion binding|protein binding|negative regulation of signal transduction|integral component of plasma membrane|signal transduction|cell…	path:rno04340,path:rno04024,path:rno05200,path:rno05217	Hedgehog signaling pathway|cAMP signaling pathway|Pathways in cancer|Basal cell carcinoma
Dll4	0.0345077	1.06836	Up	delta like canonical Notch ligand 4 [Source:RGD Symbol%3BAcc:1309740]	GO:0016021,GO:0005509,GO:0061074,GO:0061314,GO:0003208,GO:0072554,GO:0035912,GO:0003344,GO:0005112,GO:0043537,GO:0045746,GO:0001974,GO:0001569,GO:0045747,GO:0003222,GO:0003209,GO:2000179,GO:0007219,GO:0030217,GO:0050767,GO:0001525,GO:0000122,GO:0005515,GO:0008285,GO:0010628,GO:0010629,GO:0010596,GO:0035924,GO:0044344,GO:0090051,GO:0060579,GO:1903588	integral component of membrane|calcium ion binding|regulation of neural retina development|Notch signaling involved in heart development|cardiac ventricle morphogenesis|blood vessel lumenization|dorsal aorta morphogenesis|pericardium morphogenesis|Notch binding|negative regulation of blood vessel endothelial cell migration|negative regulation of Notch signaling pathway|blood vessel remodeling|pat…	path:rno04330	Notch signaling pathway
Taf1a	0.0345234	-1.13945	Down	TATA-box binding protein associated factor%2C RNA polymerase I subunit A [Source:RGD Symbol%3BAcc:1305698]	GO:0000120,GO:0006360,GO:0005634,GO:0043231,GO:0015630,GO:0005515	RNA polymerase I transcription factor complex|transcription from RNA polymerase I promoter|nucleus|intracellular membrane-bounded organelle|microtubule cytoskeleton|protein binding	-	-
Itga4	0.0345814	-1.83064	Down	integrin subunit alpha 4 [Source:RGD Symbol%3BAcc:1593249]	GO:0005515,GO:0071345,GO:0005886,GO:0050839,GO:0009986,GO:0001968,GO:0007229,GO:1990405,GO:0003823,GO:0002687,GO:0050904,GO:0070062,GO:0098657,GO:1903039,GO:1903238,GO:1990771,GO:2000406,GO:0016020,GO:0034446,GO:0007160,GO:0005925,GO:0043113,GO:0050901,GO:0035987,GO:0034113,GO:0007159,GO:0090074,GO:0003366,GO:0034669	protein binding|cellular response to cytokine stimulus|plasma membrane|cell adhesion molecule binding|cell surface|fibronectin binding|integrin-mediated signaling pathway|protein antigen binding|antigen binding|positive regulation of leukocyte migration|diapedesis|extracellular exosome|import into cell|positive regulation of leukocyte cell-cell adhesion|positive regulation of leukocyte tethering …	path:rno04151,path:rno04512,path:rno04514,path:rno04810,path:rno04510,path:rno04640,path:rno04670,path:rno04672,path:rno05410,path:rno05412,path:rno05414,path:rno05140	PI3K-Akt signaling pathway|ECM-receptor interaction|Cell adhesion molecules (CAMs)|Regulation of actin cytoskeleton|Focal adhesion|Hematopoietic cell lineage|Leukocyte transendothelial migration|Intestinal immune network for IgA production|Hypertrophic cardiomyopathy (HCM)|Arrhythmogenic right ventricular cardiomyopathy (ARVC)|Dilated cardiomyopathy (DCM)|Leishmaniasis
LOC501406	0.0345867	-2.63578	Down	similar to regulator of sex-limitation candidate 1 [Source:RGD Symbol%3BAcc:1587241]	GO:0006355,GO:0003676,GO:0046872,GO:0005622	regulation of transcription, DNA-templated|nucleic acid binding|metal ion binding|intracellular	-	-
Ifitm1	0.0346777	1.22338	Up	interferon induced transmembrane protein 1 [Source:RGD Symbol%3BAcc:1307601]	GO:0016021,GO:0003674,GO:0005575,GO:0009607,GO:0007507	integral component of membrane|molecular_function|cellular_component|response to biotic stimulus|heart development	path:rno04662	B cell receptor signaling pathway
AABR07044404.1	0.0347684	5.66653	Up	GO:0006955,GO:0016021,GO:0002474,GO:0042605,GO:0042612	immune response|integral component of membrane|antigen processing and presentation of peptide antigen via MHC class I|peptide antigen binding|MHC class I protein complex		-	-
Tekt1	0.0349546	1.45577	Up	tektin 1 [Source:RGD Symbol%3BAcc:619913]	GO:0005737,GO:0008150,GO:0003674,GO:0005575,GO:0005874,GO:0005929,GO:0015630,GO:0005634,GO:0005515	cytoplasm|biological_process|molecular_function|cellular_component|microtubule|cilium|microtubule cytoskeleton|nucleus|protein binding	-	-
Wnt1	0.034972	1.85176	Up	Wnt family member 1 [Source:RGD Symbol%3BAcc:1597195]	GO:0003674,GO:0005575,GO:0005615,GO:0005578,GO:0031100,GO:0016055,GO:0071375,GO:0030182,GO:0005109,GO:0045165,GO:0070365,GO:0048666,GO:2000059,GO:0060061,GO:0048664,GO:0033278,GO:0022037,GO:0022004,GO:0021588,GO:0021551,GO:0021536,GO:0021527,GO:0000578,GO:0030917,GO:0071425,GO:0033077,GO:0021797,GO:0048663,GO:0045599,GO:0014902,GO:0030901,GO:0001658,GO:0007267,GO:0021549,GO:0090263,GO:1990403,GO:…	molecular_function|cellular_component|extracellular space|proteinaceous extracellular matrix|organ regeneration|Wnt signaling pathway|cellular response to peptide hormone stimulus|neuron differentiation|frizzled binding|cell fate commitment|hepatocyte differentiation|neuron development|negative regulation of protein ubiquitination involved in ubiquitin-dependent protein catabolic process|Spemann …	path:rno04310,path:rno04390,path:rno04550,path:rno04916,path:rno05200,path:rno05205,path:rno05217,path:rno05166	Wnt signaling pathway|Hippo signaling pathway|Signaling pathways regulating pluripotency of stem cells|Melanogenesis|Pathways in cancer|Proteoglycans in cancer|Basal cell carcinoma|HTLV-I infection
Plpp5	0.0351033	1.02364	Up	phospholipid phosphatase 5 [Source:RGD Symbol%3BAcc:1591734]	GO:0005575,GO:0007165,GO:0005887,GO:0008195,GO:0006644,GO:0046839	cellular_component|signal transduction|integral component of plasma membrane|phosphatidate phosphatase activity|phospholipid metabolic process|phospholipid dephosphorylation	-	-
Ifih1	0.0351389	1.04311	Up	interferon induced with helicase C domain 1 [Source:RGD Symbol%3BAcc:1560496]	GO:0005524,GO:0003677,GO:0016817,GO:0009615,GO:0045087,GO:0005515,GO:0008270,GO:0003725,GO:0016925,GO:0043021,GO:0032727,GO:0032728,GO:0003727,GO:0039530	ATP binding|DNA binding|hydrolase activity, acting on acid anhydrides|response to virus|innate immune response|protein binding|zinc ion binding|double-stranded RNA binding|protein sumoylation|ribonucleoprotein complex binding|positive regulation of interferon-alpha production|positive regulation of interferon-beta production|single-stranded RNA binding|MDA-5 signaling pathway	path:rno04622,path:rno05162,path:rno05164,path:rno05161,path:rno05168	RIG-I-like receptor signaling pathway|Measles|Influenza A|Hepatitis B|Herpes simplex infection
Yif1b	0.0355503	-1.61238	Down	Yip1 interacting factor homolog B%2C membrane trafficking protein [Source:RGD Symbol%3BAcc:735199]	GO:0016021	integral component of membrane	-	-
Nmu	0.0355994	Inf	Up	neuromedin U [Source:RGD Symbol%3BAcc:68388]	GO:0005576,GO:0007218,GO:0043195,GO:0046887,GO:0050806,GO:0019233,GO:0045987,GO:0001696,GO:0042755,GO:0009648,GO:0042922,GO:0005515	extracellular region|neuropeptide signaling pathway|terminal bouton|positive regulation of hormone secretion|positive regulation of synaptic transmission|sensory perception of pain|positive regulation of smooth muscle contraction|gastric acid secretion|eating behavior|photoperiodism|neuromedin U receptor binding|protein binding	path:rno04080	Neuroactive ligand-receptor interaction
Tmem88	0.0359951	1.70203	Up	transmembrane protein 88 [Source:RGD Symbol%3BAcc:1561781]	GO:0016021,GO:0030165,GO:0005515,GO:0005886,GO:0005829,GO:0090090,GO:0050821,GO:0072659	integral component of membrane|PDZ domain binding|protein binding|plasma membrane|cytosol|negative regulation of canonical Wnt signaling pathway|protein stabilization|protein localization to plasma membrane	-	-
Robo4	0.0361876	1.65298	Up	roundabout guidance receptor 4 [Source:RGD Symbol%3BAcc:727947]	-	-	-	-
Trim59	0.0364019	-1.55688	Down	tripartite motif-containing 59 [Source:RGD Symbol%3BAcc:1311956]	GO:0016021,GO:0008270,GO:0046597,GO:0043124,GO:0061630,GO:0005783,GO:0045087,GO:0016567,GO:0005515	integral component of membrane|zinc ion binding|negative regulation of viral entry into host cell|negative regulation of I-kappaB kinase/NF-kappaB signaling|ubiquitin protein ligase activity|endoplasmic reticulum|innate immune response|protein ubiquitination|protein binding	-	-
P2ry12	0.0364818	-1.61956	Down	purinergic receptor P2Y12 [Source:RGD Symbol%3BAcc:621681]	GO:0007186,GO:0005622,GO:0005886,GO:0005887,GO:0071805,GO:0005739,GO:0009897,GO:0008347,GO:0005901,GO:0070588,GO:0010700,GO:0045596,GO:0070527,GO:0009925,GO:0051924,GO:0001973,GO:0035589,GO:0007193,GO:0043491,GO:0006930,GO:0030030,GO:0071318,GO:0031224,GO:0001621,GO:1904139,GO:0043270,GO:0071407,GO:0030168,GO:0007188,GO:0001609,GO:0009986	G-protein coupled receptor signaling pathway|intracellular|plasma membrane|integral component of plasma membrane|potassium ion transmembrane transport|mitochondrion|external side of plasma membrane|glial cell migration|caveola|calcium ion transmembrane transport|negative regulation of norepinephrine secretion|negative regulation of cell differentiation|platelet aggregation|basal plasma membrane|r…	path:rno04611	Platelet activation
Tsku	0.0365248	1.00582	Up	tsukushi%2C small leucine rich proteoglycan [Source:RGD Symbol%3BAcc:1359311]	GO:0021960,GO:0061073,GO:0021670,GO:0043010,GO:0030178,GO:0021540,GO:0010468,GO:0005515,GO:0005615	anterior commissure morphogenesis|ciliary body morphogenesis|lateral ventricle development|camera-type eye development|negative regulation of Wnt signaling pathway|corpus callosum morphogenesis|regulation of gene expression|protein binding|extracellular space	-	-
Wnt3	0.0367335	Inf(-)	Down	Wnt family member 3 [Source:RGD Symbol%3BAcc:3972]	GO:0005737,GO:0003674,GO:0005615,GO:0005578,GO:0001558,GO:0016055,GO:0045595,GO:0030182,GO:0005109,GO:0045165,GO:0000902,GO:0060070,GO:0005515,GO:0061180,GO:0060174,GO:0044338,GO:0044339,GO:0007276,GO:0007411,GO:0019904,GO:0010628,GO:0009952,GO:0035116,GO:0060173,GO:0060323,GO:0030177,GO:0048843,GO:0048646,GO:0035115,GO:0001707,GO:0009950,GO:0009948,GO:0048697,GO:0060064	cytoplasm|molecular_function|extracellular space|proteinaceous extracellular matrix|regulation of cell growth|Wnt signaling pathway|regulation of cell differentiation|neuron differentiation|frizzled binding|cell fate commitment|cell morphogenesis|canonical Wnt signaling pathway|protein binding|mammary gland epithelium development|limb bud formation|canonical Wnt signaling pathway involved in mese…	path:rno04310,path:rno04390,path:rno04550,path:rno04916,path:rno05200,path:rno05206,path:rno05205,path:rno05217,path:rno05166	Wnt signaling pathway|Hippo signaling pathway|Signaling pathways regulating pluripotency of stem cells|Melanogenesis|Pathways in cancer|MicroRNAs in cancer|Proteoglycans in cancer|Basal cell carcinoma|HTLV-I infection
AABR07066510.1	0.0371703	4.39574	Up	-	-		-	-
Tcfl5	0.0374234	2.44305	Up	transcription factor like 5 [Source:RGD Symbol%3BAcc:1305899]	GO:0046983,GO:0001673,GO:0003677,GO:0005634,GO:0006355,GO:0045595,GO:0007283,GO:0042127	protein dimerization activity|male germ cell nucleus|DNA binding|nucleus|regulation of transcription, DNA-templated|regulation of cell differentiation|spermatogenesis|regulation of cell proliferation	-	-
Lipg	0.0375368	1.87887	Up	lipase G%2C endothelial type [Source:RGD Symbol%3BAcc:1310740]	GO:0003674,GO:0005615,GO:0008201,GO:0016042,GO:0007584,GO:0008283,GO:0004465,GO:0050746,GO:0004620,GO:0005794,GO:0005769,GO:0009986,GO:0043691,GO:0042632,GO:0034375,GO:0055091,GO:0032376,GO:0008970,GO:0010983	molecular_function|extracellular space|heparin binding|lipid catabolic process|response to nutrient|cell proliferation|lipoprotein lipase activity|regulation of lipoprotein metabolic process|phospholipase activity|Golgi apparatus|early endosome|cell surface|reverse cholesterol transport|cholesterol homeostasis|high-density lipoprotein particle remodeling|phospholipid homeostasis|positive regulati…	path:rno00561	Glycerolipid metabolism
Cyp2j10	0.0375977	-1.01087	Down	cytochrome P450%2C family 2%2C subfamily j%2C polypeptide 10 [Source:RGD Symbol%3BAcc:1563215]	GO:0016021,GO:0055114,GO:0005506,GO:0020037,GO:0016712,GO:0005783	integral component of membrane|oxidation-reduction process|iron ion binding|heme binding|oxidoreductase activity, acting on paired donors, with incorporation or reduction of molecular oxygen, reduced flavin or flavoprotein as one donor, and incorporation of one atom of oxygen|endoplasmic reticulum	-	-
Trem3	0.0377874	3.56747	Up	triggering receptor expressed on myeloid cells 3 [Source:RGD Symbol%3BAcc:1305477]	GO:0016021,GO:0070945,GO:0050755,GO:0002374,GO:0072672,GO:0042107,GO:0030593,GO:0016477,GO:0005623,GO:0005515	integral component of membrane|neutrophil mediated killing of gram-negative bacterium|chemokine metabolic process|cytokine secretion involved in immune response|neutrophil extravasation|cytokine metabolic process|neutrophil chemotaxis|cell migration|cell|protein binding	-	-
Cysltr1	0.0377883	-6.39959	Down	cysteinyl leukotriene receptor 1 [Source:RGD Symbol%3BAcc:619796]	GO:0004974,GO:0061737,GO:0006816,GO:0006935,GO:0007166,GO:0005887,GO:0005515,GO:0006954,GO:0005575,GO:0007218,GO:0045907,GO:0007200,GO:0008528,GO:0045766,GO:0001631	leukotriene receptor activity|leukotriene signaling pathway|calcium ion transport|chemotaxis|cell surface receptor signaling pathway|integral component of plasma membrane|protein binding|inflammatory response|cellular_component|neuropeptide signaling pathway|positive regulation of vasoconstriction|phospholipase C-activating G-protein coupled receptor signaling pathway|G-protein coupled peptide re…	path:rno04020,path:rno04080	Calcium signaling pathway|Neuroactive ligand-receptor interaction
Sh3pxd2b	0.0380384	1.02718	Up	SH3 and PX domains 2B [Source:RGD Symbol%3BAcc:1309926]	GO:0035091,GO:0007507,GO:0060348,GO:0001654,GO:0071800,GO:0045600,GO:0042169,GO:0002102,GO:0001501,GO:0060612,GO:0080025,GO:0070273,GO:0010314,GO:0032266,GO:0005737,GO:0005515,GO:0006801,GO:0022617,GO:0072657	phosphatidylinositol binding|heart development|bone development|eye development|podosome assembly|positive regulation of fat cell differentiation|SH2 domain binding|podosome|skeletal system development|adipose tissue development|phosphatidylinositol-3,5-bisphosphate binding|phosphatidylinositol-4-phosphate binding|phosphatidylinositol-5-phosphate binding|phosphatidylinositol-3-phosphate binding|c…	-	-
Pla2g2d	0.0384691	2.86318	Up	phospholipase A2%2C group IID [Source:RGD Symbol%3BAcc:1309862]	GO:0005576,GO:0005509,GO:0016042,GO:0004623,GO:0006644,GO:0002361,GO:0042130,GO:0050868,GO:0043395,GO:0008201	extracellular region|calcium ion binding|lipid catabolic process|phospholipase A2 activity|phospholipid metabolic process|CD4-positive, CD25-positive, alpha-beta regulatory T cell differentiation|negative regulation of T cell proliferation|negative regulation of T cell activation|heparan sulfate proteoglycan binding|heparin binding	path:rno00564,path:rno00565,path:rno00590,path:rno00591,path:rno00592,path:rno04014,path:rno04270,path:rno04972,path:rno04975	Glycerophospholipid metabolism|Ether lipid metabolism|Arachidonic acid metabolism|Linoleic acid metabolism|alpha-Linolenic acid metabolism|Ras signaling pathway|Vascular smooth muscle contraction|Pancreatic secretion|Fat digestion and absorption
Selp	0.039099	3.06399	Up	selectin P [Source:RGD Symbol%3BAcc:3656]	GO:0016021,GO:0005615,GO:0002691,GO:0009897,GO:0014070,GO:0016337,GO:0032496,GO:0045785,GO:0050900,GO:0010572,GO:0050901,GO:0007159,GO:0002687,GO:0048306,GO:0001948,GO:0007157,GO:0033691,GO:0006954,GO:0016020,GO:0005515,GO:0005737,GO:0005654,GO:0008201,GO:0001530,GO:0042806,GO:0014068,GO:0033623,GO:0035584,GO:0070492,GO:0031092,GO:0007155	integral component of membrane|extracellular space|regulation of cellular extravasation|external side of plasma membrane|response to organic cyclic compound|single organismal cell-cell adhesion|response to lipopolysaccharide|positive regulation of cell adhesion|leukocyte migration|positive regulation of platelet activation|leukocyte tethering or rolling|leukocyte cell-cell adhesion|positive regul…	path:rno04514,path:rno05150,path:rno05144	Cell adhesion molecules (CAMs)|Staphylococcus aureus infection|Malaria
Elf4	0.0395838	1.06057	Up	E74 like ETS transcription factor 4 [Source:RGD Symbol%3BAcc:1560743]	GO:0000981,GO:0006357,GO:0030154,GO:0001787,GO:0001866,GO:0045893,GO:0045944,GO:0005654,GO:0031965,GO:0005794,GO:0006366,GO:0000978,GO:0005515,GO:0016605,GO:0001077	RNA polymerase II transcription factor activity, sequence-specific DNA binding|regulation of transcription from RNA polymerase II promoter|cell differentiation|natural killer cell proliferation|NK T cell proliferation|positive regulation of transcription, DNA-templated|positive regulation of transcription from RNA polymerase II promoter|nucleoplasm|nuclear membrane|Golgi apparatus|transcription f…	-	-
Prelid2	0.0398248	2.55976	Up	PRELI domain containing 2 [Source:RGD Symbol%3BAcc:1584707]	-	-	-	-
Ebi3	0.0399759	1.53577	Up	Epstein-Barr virus induced 3 [Source:RGD Symbol%3BAcc:1589467]	GO:0016020,GO:0019221,GO:0004896,GO:0045523,GO:0042098,GO:0005515	membrane|cytokine-mediated signaling pathway|cytokine receptor activity|interleukin-27 receptor binding|T cell proliferation|protein binding	-	-
Lst1	0.0409519	2.58059	Up	leukocyte specific transcript 1 [Source:RGD Symbol%3BAcc:620077]	GO:0006955,GO:0016021,GO:0008150,GO:0003674,GO:0005575,GO:0000902,GO:0005737,GO:0016358,GO:0050672	immune response|integral component of membrane|biological_process|molecular_function|cellular_component|cell morphogenesis|cytoplasm|dendrite development|negative regulation of lymphocyte proliferation	-	-
Shc4	0.0410112	1.11403	Up	SHC adaptor protein 4 [Source:RGD Symbol%3BAcc:1583644]	GO:0019901,GO:0005622,GO:0035556,GO:0005886,GO:0007169,GO:0030971,GO:0048863,GO:0008284,GO:0019904,GO:0006915,GO:0010468,GO:0005515	protein kinase binding|intracellular|intracellular signal transduction|plasma membrane|transmembrane receptor protein tyrosine kinase signaling pathway|receptor tyrosine kinase binding|stem cell differentiation|positive regulation of cell proliferation|protein domain specific binding|apoptotic process|regulation of gene expression|protein binding	path:rno04014,path:rno04012,path:rno04072,path:rno04510,path:rno04650,path:rno04062,path:rno04910,path:rno04915,path:rno04917,path:rno04722,path:rno05206,path:rno05214,path:rno05220,path:rno05034,path:rno05100	Ras signaling pathway|ErbB signaling pathway|Phospholipase D signaling pathway|Focal adhesion|Natural killer cell mediated cytotoxicity|Chemokine signaling pathway|Insulin signaling pathway|Estrogen signaling pathway|Prolactin signaling pathway|Neurotrophin signaling pathway|MicroRNAs in cancer|Glioma|Chronic myeloid leukemia|Alcoholism|Bacterial invasion of epithelial cells
Grik1	0.0411855	-1.03403	Down	glutamate ionotropic receptor kainate type subunit 1 [Source:RGD Symbol%3BAcc:2732]	GO:0016021,GO:0005234,GO:0030054,GO:0035235,GO:0045211,GO:0034220,GO:0004970,GO:0015277	integral component of membrane|extracellular-glutamate-gated ion channel activity|cell junction|ionotropic glutamate receptor signaling pathway|postsynaptic membrane|ion transmembrane transport|ionotropic glutamate receptor activity|kainate selective glutamate receptor activity	path:rno04080,path:rno04724	Neuroactive ligand-receptor interaction|Glutamatergic synapse
Ccr10	0.0412078	Inf(-)	Down	C-C motif chemokine receptor 10 [Source:RGD Symbol%3BAcc:1310716]	GO:0006955,GO:0016021,GO:0007186,GO:0070098,GO:0009986,GO:0005829,GO:0004950,GO:0006935,GO:0007204,GO:0016493	immune response|integral component of membrane|G-protein coupled receptor signaling pathway|chemokine-mediated signaling pathway|cell surface|cytosol|chemokine receptor activity|chemotaxis|positive regulation of cytosolic calcium ion concentration|C-C chemokine receptor activity	path:rno04060,path:rno04672,path:rno04062	Cytokine-cytokine receptor interaction|Intestinal immune network for IgA production|Chemokine signaling pathway
Mapk13	0.0414579	4.3514	Up	mitogen activated protein kinase 13 [Source:RGD Symbol%3BAcc:3045]	GO:0005524,GO:0005622,GO:0000165,GO:0004707,GO:0035556,GO:0004674,GO:0005515,GO:0006950,GO:0018105,GO:0032755,GO:0006970	ATP binding|intracellular|MAPK cascade|MAP kinase activity|intracellular signal transduction|protein serine/threonine kinase activity|protein binding|response to stress|peptidyl-serine phosphorylation|positive regulation of interleukin-6 production|response to osmotic stress	path:rno04015,path:rno04010,path:rno04370,path:rno04668,path:rno04068,path:rno04071,path:rno04550,path:rno04611,path:rno04620,path:rno04621,path:rno04622,path:rno04660,path:rno04664,path:rno04670,path:rno04912,path:rno04914,path:rno04917,path:rno04261,path:rno04728,path:rno04723,path:rno04722,path:rno04750,path:rno04380,path:rno05205,path:rno05014,path:rno04933,path:rno05132,path:rno05133,path:rn…	Rap1 signaling pathway|MAPK signaling pathway|VEGF signaling pathway|TNF signaling pathway|FoxO signaling pathway|Sphingolipid signaling pathway|Signaling pathways regulating pluripotency of stem cells|Platelet activation|Toll-like receptor signaling pathway|NOD-like receptor signaling pathway|RIG-I-like receptor signaling pathway|T cell receptor signaling pathway|Fc epsilon RI signaling pathway|…
Rtkn2	0.0415802	-1.29268	Down	rhotekin 2 [Source:RGD Symbol%3BAcc:1304834]	GO:0030097,GO:0007165	hemopoiesis|signal transduction	-	-
Slc15a3	0.0417346	1.35703	Up	solute carrier family 15 member 3 [Source:RGD Symbol%3BAcc:628663]	GO:0016021,GO:0015031,GO:0005765,GO:0030163,GO:0015293,GO:0005427,GO:0035672,GO:0043231	integral component of membrane|protein transport|lysosomal membrane|protein catabolic process|symporter activity|proton-dependent oligopeptide secondary active transmembrane transporter activity|oligopeptide transmembrane transport|intracellular membrane-bounded organelle	-	-
RT1-M6-1	0.0417415	1.44641	Up	RT1 class I%2C locus M6%2C gene 1 [Source:RGD Symbol%3BAcc:1598232]	GO:0006955,GO:0002474,GO:0042605,GO:0042612,GO:0016021,GO:0005886,GO:0005102	immune response|antigen processing and presentation of peptide antigen via MHC class I|peptide antigen binding|MHC class I protein complex|integral component of membrane|plasma membrane|receptor binding	path:rno04514,path:rno04144,path:rno04145,path:rno04650,path:rno04612,path:rno05203,path:rno05320,path:rno05330,path:rno05332,path:rno05416,path:rno04940,path:rno05166,path:rno05168,path:rno05169	Cell adhesion molecules (CAMs)|Endocytosis|Phagosome|Natural killer cell mediated cytotoxicity|Antigen processing and presentation|Viral carcinogenesis|Autoimmune thyroid disease|Allograft rejection|Graft-versus-host disease|Viral myocarditis|Type I diabetes mellitus|HTLV-I infection|Herpes simplex infection|Epstein-Barr virus infection
Pfn4	0.0420259	Inf(-)	Down	profilin family%2C member 4 [Source:RGD Symbol%3BAcc:1359707]	GO:0008289,GO:0015629,GO:0003785,GO:0042989,GO:0005938	lipid binding|actin cytoskeleton|actin monomer binding|sequestering of actin monomers|cell cortex	path:rno04015,path:rno04810,path:rno05132	Rap1 signaling pathway|Regulation of actin cytoskeleton|Salmonella infection
LOC681458	0.04221	2.51068	Up	similar to stearoyl-coenzyme A desaturase 3 [Source:RGD Symbol%3BAcc:1595370]	GO:0016021,GO:0055114,GO:1903966,GO:0032896	integral component of membrane|oxidation-reduction process|monounsaturated fatty acid biosynthetic process|palmitoyl-CoA 9-desaturase activity	path:rno01212,path:rno01040,path:rno04152,path:rno03320	Fatty acid metabolism|Biosynthesis of unsaturated fatty acids|AMPK signaling pathway|PPAR signaling pathway
S100a4	0.0425864	1.40127	Up	S100 calcium-binding protein A4 [Source:RGD Symbol%3BAcc:3245]	GO:0005515,GO:0042803,GO:0046982,GO:0005509,GO:0003779,GO:0043005,GO:0048306,GO:0042802,GO:0005634,GO:0005615,GO:0048471,GO:0043123,GO:0044822,GO:0070062,GO:0050786	protein binding|protein homodimerization activity|protein heterodimerization activity|calcium ion binding|actin binding|neuron projection|calcium-dependent protein binding|identical protein binding|nucleus|extracellular space|perinuclear region of cytoplasm|positive regulation of I-kappaB kinase/NF-kappaB signaling|poly(A) RNA binding|extracellular exosome|RAGE receptor binding	-	-
Gna14	0.0426564	-2.23389	Down	G protein subunit alpha 14 [Source:RGD Symbol%3BAcc:1308122]	GO:0008152,GO:0008150,GO:0003924,GO:0005525,GO:0003674,GO:0005575,GO:0004871,GO:0005834,GO:0031683,GO:0001664,GO:0007188,GO:0060158,GO:0005515,GO:0070062	metabolic process|biological_process|GTPase activity|GTP binding|molecular_function|cellular_component|signal transducer activity|heterotrimeric G-protein complex|G-protein beta/gamma-subunit complex binding|G-protein coupled receptor binding|adenylate cyclase-modulating G-protein coupled receptor signaling pathway|phospholipase C-activating dopamine receptor signaling pathway|protein binding|ext…	path:rno04020,path:rno05146,path:rno05142	Calcium signaling pathway|Amoebiasis|Chagas disease (American trypanosomiasis)
Slc28a2	0.0426711	1.44596	Up	solute carrier family 28 member 2 [Source:RGD Symbol%3BAcc:61840]	GO:0005887,GO:0005415,GO:1901642	integral component of plasma membrane|nucleoside:sodium symporter activity|nucleoside transmembrane transport	-	-
LOC690617	0.0427057	-3.50299	Down	hypothetical protein LOC690617 [Source:RGD Symbol%3BAcc:1593449]	-	-	-	-
Wnt6	0.042899	Inf(-)	Down	Wnt family member 6 [Source:RGD Symbol%3BAcc:1304559]	GO:0008150,GO:0003674,GO:0005575,GO:0005615,GO:0005578,GO:0016055,GO:0030182,GO:0005109,GO:0045165,GO:0042475,GO:0010628,GO:0070172,GO:0009986,GO:0045893,GO:0001658,GO:0060684,GO:0009798,GO:0072079,GO:0072080	biological_process|molecular_function|cellular_component|extracellular space|proteinaceous extracellular matrix|Wnt signaling pathway|neuron differentiation|frizzled binding|cell fate commitment|odontogenesis of dentin-containing tooth|positive regulation of gene expression|positive regulation of tooth mineralization|cell surface|positive regulation of transcription, DNA-templated|branching invol…	path:rno04310,path:rno04390,path:rno04550,path:rno04916,path:rno05200,path:rno05205,path:rno05217,path:rno05166	Wnt signaling pathway|Hippo signaling pathway|Signaling pathways regulating pluripotency of stem cells|Melanogenesis|Pathways in cancer|Proteoglycans in cancer|Basal cell carcinoma|HTLV-I infection
Kif19	0.0433039	-1.1596	Down	kinesin family member 19 [Source:RGD Symbol%3BAcc:1559936]	GO:0008152,GO:0005524,GO:0007018,GO:0008017,GO:0005871,GO:0005874,GO:0008574,GO:0070462,GO:0060404,GO:0005930,GO:0005929	metabolic process|ATP binding|microtubule-based movement|microtubule binding|kinesin complex|microtubule|ATP-dependent microtubule motor activity, plus-end-directed|plus-end specific microtubule depolymerization|axonemal microtubule depolymerization|axoneme|cilium	-	-
Fbxw10	0.0434565	2.5692	Up	F-box and WD-40 domain protein 10 [Source:MGI Symbol%3BAcc:MGI:3052463]	-	-	-	-
Slc35b3	0.0437096	1.02396	Up	solute carrier family 35 member B3 [Source:RGD Symbol%3BAcc:1307183]	GO:0016021,GO:0055085,GO:0098792,GO:0098779,GO:0002230	integral component of membrane|transmembrane transport|xenophagy|mitophagy in response to mitochondrial depolarization|positive regulation of defense response to virus by host	-	-
Pcdhga1	0.0438768	-1.74442	Down	protocadherin gamma subfamily A%2C 1 [Source:MGI Symbol%3BAcc:MGI:1935212]	GO:0016021,GO:0005509,GO:0005886,GO:0007156	integral component of membrane|calcium ion binding|plasma membrane|homophilic cell adhesion via plasma membrane adhesion molecules	-	-
Dnah1	0.0440564	-1.32342	Down	dynein%2C axonemal%2C heavy chain 1 [Source:RGD Symbol%3BAcc:621795]	GO:0008152,GO:0005524,GO:0016887,GO:0003777,GO:0003341,GO:0005858,GO:0005874,GO:0003351,GO:0036126,GO:0060294,GO:0030317,GO:0036159,GO:0036156	metabolic process|ATP binding|ATPase activity|microtubule motor activity|cilium movement|axonemal dynein complex|microtubule|epithelial cilium movement|sperm flagellum|cilium movement involved in cell motility|sperm motility|inner dynein arm assembly|inner dynein arm	path:rno05016	Huntington's disease
Efcab12	0.0440837	Inf(-)	Down	EF-hand calcium binding domain 12 [Source:RGD Symbol%3BAcc:1586985]	GO:0005509,GO:0005515	calcium ion binding|protein binding	-	-
Actg2	0.0441645	Inf(-)	Down	actin%2C gamma 2%2C smooth muscle%2C enteric [Source:RGD Symbol%3BAcc:2027]	GO:0005737,GO:0005524,GO:0008150,GO:0003674,GO:0005575,GO:0030027,GO:0044297,GO:0010628,GO:0030175,GO:0032982,GO:0090131,GO:0071944,GO:0005615,GO:0072562,GO:0070062	cytoplasm|ATP binding|biological_process|molecular_function|cellular_component|lamellipodium|cell body|positive regulation of gene expression|filopodium|myosin filament|mesenchyme migration|cell periphery|extracellular space|blood microparticle|extracellular exosome	path:rno04270	Vascular smooth muscle contraction
Ephx3	0.0445064	Inf	Up	epoxide hydrolase 3 [Source:RGD Symbol%3BAcc:1307206]	GO:0016021,GO:0008150,GO:0003674,GO:0005575,GO:0004301,GO:0044255	integral component of membrane|biological_process|molecular_function|cellular_component|epoxide hydrolase activity|cellular lipid metabolic process	-	-
Dnaaf1	0.0445338	-2.38538	Down	dynein%2C axonemal%2C assembly factor 1 [Source:RGD Symbol%3BAcc:1310542]	GO:0005634,GO:0005737,GO:0005886,GO:0003341,GO:0060271,GO:0005930,GO:0036158,GO:0045502,GO:0044458,GO:0001947,GO:0030324,GO:0035469,GO:0071907,GO:0071910,GO:0036159,GO:0070286,GO:0003356,GO:0060972	nucleus|cytoplasm|plasma membrane|cilium movement|cilium morphogenesis|axoneme|outer dynein arm assembly|dynein binding|motile cilium assembly|heart looping|lung development|determination of pancreatic left/right asymmetry|determination of digestive tract left/right asymmetry|determination of liver left/right asymmetry|inner dynein arm assembly|axonemal dynein complex assembly|regulation of ciliu…	-	-
Snrpb2	0.0445352	-1.0718	Down	small nuclear ribonucleoprotein polypeptide B2 [Source:RGD Symbol%3BAcc:1310194]	GO:0005515,GO:0000166,GO:0019013,GO:0000398,GO:0071013,GO:0005686,GO:0035614,GO:0005654,GO:0005730,GO:0005681,GO:0098792,GO:0002230	protein binding|nucleotide binding|viral nucleocapsid|mRNA splicing, via spliceosome|catalytic step 2 spliceosome|U2 snRNP|snRNA stem-loop binding|nucleoplasm|nucleolus|spliceosomal complex|xenophagy|positive regulation of defense response to virus by host	-	-
Heatr4	0.045292	-2.63145	Down	HEAT repeat containing 4 [Source:RGD Symbol%3BAcc:1566220]	-	-	-	-
Fam180a	0.0455058	-2.21346	Down	family with sequence similarity 180%2C member A [Source:RGD Symbol%3BAcc:1308013]	-	-	-	-
Lhx5	0.0458176	Inf(-)	Down	LIM homeobox 5 [Source:RGD Symbol%3BAcc:71079]	GO:0005634,GO:0008270,GO:0043565,GO:0006351,GO:0021937,GO:0021527,GO:0021879,GO:0021846,GO:0007267,GO:0021766,GO:0021549,GO:0021702,GO:0042127,GO:0045893	nucleus|zinc ion binding|sequence-specific DNA binding|transcription, DNA-templated|cerebellar Purkinje cell-granule cell precursor cell signaling involved in regulation of granule cell precursor cell proliferation|spinal cord association neuron differentiation|forebrain neuron differentiation|cell proliferation in forebrain|cell-cell signaling|hippocampus development|cerebellum development|cereb…	path:rno04550	Signaling pathways regulating pluripotency of stem cells
Eva1a	0.0458911	-1.34677	Down	eva-1 homolog A%2C regulator of programmed cell death [Source:RGD Symbol%3BAcc:1559797]	GO:0016021,GO:0008150,GO:0003674,GO:0005575,GO:0005886,GO:0043231	integral component of membrane|biological_process|molecular_function|cellular_component|plasma membrane|intracellular membrane-bounded organelle	-	-
Prr11	0.0459967	Inf	Up	proline rich 11 [Source:RGD Symbol%3BAcc:1561541]	GO:0005634,GO:0005737,GO:0016020,GO:0051726	nucleus|cytoplasm|membrane|regulation of cell cycle	-	-
Inmt	0.046261	1.00575	Up	indolethylamine N-methyltransferase [Source:RGD Symbol%3BAcc:1597087]	GO:0032259,GO:0004790,GO:0005829	methylation|thioether S-methyltransferase activity|cytosol	path:rno00380,path:rno00450	Tryptophan metabolism|Selenocompound metabolism
RGD1306227	0.0464516	-2.19856	Down	similar to 4833420G17Rik protein [Source:RGD Symbol%3BAcc:1306227]	-	-	-	-
Rnf125	0.0464555	1.7072	Up	ring finger protein 125 [Source:RGD Symbol%3BAcc:1306757]	GO:0008270,GO:0031624,GO:0061630,GO:0005622,GO:0000209,GO:0032436,GO:0004842	zinc ion binding|ubiquitin conjugating enzyme binding|ubiquitin protein ligase activity|intracellular|protein polyubiquitination|positive regulation of proteasomal ubiquitin-dependent protein catabolic process|ubiquitin-protein transferase activity	path:rno04622	RIG-I-like receptor signaling pathway
Il25	0.0469041	Inf(-)	Down	interleukin 25 [Source:RGD Symbol%3BAcc:1561632]	GO:0005125,GO:0006954,GO:0005615,GO:0007166,GO:0005126,GO:0002437,GO:0032634,GO:0032616,GO:0009624,GO:0030222,GO:0009620,GO:0045944	cytokine activity|inflammatory response|extracellular space|cell surface receptor signaling pathway|cytokine receptor binding|inflammatory response to antigenic stimulus|interleukin-5 production|interleukin-13 production|response to nematode|eosinophil differentiation|response to fungus|positive regulation of transcription from RNA polymerase II promoter	path:rno04060	Cytokine-cytokine receptor interaction
Wdhd1	0.0469259	1.25634	Up	WD repeat and HMG-box DNA binding protein 1 [Source:RGD Symbol%3BAcc:1310200]	GO:0005654,GO:0005515	nucleoplasm|protein binding	-	-
Knl1	0.0470646	3.80654	Up	kinetochore scaffold 1 [Source:RGD Symbol%3BAcc:1307498]	-	-	-	-
Mpg	0.0471186	-1.59434	Down	N-methylpurine-DNA glycosylase [Source:RGD Symbol%3BAcc:3106]	GO:0003677,GO:0006284,GO:0003905,GO:0005515	DNA binding|base-excision repair|alkylbase DNA N-glycosylase activity|protein binding	path:rno03410	Base excision repair
Grxcr1	0.0471198	-3.82335	Down	glutaredoxin and cysteine rich domain containing 1 [Source:RGD Symbol%3BAcc:1564635]	GO:0055114,GO:0009055,GO:0045454,GO:0005623,GO:0015035,GO:0010923	oxidation-reduction process|electron carrier activity|cell redox homeostasis|cell|protein disulfide oxidoreductase activity|negative regulation of phosphatase activity	-	-
Vmac	0.0473744	-1.2768	Down	vimentin-type intermediate filament associated coiled-coil protein [Source:RGD Symbol%3BAcc:1303340]	GO:0005737,GO:0005515,GO:0045098	cytoplasm|protein binding|type III intermediate filament	-	-
Ssc4d	0.0476326	-3.81394	Down	scavenger receptor cysteine rich family member with 4 domains [Source:RGD Symbol%3BAcc:1306970]	GO:0016020,GO:0005044,GO:0006898,GO:0070062	membrane|scavenger receptor activity|receptor-mediated endocytosis|extracellular exosome	-	-
Rasal3	0.0476733	1.15024	Up	RAS protein activator like 3 [Source:RGD Symbol%3BAcc:1309019]	GO:0005737,GO:0007165,GO:0005096,GO:0043547,GO:0046580,GO:0031235,GO:0016020,GO:0070062,GO:0051142,GO:0098562	cytoplasm|signal transduction|GTPase activator activity|positive regulation of GTPase activity|negative regulation of Ras protein signal transduction|intrinsic component of the cytoplasmic side of the plasma membrane|membrane|extracellular exosome|positive regulation of NK T cell proliferation|cytoplasmic side of membrane	path:rno04014	Ras signaling pathway
Enpp1	0.0479186	-1.49654	Down	ectonucleotide pyrophosphatase/phosphodiesterase 1 [Source:RGD Symbol%3BAcc:628825]	GO:0006955,GO:0016021,GO:0003676,GO:0046872,GO:0005044,GO:0006898,GO:0030247,GO:0005524,GO:0005615,GO:0005886,GO:0005158,GO:0005515,GO:0006796,GO:0030308,GO:0042803,GO:0009986,GO:0005765,GO:0032869,GO:0004551,GO:0050427,GO:0045599,GO:0046627,GO:0006091,GO:0009143,GO:0047429,GO:0030643,GO:0030730,GO:0031953,GO:0030505,GO:0045719,GO:0046325	immune response|integral component of membrane|nucleic acid binding|metal ion binding|scavenger receptor activity|receptor-mediated endocytosis|polysaccharide binding|ATP binding|extracellular space|plasma membrane|insulin receptor binding|protein binding|phosphate-containing compound metabolic process|negative regulation of cell growth|protein homodimerization activity|cell surface|lysosomal mem…	path:rno00500,path:rno00230,path:rno00760,path:rno00770	Starch and sucrose metabolism|Purine metabolism|Nicotinate and nicotinamide metabolism|Pantothenate and CoA biosynthesis
Ccna2	0.0479964	-3.76374	Down	cyclin A2 [Source:RGD Symbol%3BAcc:621059]	GO:0005634,GO:0032355,GO:0003674,GO:0005575,GO:0071407,GO:0036120,GO:0071456,GO:0031100,GO:1990314,GO:0000079,GO:0010389,GO:0033762,GO:0044320,GO:0048146,GO:0071314,GO:0071373,GO:0071392,GO:0071732,GO:0090102,GO:0001940,GO:0001939,GO:0045893,GO:0019901,GO:0005515,GO:0005737,GO:0005654,GO:0005794,GO:0007265	nucleus|response to estradiol|molecular_function|cellular_component|cellular response to organic cyclic compound|cellular response to platelet-derived growth factor stimulus|cellular response to hypoxia|organ regeneration|cellular response to insulin-like growth factor stimulus|regulation of cyclin-dependent protein serine/threonine kinase activity|regulation of G2/M transition of mitotic cell cy…	path:rno04152,path:rno04110,path:rno04914,path:rno05203,path:rno05161,path:rno05169	AMPK signaling pathway|Cell cycle|Progesterone-mediated oocyte maturation|Viral carcinogenesis|Hepatitis B|Epstein-Barr virus infection
Clec5a	0.048047	1.79187	Up	C-type lectin domain containing 5A [Source:RGD Symbol%3BAcc:1584755]	GO:0016021,GO:0033033,GO:0002076,GO:0030099,GO:0001618,GO:0050715,GO:0045087,GO:0043066,GO:0005515,GO:0009986,GO:0046718	integral component of membrane|negative regulation of myeloid cell apoptotic process|osteoblast development|myeloid cell differentiation|virus receptor activity|positive regulation of cytokine secretion|innate immune response|negative regulation of apoptotic process|protein binding|cell surface|viral entry into host cell	-	-
Spi1	0.048165	1.08936	Up	Spi-1 proto-oncogene [Source:RGD Symbol%3BAcc:1359607]	GO:0005634,GO:0005515,GO:0043565,GO:0000981,GO:0045893,GO:0003700,GO:0006357,GO:0045892,GO:0030154,GO:0071361,GO:0060033,GO:0051525,GO:0030098,GO:0002573,GO:1902895,GO:0030225,GO:0030851,GO:0001205,GO:0043011,GO:0002320,GO:0003705,GO:1902262,GO:0001944,GO:0030218,GO:0001085,GO:0045347,GO:0000980,GO:0035019,GO:0000979,GO:0001078,GO:0000982,GO:0000122,GO:0006366,GO:0001077,GO:0000978,GO:0045944,GO:…	nucleus|protein binding|sequence-specific DNA binding|RNA polymerase II transcription factor activity, sequence-specific DNA binding|positive regulation of transcription, DNA-templated|transcription factor activity, sequence-specific DNA binding|regulation of transcription from RNA polymerase II promoter|negative regulation of transcription, DNA-templated|cell differentiation|cellular response to…	path:rno04380,path:rno05200,path:rno05202,path:rno05221,path:rno05166,path:rno05169	Osteoclast differentiation|Pathways in cancer|Transcriptional misregulation in cancers|Acute myeloid leukemia|HTLV-I infection|Epstein-Barr virus infection
Gcgr	0.0483327	Inf	Up	glucagon receptor [Source:RGD Symbol%3BAcc:2669]	GO:0016021,GO:0007186,GO:0005886,GO:0006887,GO:0007166,GO:0005768,GO:0042594,GO:0042593,GO:0007189,GO:0017046,GO:0009755,GO:0007188,GO:0004967,GO:0070873,GO:0071377,GO:0005887	integral component of membrane|G-protein coupled receptor signaling pathway|plasma membrane|exocytosis|cell surface receptor signaling pathway|endosome|response to starvation|glucose homeostasis|adenylate cyclase-activating G-protein coupled receptor signaling pathway|peptide hormone binding|hormone-mediated signaling pathway|adenylate cyclase-modulating G-protein coupled receptor signaling pathw…	path:rno04080,path:rno04922	Neuroactive ligand-receptor interaction|Glucagon signaling pathway
Hcls1	0.0484107	1.08068	Up	hematopoietic cell specific Lyn substrate 1 [Source:RGD Symbol%3BAcc:1304754]	GO:0005634,GO:0005737,GO:0003779,GO:0008284,GO:0009725,GO:0030041,GO:0030218,GO:0042531,GO:0045651,GO:0030854,GO:0017124,GO:0032403,GO:0000122,GO:0045944,GO:0005515,GO:0005667,GO:0019901,GO:0030833,GO:0014068,GO:0033138,GO:0050731,GO:0051897,GO:0071345,GO:0001085,GO:0042993,GO:2000107	nucleus|cytoplasm|actin binding|positive regulation of cell proliferation|response to hormone|actin filament polymerization|erythrocyte differentiation|positive regulation of tyrosine phosphorylation of STAT protein|positive regulation of macrophage differentiation|positive regulation of granulocyte differentiation|SH3 domain binding|protein complex binding|negative regulation of transcription fr…	path:rno04530,path:rno05205,path:rno05100	Tight junction|Proteoglycans in cancer|Bacterial invasion of epithelial cells
Rhbdf2	0.0485772	1.55414	Up	rhomboid 5 homolog 2 [Source:RGD Symbol%3BAcc:1309699]	GO:0016021,GO:0005789,GO:0050708,GO:0042058,GO:0050709,GO:0005886	integral component of membrane|endoplasmic reticulum membrane|regulation of protein secretion|regulation of epidermal growth factor receptor signaling pathway|negative regulation of protein secretion|plasma membrane	-	-
Mrgprf	0.0486339	-2.42553	Down	MAS related GPR family member F [Source:RGD Symbol%3BAcc:708478]	GO:0016021,GO:0007186,GO:0004930,GO:0031965,GO:0005886,GO:0070062	integral component of membrane|G-protein coupled receptor signaling pathway|G-protein coupled receptor activity|nuclear membrane|plasma membrane|extracellular exosome	-	-
Sigirr	0.0486642	1.29024	Up	single Ig and TIR domain containing [Source:RGD Symbol%3BAcc:1306732]	GO:0016021,GO:0008150,GO:0003674,GO:0005575,GO:0007165,GO:0016020,GO:0006953,GO:0043433,GO:0001960,GO:0045079,GO:0005515	integral component of membrane|biological_process|molecular_function|cellular_component|signal transduction|membrane|acute-phase response|negative regulation of sequence-specific DNA binding transcription factor activity|negative regulation of cytokine-mediated signaling pathway|negative regulation of chemokine biosynthetic process|protein binding	-	-
Pah	0.0495764	-1.98508	Down	phenylalanine hydroxylase [Source:RGD Symbol%3BAcc:3248]	GO:0042803,GO:0055114,GO:0005506,GO:0016597,GO:0048037,GO:0006559,GO:0042558,GO:0004505,GO:0006558,GO:0006571,GO:0018126,GO:0046146,GO:0070062	protein homodimerization activity|oxidation-reduction process|iron ion binding|amino acid binding|cofactor binding|L-phenylalanine catabolic process|pteridine-containing compound metabolic process|phenylalanine 4-monooxygenase activity|L-phenylalanine metabolic process|tyrosine biosynthetic process|protein hydroxylation|tetrahydrobiopterin metabolic process|extracellular exosome	path:rno01230,path:rno00360,path:rno00400	Biosynthesis of amino acids|Phenylalanine metabolism|Phenylalanine, tyrosine and tryptophan biosynthesis
Spem1	0.0496375	-2.17816	Down	spermatid maturation 1 [Source:RGD Symbol%3BAcc:1593311]	GO:0016021,GO:0007291,GO:0030317,GO:0007283,GO:0005737	integral component of membrane|sperm individualization|sperm motility|spermatogenesis|cytoplasm	-	-
E2f7	0.0498045	2.67567	Up	E2F transcription factor 7 [Source:RGD Symbol%3BAcc:1310258]	GO:0005634,GO:0006351,GO:0005667,GO:0032877,GO:0070365,GO:0032466,GO:0060707,GO:0060718,GO:0002040,GO:0001047,GO:0001890,GO:0001227,GO:0003714,GO:0000122,GO:0000977,GO:2000134,GO:0008285,GO:0005515,GO:0006355,GO:0003700,GO:0045944,GO:0042802,GO:0030330,GO:0071930	nucleus|transcription, DNA-templated|transcription factor complex|positive regulation of DNA endoreduplication|hepatocyte differentiation|negative regulation of cytokinesis|trophoblast giant cell differentiation|chorionic trophoblast cell differentiation|sprouting angiogenesis|core promoter binding|placenta development|transcriptional repressor activity, RNA polymerase II transcription regulatory…	-	-
LOC100362149	0.0498916	1.98343	Up	ribosomal protein S20-like [Source:RGD Symbol%3BAcc:2318734]	GO:0003735,GO:0006412,GO:0022627,GO:0003723	structural constituent of ribosome|translation|cytosolic small ribosomal subunit|RNA binding	-	-
