# Supplementary material for: Epitranscriptomic profiling of N6-methyladenosine-related RNA methylation in rat cerebral cortex following traumatic brain injury
Source: Mol Brain. 2020 Jan 28;13:11. doi: 10.1186/s13041-020-0554-0 (PMC6986156; doi:10.1186/s13041-020-0554-0)
Supplement: Supplementary file 7 — Additional file 7: Table S7. The detailed information of conjoint analysis between mRNA expression and m6A methylation [file 13041_2020_554_MOESM7_ESM.xlsx]

## Sheet: Sheet1
Table S7. The detailed information of conjoint analysis between m6A methylationm and RNA expression
m6A peak										mRNA expression
Gene name	Lg(p-value)	Log2(fold change)	Score	Chromosome	Peak start	Peak end	Block sizes	Annotation	Strand	Log2(fold change)	P-value	Product	GO ID	GO term	Pathway	Pathway description
Aen	-4.41	-2.36	4.8e-08	1	140587764	140588062	298,	Exon (Aen-201/Aen, exon 2 of 4)	+	1.01482	0.000229968	apoptosis enhancing nuclease [Source:RGD Symbol%3BAcc:1305051]	GO:0003676,GO:0090305,GO:0005654,GO:0010212,GO:0005730,GO:0004527,GO:0042771,GO:0005634,GO:0031965,GO:0005515	nucleic acid binding|nucleic acid phosphodiester bond hydrolysis|nucleoplasm|response to ionizing radiation|nucleolus|exonuclease activity|intrinsic apoptotic signaling pathway in response to DNA damage by p53 class mediator|nucleus|nuclear membrane|protein binding	-	-
Tshz3	-4.62	-2.04	4e-13	1	92707193	92707590	397,	3' UTR	-	-0.549157	0.0315164	teashirt zinc finger homeobox 3 [Source:RGD Symbol%3BAcc:1306322]	GO:0003677,GO:0046872,GO:0005634,GO:0005654,GO:0003682,GO:0045892,GO:0005515	DNA binding|metal ion binding|nucleus|nucleoplasm|chromatin binding|negative regulation of transcription, DNA-templated|protein binding	-	-
Pak4	-4.33	-2	1e-07	1	85200808	85201208	400,	3' UTR	+	0.843716	0.0130139	p21 (RAC1) activated kinase 4 [Source:RGD Symbol%3BAcc:1307705]	GO:0005737,GO:0005524,GO:0023014,GO:0004674,GO:0007346,GO:0042981,GO:0043408,GO:0007266,GO:0030036,GO:0016477,GO:0031098,GO:0032147,GO:0048365,GO:0071407,GO:0060996,GO:0004672,GO:0005925,GO:0005515	cytoplasm|ATP binding|signal transduction by protein phosphorylation|protein serine/threonine kinase activity|regulation of mitotic cell cycle|regulation of apoptotic process|regulation of MAPK cascade|Rho protein signal transduction|actin cytoskeleton organization|cell migration|stress-activated protein kinase signaling cascade|activation of protein kinase activity|Rac GTPase binding|cellular re…	path:rno04014,path:rno04012,path:rno04810,path:rno04510,path:rno04660,path:rno04360,path:rno05206,path:rno05211	Ras signaling pathway|ErbB signaling pathway|Regulation of actin cytoskeleton|Focal adhesion|T cell receptor signaling pathway|Axon guidance|MicroRNAs in cancer|Renal cell carcinoma
Adra2a	-2.81	-1.68	0.0066	1	274767131	274767432	301,	Exon (Adra2a-201/Adra2a, exon 1 of 1)	+	-1.09539	0.00707043	adrenoceptor alpha 2A [Source:RGD Symbol%3BAcc:2056]	GO:0005737,GO:0007165,GO:0005886,GO:0005887,GO:0006260,GO:0045202,GO:0007565,GO:0010700,GO:0007267,GO:0030168,GO:0019229,GO:0045909,GO:0007194,GO:0002526,GO:0004938,GO:0050955,GO:0070473,GO:0071881,GO:0005515,GO:0019901,GO:0030335,GO:0042803,GO:0043235,GO:0032147,GO:0046676,GO:0031996,GO:0032870,GO:0032148,GO:0043406,GO:0001819,GO:0045741,GO:0042593,GO:0051044,GO:0050995,GO:0090303,GO:0051379,GO:…	cytoplasm|signal transduction|plasma membrane|integral component of plasma membrane|DNA replication|synapse|female pregnancy|negative regulation of norepinephrine secretion|cell-cell signaling|platelet activation|regulation of vasoconstriction|positive regulation of vasodilation|negative regulation of adenylate cyclase activity|acute inflammatory response|alpha2-adrenergic receptor activity|therm…	path:rno04022,path:rno04080	cGMP - PKG signaling pathway|Neuroactive ligand-receptor interaction
Stx4	-2.67	-1.18	2.5e-06	1	199287854	199288192	102,43,	5' UTR	+	0.701976	0.000149954	syntaxin 4 [Source:RGD Symbol%3BAcc:621019]	GO:0016021,GO:0005622,GO:0005484,GO:0016192,GO:0006886,GO:0061025,GO:0000322,GO:0043219,GO:0035493,GO:0035749,GO:0016323,GO:0005802,GO:0000149,GO:0005515,GO:0009986,GO:0048471,GO:0005886,GO:0005737,GO:0005615,GO:0043085,GO:0016020,GO:0008284,GO:0017157,GO:0005768,GO:0045202,GO:0030335,GO:0030027,GO:0070062,GO:0043197,GO:0031201,GO:0035774,GO:0060291,GO:0042581,GO:0045785,GO:1902041,GO:0050921,GO:…	integral component of membrane|intracellular|SNAP receptor activity|vesicle-mediated transport|intracellular protein transport|membrane fusion|storage vacuole|lateral loop|SNARE complex assembly|myelin sheath adaxonal region|basolateral plasma membrane|trans-Golgi network|SNARE binding|protein binding|cell surface|perinuclear region of cytoplasm|plasma membrane|cytoplasm|extracellular space|posit…	path:rno04130,path:rno04962	SNARE interactions in vesicular transport|Vasopressin-regulated water reabsorption
Grm1	-4.36	-1.07	4.4e-10	1	5027937	5164014	75,576,	Exon (Grm1-201/Grm1, exon 8 of 9)	-	-0.503875	0.0381308	glutamate metabotropic receptor 1 [Source:RGD Symbol%3BAcc:2742]	GO:0005515,GO:0005829,GO:0030331,GO:0007186,GO:0005622,GO:0007268,GO:0004930,GO:0005887,GO:0007205,GO:0030424,GO:0043197,GO:0019722,GO:0019233,GO:0051482,GO:0042802,GO:0014069,GO:0042734,GO:0051966,GO:0008066,GO:0051899,GO:0007216,GO:0051932,GO:0001639,GO:0007206,GO:0014048,GO:0038042,GO:0038037,GO:0038038,GO:0005634,GO:0000187,GO:0030425,GO:0043005,GO:0007626,GO:0000186,GO:0051930,GO:0043408,GO:…	protein binding|cytosol|estrogen receptor binding|G-protein coupled receptor signaling pathway|intracellular|synaptic transmission|G-protein coupled receptor activity|integral component of plasma membrane|protein kinase C-activating G-protein coupled receptor signaling pathway|axon|dendritic spine|calcium-mediated signaling|sensory perception of pain|positive regulation of cytosolic calcium ion c…	path:rno04068,path:rno04020,path:rno04072,path:rno04080,path:rno04540,path:rno04915,path:rno04724,path:rno04720,path:rno04730,path:rno04723,path:rno04742	FoxO signaling pathway|Calcium signaling pathway|Phospholipase D signaling pathway|Neuroactive ligand-receptor interaction|Gap junction|Estrogen signaling pathway|Glutamatergic synapse|Long-term potentiation|Long-term depression|Retrograde endocannabinoid signaling|Taste transduction
Spred3	-2.64	-0.871	2.1e-10	1	88104366	88105347	282,19,	3' UTR	-	0.594283	0.0196268	sprouty-related%2C EVH1 domain containing 3 [Source:RGD Symbol%3BAcc:1311713]	GO:0016020,GO:0007275,GO:0009966	membrane|multicellular organismal development|regulation of signal transduction	-	-
Cdr2	-2.56	-0.701	1.9e-08	1	190890200	190891450	1250,	3' UTR	-	0.612923	0.0226145	cerebellar degeneration-related protein 2 [Source:RGD Symbol%3BAcc:1310578]	GO:0005737,GO:0005515	cytoplasm|protein binding	-	-
Opalin	-2.08	0.513	5e-26	1	260324625	260325223	598,	3' UTR	-	-1.10241	0.000144474	oligodendrocytic myelin paranodal and inner loop protein [Source:RGD Symbol%3BAcc:1307776]	GO:0016021,GO:0044291,GO:0005886,GO:0005794	integral component of membrane|cell-cell contact zone|plasma membrane|Golgi apparatus	-	-
Lgi4	-6.24	0.57	2.5e-10	1	89501044	89502430	1386,	3' UTR	+	-0.620752	0.0151979	leucine-rich repeat LGI family%2C member 4 [Source:RGD Symbol%3BAcc:735035]	GO:0042063,GO:0014009,GO:0021782,GO:0042551,GO:0022011,GO:0008344,GO:0014044,GO:0042552,GO:0005515,GO:0005615	gliogenesis|glial cell proliferation|glial cell development|neuron maturation|myelination in peripheral nervous system|adult locomotory behavior|Schwann cell development|myelination|protein binding|extracellular space	-	-
Smarca2	-8.25	0.65	1e-12	1	244718892	244781570	96,78,219,218,54,106,102,133,136,	Exon (Smarca2-202/Smarca2, exon 7 of 31)	+	-0.631784	2.65077e-06	SWI/SNF related%2C matrix associated%2C actin dependent regulator of chromatin%2C subfamily a%2C member 2 [Source:RGD Symbol%3BAcc:1302988]	GO:0008152,GO:0005524,GO:0006355,GO:0016887,GO:0042393,GO:0006338,GO:0016514,GO:0008150,GO:0005575,GO:0003682,GO:0007286,GO:0005634,GO:0005654,GO:0043231,GO:0044212,GO:0045944,GO:0045892,GO:0008285,GO:0045893,GO:0005515,GO:0030308,GO:0045111,GO:0000790,GO:0001105	metabolic process|ATP binding|regulation of transcription, DNA-templated|ATPase activity|histone binding|chromatin remodeling|SWI/SNF complex|biological_process|cellular_component|chromatin binding|spermatid development|nucleus|nucleoplasm|intracellular membrane-bounded organelle|transcription regulatory region DNA binding|positive regulation of transcription from RNA polymerase II promoter|negat…	-	-
Cacng3	-3.11	0.662	0.0051	1	192708428	192708578	150,	3' UTR	+	-0.94567	5.41212e-06	calcium voltage-gated channel auxiliary subunit gamma 3 [Source:RGD Symbol%3BAcc:628803]	GO:0070588,GO:0005245,GO:0016247,GO:0032281,GO:2000311,GO:0019226	calcium ion transmembrane transport|voltage-gated calcium channel activity|channel regulator activity|AMPA glutamate receptor complex|regulation of alpha-amino-3-hydroxy-5-methyl-4-isoxazole propionate selective glutamate receptor activity|transmission of nerve impulse	path:rno04010,path:rno04921,path:rno04260,path:rno04261,path:rno05410,path:rno05412,path:rno05414	MAPK signaling pathway|Oxytocin signaling pathway|Cardiac muscle contraction|Adrenergic signaling in cardiomyocytes|Hypertrophic cardiomyopathy (HCM)|Arrhythmogenic right ventricular cardiomyopathy (ARVC)|Dilated cardiomyopathy (DCM)
Smarca2	-2.39	0.741	6.3e-12	1	244659630	244681496	141,174,171,54,131,58,101,15,	Exon (Smarca2-202/Smarca2, exon 7 of 31)	+	-0.631784	2.65077e-06	SWI/SNF related%2C matrix associated%2C actin dependent regulator of chromatin%2C subfamily a%2C member 2 [Source:RGD Symbol%3BAcc:1302988]	GO:0008152,GO:0005524,GO:0006355,GO:0016887,GO:0042393,GO:0006338,GO:0016514,GO:0008150,GO:0005575,GO:0003682,GO:0007286,GO:0005634,GO:0005654,GO:0043231,GO:0044212,GO:0045944,GO:0045892,GO:0008285,GO:0045893,GO:0005515,GO:0030308,GO:0045111,GO:0000790,GO:0001105	metabolic process|ATP binding|regulation of transcription, DNA-templated|ATPase activity|histone binding|chromatin remodeling|SWI/SNF complex|biological_process|cellular_component|chromatin binding|spermatid development|nucleus|nucleoplasm|intracellular membrane-bounded organelle|transcription regulatory region DNA binding|positive regulation of transcription from RNA polymerase II promoter|negat…	-	-
Sash1	-3	1.58	6.3e-09	1	2785495	2786191	696,	3' UTR	-	-0.696092	7.0276e-05	SAM and SH3 domain containing 1 [Source:RGD Symbol%3BAcc:1566017]	GO:0008022,GO:0032947,GO:0000209,GO:0019901,GO:0043234,GO:0045766,GO:0043507,GO:0010595,GO:0031435,GO:1901224,GO:1900745,GO:0031666,GO:1900044,GO:1902498	protein C-terminus binding|protein complex scaffold|protein polyubiquitination|protein kinase binding|protein complex|positive regulation of angiogenesis|positive regulation of JUN kinase activity|positive regulation of endothelial cell migration|mitogen-activated protein kinase kinase kinase binding|positive regulation of NIK/NF-kappaB signaling|positive regulation of p38MAPK cascade|positive re…	-	-
Itgam	-2.45	1.6	1.3e-13	1	199510661	199512074	85,116,	Exon (Itgam-203/Itgam, exon 7 of 30)	+	1.09569	0.00102363	integrin subunit alpha M [Source:RGD Symbol%3BAcc:2926]	GO:0007155,GO:0007229,GO:0008305,GO:0005615,GO:0005515,GO:0070062,GO:0009986,GO:0001948,GO:0010668	cell adhesion|integrin-mediated signaling pathway|integrin complex|extracellular space|protein binding|extracellular exosome|cell surface|glycoprotein binding|ectodermal cell differentiation	-	-
Bicra	-2.77	1.6	6.9e-07	1	77869317	77869815	498,	3' UTR	-	-0.562782	0.0429126	BRD4 interacting chromatin remodeling complex associated protein [Source:RGD Symbol%3BAcc:1306385]	GO:0005515	protein binding	-	-
Lilrb4	-3.33	3.91	1.1e-06	1	73394098	73394249	151,	3' UTR	-	2.28571	0.000551528	leukocyte immunoglobulin like receptor B4 [Source:RGD Symbol%3BAcc:1359090]	GO:0016021	integral component of membrane	path:rno04380	Osteoclast differentiation
Lifr	-3.09	-0.867	1.6e-12	2	56486970	56487968	998,	3' UTR	+	0.918748	7.45416e-08	LIF receptor alpha [Source:RGD Symbol%3BAcc:621431]	GO:0016021,GO:0005515,GO:0046982,GO:0014070,GO:0031100,GO:0019955,GO:0048812,GO:0010656,GO:0004923,GO:0008284,GO:0019221,GO:0070062,GO:0043235,GO:0019838,GO:0005127,GO:0034097,GO:0070120,GO:0004897,GO:0038165,GO:0048861,GO:0004924	integral component of membrane|protein binding|protein heterodimerization activity|response to organic cyclic compound|organ regeneration|cytokine binding|neuron projection morphogenesis|negative regulation of muscle cell apoptotic process|leukemia inhibitory factor receptor activity|positive regulation of cell proliferation|cytokine-mediated signaling pathway|extracellular exosome|receptor compl…	path:rno04630,path:rno04060,path:rno04550	Jak-STAT signaling pathway|Cytokine-cytokine receptor interaction|Signaling pathways regulating pluripotency of stem cells
Fat4	-2.51	-2.54	2.5e-06	2	125755575	125755775	200,	Exon (Fat4-201/Fat4, exon 1 of 17)	+	-0.864134	0.0038959	FAT atypical cadherin 4 [Source:RGD Symbol%3BAcc:1564291]	GO:0016021,GO:0005509,GO:0005886,GO:0007156,GO:0072307,GO:0060122,GO:0043931,GO:0001658,GO:0007157,GO:0035329,GO:0021987,GO:0007009,GO:0045177,GO:0001822,GO:0003007,GO:0022008,GO:0048565,GO:0005515,GO:0005622,GO:0070062	integral component of membrane|calcium ion binding|plasma membrane|homophilic cell adhesion via plasma membrane adhesion molecules|regulation of metanephric nephron tubule epithelial cell differentiation|inner ear receptor stereocilium organization|ossification involved in bone maturation|branching involved in ureteric bud morphogenesis|heterophilic cell-cell adhesion via plasma membrane cell adh…	path:rno04392	Hippo signaling pathway - multiple species
Map9	-3.3	0.657	3.5e-10	2	181352571	181363814	134,90,162,146,133,727,	3' UTR	+	-0.539909	0.0165911	microtubule-associated protein 9 [Source:RGD Symbol%3BAcc:1560368]	GO:0007088,GO:0000910,GO:0000235,GO:1990023,GO:0072686,GO:0090307,GO:0005818,GO:0015630	regulation of mitotic nuclear division|cytokinesis|astral microtubule|mitotic spindle midzone|mitotic spindle|mitotic spindle assembly|aster|microtubule cytoskeleton	-	-
Map9	-2.68	0.888	1.1e-10	2	181364211	181365355	1144,	3' UTR	+	-0.539909	0.0165911	microtubule-associated protein 9 [Source:RGD Symbol%3BAcc:1560368]	GO:0007088,GO:0000910,GO:0000235,GO:1990023,GO:0072686,GO:0090307,GO:0005818,GO:0015630	regulation of mitotic nuclear division|cytokinesis|astral microtubule|mitotic spindle midzone|mitotic spindle|mitotic spindle assembly|aster|microtubule cytoskeleton	-	-
Znhit6	-5.19	-1.61	3e-09	2	251453692	251455419	613,66,4,	Exon (Znhit6-201/Znhit6, exon 1 of 10)	+	0.585553	0.0324071	zinc finger%2C HIT-type containing 6 [Source:RGD Symbol%3BAcc:1308723]	GO:0005515,GO:0042802,GO:0070062,GO:0019899,GO:0051259,GO:0070761,GO:0051117,GO:0001094,GO:0048254,GO:0000492	protein binding|identical protein binding|extracellular exosome|enzyme binding|protein oligomerization|pre-snoRNP complex|ATPase binding|TFIID-class transcription factor binding|snoRNA localization|box C/D snoRNP assembly	-	-
Iqgap2	-2.28	-0.892	1e-12	2	26170286	26182541	144,88,18,	Exon (Iqgap2-201/Iqgap2, exon 30 of 32)	-	0.633586	0.00604381	IQ motif containing GTPase activating protein 2 [Source:RGD Symbol%3BAcc:2321734]	GO:0007264,GO:0005096,GO:0043547,GO:0005902,GO:0005737,GO:0005874,GO:0051015,GO:0005516,GO:0034314,GO:0017048,GO:0030027,GO:0030175,GO:0070062,GO:0009986,GO:0005547,GO:0031941,GO:0070493,GO:0071933,GO:0048365	small GTPase mediated signal transduction|GTPase activator activity|positive regulation of GTPase activity|microvillus|cytoplasm|microtubule|actin filament binding|calmodulin binding|Arp2/3 complex-mediated actin nucleation|Rho GTPase binding|lamellipodium|filopodium|extracellular exosome|cell surface|phosphatidylinositol-3,4,5-trisphosphate binding|filamentous actin|thrombin receptor signaling p…	-	-
Otulinl	-3.33	1.67	3.2e-06	2	80383837	80383984	147,	3' UTR	-	1.26155	0.00612715	OTU deubiquitinase with linear linkage specificity like [Source:RGD Symbol%3BAcc:1563205]	-	-	-	-
Sertm1	-2.94	-1.19	0.0012	2	144303751	144304049	298,	3' UTR	-	-0.871549	0.0458064	serine-rich and transmembrane domain containing 1 [Source:RGD Symbol%3BAcc:1597355]	GO:0016021	integral component of membrane	-	-
Sertm1	-4.04	-0.744	5.4e-05	2	144304444	144305039	595,	3' UTR	-	-0.871549	0.0458064	serine-rich and transmembrane domain containing 1 [Source:RGD Symbol%3BAcc:1597355]	GO:0016021	integral component of membrane	-	-
Sertm1	-2.92	-1.43	2.8e-05	2	144306126	144306325	199,	3' UTR	-	-0.871549	0.0458064	serine-rich and transmembrane domain containing 1 [Source:RGD Symbol%3BAcc:1597355]	GO:0016021	integral component of membrane	-	-
Wwtr1	-2.74	0.996	0.00055	2	147598115	147621587	71,130,	Exon (Wwtr1-201/Wwtr1, exon 3 of 7)	-	1.41407	5.02686e-08	WW domain containing transcription regulator 1 [Source:RGD Symbol%3BAcc:1559609]	GO:0005634,GO:0005737,GO:0005654,GO:0008284,GO:0003713,GO:0005515,GO:0090090,GO:0035329,GO:0001933,GO:0006469,GO:0035414,GO:0010718,GO:0017145,GO:0060390,GO:0006355,GO:0016567,GO:0042803,GO:0045944,GO:0005667,GO:0001649,GO:0000122,GO:0060271,GO:0003714,GO:0035264,GO:0031146,GO:0048762,GO:0032835,GO:0060993,GO:0060828,GO:0045599,GO:0072307	nucleus|cytoplasm|nucleoplasm|positive regulation of cell proliferation|transcription coactivator activity|protein binding|negative regulation of canonical Wnt signaling pathway|hippo signaling|negative regulation of protein phosphorylation|negative regulation of protein kinase activity|negative regulation of catenin import into nucleus|positive regulation of epithelial to mesenchymal transition|…	path:rno04390,path:rno04392	Hippo signaling pathway|Hippo signaling pathway - multiple species
Serp1	-2.89	-1.09	1.1e-05	2	148721866	148722115	249,	5' UTR	-	0.519843	0.00642981	stress-associated endoplasmic reticulum protein 1 [Source:RGD Symbol%3BAcc:620790]	GO:0016021,GO:0005789,GO:0006486,GO:0015031,GO:0005881,GO:0032024,GO:0060124,GO:0048644,GO:0046622,GO:0010259,GO:0045727,GO:0001501,GO:0009791,GO:0006006,GO:0030968,GO:0005515	integral component of membrane|endoplasmic reticulum membrane|protein glycosylation|protein transport|cytoplasmic microtubule|positive regulation of insulin secretion|positive regulation of growth hormone secretion|muscle organ morphogenesis|positive regulation of organ growth|multicellular organismal aging|positive regulation of translation|skeletal system development|post-embryonic development|…	-	-
B3galnt1	-2.22	-0.737	6.3e-13	2	166227945	166228393	448,	Exon (B3galnt1-201/B3galnt1, exon 3 of 3)	-	0.555979	0.0342601	beta-1%2C3-N-acetylgalactosaminyltransferase 1 (globoside blood group) [Source:RGD Symbol%3BAcc:1304797]	GO:0016021,GO:0006486,GO:0000139,GO:0047273,GO:0009312,GO:0008499	integral component of membrane|protein glycosylation|Golgi membrane|galactosylgalactosylglucosylceramide beta-D-acetylgalactosaminyltransferase activity|oligosaccharide biosynthetic process|UDP-galactose:beta-N-acetylglucosamine beta-1,3-galactosyltransferase activity	path:rno00603	Glycosphingolipid biosynthesis - globo series
Hax1	-3.67	-0.734	6.6e-07	2	189330949	189332327	4,240,	Exon (Hax1-204/Hax1, exon 2 of 3)	-	0.516488	0.0388856	HCLS1 associated protein X-1 [Source:RGD Symbol%3BAcc:727960]	GO:0005739,GO:0043066,GO:0045944,GO:0005667,GO:0005741,GO:0005515,GO:0030833,GO:0005758,GO:0014068,GO:0019966,GO:0030854,GO:0033138,GO:0047485,GO:0050731,GO:0051897,GO:0071345,GO:2000251,GO:0005737,GO:0015629,GO:0030027,GO:0005783,GO:0016529	mitochondrion|negative regulation of apoptotic process|positive regulation of transcription from RNA polymerase II promoter|transcription factor complex|mitochondrial outer membrane|protein binding|regulation of actin filament polymerization|mitochondrial intermembrane space|positive regulation of phosphatidylinositol 3-kinase signaling|interleukin-1 binding|positive regulation of granulocyte dif…	-	-
Rbm15	-6.29	-0.578	1.2e-06	2	210085912	210088700	2788,	Exon (Rbm15-201/Rbm15, exon 1 of 2)	-	0.652529	0.00626665	RNA binding motif protein 15 [Source:RGD Symbol%3BAcc:1592713]	GO:0005634,GO:0000166,GO:0003676,GO:0000398,GO:0060412,GO:0001569,GO:0007221,GO:0048536,GO:0045638,GO:0060674,GO:0000122,GO:0005515,GO:0005654,GO:0044822,GO:0016607	nucleus|nucleotide binding|nucleic acid binding|mRNA splicing, via spliceosome|ventricular septum morphogenesis|patterning of blood vessels|positive regulation of transcription of Notch receptor target|spleen development|negative regulation of myeloid cell differentiation|placenta blood vessel development|negative regulation of transcription from RNA polymerase II promoter|protein binding|nucleop…	-	-
S1pr1	-4.93	0.791	3.2e-12	2	218655443	218656877	1434,	3' UTR	-	-0.932462	1.33509e-07	sphingosine-1-phosphate receptor 1 [Source:RGD Symbol%3BAcc:61958]	GO:0016021,GO:0005829,GO:0045944,GO:0006935,GO:0007186,GO:0004930,GO:0030335,GO:0043547,GO:0005768,GO:0031226,GO:0045121,GO:0048661,GO:0051482,GO:0016477,GO:0031532,GO:0030182,GO:0001955,GO:0007193,GO:0050927,GO:0003376,GO:0038036,GO:0030500,GO:0051497,GO:0030032,GO:0019226,GO:0045124,GO:0003245,GO:0045446,GO:0046625,GO:0061384,GO:0072678,GO:0030155,GO:0001525,GO:0007420,GO:0008284,GO:0009897,GO:…	integral component of membrane|cytosol|positive regulation of transcription from RNA polymerase II promoter|chemotaxis|G-protein coupled receptor signaling pathway|G-protein coupled receptor activity|positive regulation of cell migration|positive regulation of GTPase activity|endosome|intrinsic component of plasma membrane|membrane raft|positive regulation of smooth muscle cell proliferation|posi…	path:rno04068,path:rno04071,path:rno04080	FoxO signaling pathway|Sphingolipid signaling pathway|Neuroactive ligand-receptor interaction
Lrrc7	-2.57	0.735	1.7e-07	2	264970665	264971112	447,	Exon (Lrrc7-203/Lrrc7, exon 25 of 30)	-	-0.642511	0.000279719	leucine rich repeat containing 7 [Source:RGD Symbol%3BAcc:708527]	GO:0005737,GO:0008022,GO:0005886,GO:0014070,GO:0045202,GO:0043197,GO:0043005,GO:0010976,GO:0015629,GO:0014069,GO:0043194,GO:0030175,GO:0005515	cytoplasm|protein C-terminus binding|plasma membrane|response to organic cyclic compound|synapse|dendritic spine|neuron projection|positive regulation of neuron projection development|actin cytoskeleton|postsynaptic density|axon initial segment|filopodium|protein binding	-	-
Ube2e3	-2.55	1.24	5.4e-08	3	65870675	65870872	197,	3' UTR	+	-0.552911	0.00615221	ubiquitin-conjugating enzyme E2E 3 [Source:RGD Symbol%3BAcc:1308894]	GO:0005524,GO:0016874,GO:0061631,GO:0005634,GO:0004842,GO:0005515,GO:0070534,GO:0070936,GO:0070979,GO:0008152	ATP binding|ligase activity|ubiquitin conjugating enzyme activity|nucleus|ubiquitin-protein transferase activity|protein binding|protein K63-linked ubiquitination|protein K48-linked ubiquitination|protein K11-linked ubiquitination|metabolic process	-	-
Dll4	-2.45	1.76	6.3e-07	3	111142051	111142201	150,	Exon (Dll4-201/Dll4, exon 9 of 11)	+	1.06836	0.0345077	delta like canonical Notch ligand 4 [Source:RGD Symbol%3BAcc:1309740]	GO:0016021,GO:0005509,GO:0061074,GO:0061314,GO:0003208,GO:0072554,GO:0035912,GO:0003344,GO:0005112,GO:0043537,GO:0045746,GO:0001974,GO:0001569,GO:0045747,GO:0003222,GO:0003209,GO:2000179,GO:0007219,GO:0030217,GO:0050767,GO:0001525,GO:0000122,GO:0005515,GO:0008285,GO:0010628,GO:0010629,GO:0010596,GO:0035924,GO:0044344,GO:0090051,GO:0060579,GO:1903588	integral component of membrane|calcium ion binding|regulation of neural retina development|Notch signaling involved in heart development|cardiac ventricle morphogenesis|blood vessel lumenization|dorsal aorta morphogenesis|pericardium morphogenesis|Notch binding|negative regulation of blood vessel endothelial cell migration|negative regulation of Notch signaling pathway|blood vessel remodeling|pat…	path:rno04330	Notch signaling pathway
Btbd3	-2.29	1.42	0.00046	3	131351936	131352236	300,	5' UTR	+	-0.838002	0.000415646	BTB domain containing 3 [Source:RGD Symbol%3BAcc:1311623]	GO:0048813,GO:0021987,GO:0005829,GO:0005634	dendrite morphogenesis|cerebral cortex development|cytosol|nucleus	-	-
Garnl3	-2.69	0.615	1.7e-09	3	12034461	12040972	126,122,	Exon (Garnl3-201/Garnl3, exon 33 of 34)	-	-0.644042	0.00077982	GTPase activating Rap/RanGAP domain-like 3 [Source:RGD Symbol%3BAcc:1564019]	GO:0005096,GO:0043547,GO:0051056	GTPase activator activity|positive regulation of GTPase activity|regulation of small GTPase mediated signal transduction	-	-
Ermn	-2.44	-0.97	0.001	3	44085772	44085972	200,	5' UTR	-	-0.877661	0.00786247	ermin [Source:RGD Symbol%3BAcc:1308367]	GO:0005856,GO:0033269,GO:0031344,GO:0043209,GO:0001763,GO:0008360,GO:0043025,GO:0033270,GO:0051015,GO:0030175,GO:0007015,GO:0005737,GO:0070062,GO:0005938	cytoskeleton|internode region of axon|regulation of cell projection organization|myelin sheath|morphogenesis of a branching structure|regulation of cell shape|neuronal cell body|paranode region of axon|actin filament binding|filopodium|actin filament organization|cytoplasm|extracellular exosome|cell cortex	-	-
Ccdc141	-3.22	-3.21	1.6e-08	3	63867030	63869637	113,37,	Exon (Ccdc141-201/Ccdc141, exon 23 of 24)	-	-0.922003	0.00318993	coiled-coil domain containing 141 [Source:RGD Symbol%3BAcc:1593250]	GO:0016021,GO:0005515,GO:0005737,GO:0005813,GO:0021799,GO:0051642	integral component of membrane|protein binding|cytoplasm|centrosome|cerebral cortex radially oriented cell migration|centrosome localization	-	-
Ccdc141	-4.04	-2.05	1.1e-07	3	63870084	63870333	249,	Exon (Ccdc141-201/Ccdc141, exon 23 of 24)	-	-0.922003	0.00318993	coiled-coil domain containing 141 [Source:RGD Symbol%3BAcc:1593250]	GO:0016021,GO:0005515,GO:0005737,GO:0005813,GO:0021799,GO:0051642	integral component of membrane|protein binding|cytoplasm|centrosome|cerebral cortex radially oriented cell migration|centrosome localization	-	-
Neurod1	-4.91	-2.79	2.8e-09	3	66415402	66415701	299,	Exon (Neurod1-201/Neurod1, exon 2 of 2)	-	-1.48573	0.0301573	neuronal differentiation 1 [Source:RGD Symbol%3BAcc:3165]	GO:0005634,GO:0005737,GO:0045944,GO:0021542,GO:0071333,GO:0045893,GO:0006913,GO:0042493,GO:0043065,GO:0045666,GO:0003690,GO:0045597,GO:0003682,GO:0021549,GO:0031018,GO:0048839,GO:0071156,GO:0035881,GO:0035883,GO:0060730,GO:2000675,GO:0003329,GO:0003326,GO:0048562,GO:0030902,GO:0070888,GO:0045165,GO:0023019,GO:0045664,GO:0046426,GO:0043010,GO:0009952,GO:0051091,GO:0006366,GO:0001077,GO:0000978,GO:…	nucleus|cytoplasm|positive regulation of transcription from RNA polymerase II promoter|dentate gyrus development|cellular response to glucose stimulus|positive regulation of transcription, DNA-templated|nucleocytoplasmic transport|response to drug|positive regulation of apoptotic process|positive regulation of neuron differentiation|double-stranded DNA binding|positive regulation of cell differen…	path:rno04950	Maturity onset diabetes of the young
Fjx1	-2.45	-0.539	3.2e-05	3	92288866	92289013	147,	3' UTR	-	-0.50913	0.00238253	four-jointed box kinase 1 [Source:RGD Symbol%3BAcc:1306113]	GO:0005615,GO:0007267,GO:0010842	extracellular space|cell-cell signaling|retina layer formation	-	-
Rrbp1	-3.68	-1.25	4e-13	3	138069845	138072404	113,87,	Exon (Rrbp1-201/Rrbp1, exon 7 of 24)	-	0.592879	0.000540401	ribosome binding protein 1 [Source:RGD Symbol%3BAcc:1306536]	GO:0006412,GO:0005840,GO:0015031,GO:0004872,GO:0030176,GO:0016020,GO:0005783,GO:0044822,GO:0001649	translation|ribosome|protein transport|receptor activity|integral component of endoplasmic reticulum membrane|membrane|endoplasmic reticulum|poly(A) RNA binding|osteoblast differentiation	path:rno04141	Protein processing in endoplasmic reticulum
Thbd	-2.76	1.69	0.00017	3	142751929	142752078	149,	3' UTR	-	1.35219	1.16845e-05	thrombomodulin [Source:RGD Symbol%3BAcc:621299]	GO:0003674,GO:0005615,GO:0007165,GO:0005509,GO:0005886,GO:0005887,GO:0032496,GO:0004888,GO:0051591,GO:0030195,GO:0010165,GO:0007565,GO:0005515,GO:0009986	molecular_function|extracellular space|signal transduction|calcium ion binding|plasma membrane|integral component of plasma membrane|response to lipopolysaccharide|transmembrane signaling receptor activity|response to cAMP|negative regulation of blood coagulation|response to X-ray|female pregnancy|protein binding|cell surface	path:rno04610,path:rno04933	Complement and coagulation cascades|AGE-RAGE signaling pathway in diabetic complications
Thbd	-3.34	1.08	2e-09	3	142782435	142782932	497,	3' UTR	-	1.35219	1.16845e-05	thrombomodulin [Source:RGD Symbol%3BAcc:621299]	GO:0003674,GO:0005615,GO:0007165,GO:0005509,GO:0005886,GO:0005887,GO:0032496,GO:0004888,GO:0051591,GO:0030195,GO:0010165,GO:0007565,GO:0005515,GO:0009986	molecular_function|extracellular space|signal transduction|calcium ion binding|plasma membrane|integral component of plasma membrane|response to lipopolysaccharide|transmembrane signaling receptor activity|response to cAMP|negative regulation of blood coagulation|response to X-ray|female pregnancy|protein binding|cell surface	path:rno04610,path:rno04933	Complement and coagulation cascades|AGE-RAGE signaling pathway in diabetic complications
Eva1a	-5.15	-0.719	0.0014	4	112822415	112822913	498,	3' UTR	+	-1.34677	0.0458911	eva-1 homolog A%2C regulator of programmed cell death [Source:RGD Symbol%3BAcc:1559797]	GO:0016021,GO:0008150,GO:0003674,GO:0005575,GO:0005886,GO:0043231	integral component of membrane|biological_process|molecular_function|cellular_component|plasma membrane|intracellular membrane-bounded organelle	-	-
Tnfrsf1a	-3.03	-0.861	6.3e-16	4	157876937	157877534	597,	3' UTR	+	1.05475	0.000301799	TNF receptor superfamily member 1A [Source:RGD Symbol%3BAcc:621237]	GO:0016021,GO:0006954,GO:0005031,GO:0006693,GO:0033209,GO:0050729,GO:0008630,GO:0045121,GO:0042742,GO:0006952,GO:0007166,GO:0019221,GO:0045944,GO:0005515,GO:0009986,GO:0005615,GO:0000139,GO:0043123,GO:0043235,GO:0050728,GO:0071260,GO:0090002,GO:1903140,GO:0042511	integral component of membrane|inflammatory response|tumor necrosis factor-activated receptor activity|prostaglandin metabolic process|tumor necrosis factor-mediated signaling pathway|positive regulation of inflammatory response|intrinsic apoptotic signaling pathway in response to DNA damage|membrane raft|defense response to bacterium|defense response|cell surface receptor signaling pathway|cytok…	path:rno04010,path:rno04064,path:rno04668,path:rno04071,path:rno04060,path:rno04210,path:rno04215,path:rno04920,path:rno04380,path:rno05010,path:rno05014,path:rno04932,path:rno04931,path:rno05152,path:rno05166,path:rno05164,path:rno05160,path:rno05168,path:rno05145,path:rno05142	MAPK signaling pathway|NF-kappa B signaling pathway|TNF signaling pathway|Sphingolipid signaling pathway|Cytokine-cytokine receptor interaction|Apoptosis|Apoptosis - multiple species|Adipocytokine signaling pathway|Osteoclast differentiation|Alzheimer's disease|Amyotrophic lateral sclerosis (ALS)|Non-alcoholic fatty liver disease (NAFLD)|Insulin resistance|Tuberculosis|HTLV-I infection|Influenza …
Sspn	-2.5	-1.72	2.6e-05	4	180321744	180321942	198,	3' UTR	+	-1.58886	0.000265503	sarcospan [Source:RGD Symbol%3BAcc:1559723]	GO:0005887,GO:0016010,GO:0030133	integral component of plasma membrane|dystrophin-associated glycoprotein complex|transport vesicle	-	-
Pclo	-3.21	-0.913	1.3e-07	4	16649750	16650451	701,	Exon (Pclo-203/Pclo, exon 5 of 24)	-	-0.506492	2.16882e-05	piccolo (presynaptic cytomatrix protein) [Source:RGD Symbol%3BAcc:69406]	GO:0048786,GO:0007416,GO:0005522,GO:0019933,GO:0014069,GO:0045202,GO:0017157,GO:0030073,GO:0007010,GO:0005515,GO:0005622,GO:0070062	presynaptic active zone|synapse assembly|profilin binding|cAMP-mediated signaling|postsynaptic density|synapse|regulation of exocytosis|insulin secretion|cytoskeleton organization|protein binding|intracellular|extracellular exosome	-	-
Pclo	-2.31	0.677	4.2e-08	4	17032786	17052740	837,713,	Exon (Pclo-203/Pclo, exon 5 of 24)	-	-0.506492	2.16882e-05	piccolo (presynaptic cytomatrix protein) [Source:RGD Symbol%3BAcc:69406]	GO:0048786,GO:0007416,GO:0005522,GO:0019933,GO:0014069,GO:0045202,GO:0017157,GO:0030073,GO:0007010,GO:0005515,GO:0005622,GO:0070062	presynaptic active zone|synapse assembly|profilin binding|cAMP-mediated signaling|postsynaptic density|synapse|regulation of exocytosis|insulin secretion|cytoskeleton organization|protein binding|intracellular|extracellular exosome	-	-
Pclo	-5.87	-0.627	4.2e-08	4	17052889	17058571	597,54,	Exon (Pclo-203/Pclo, exon 5 of 24)	-	-0.506492	2.16882e-05	piccolo (presynaptic cytomatrix protein) [Source:RGD Symbol%3BAcc:69406]	GO:0048786,GO:0007416,GO:0005522,GO:0019933,GO:0014069,GO:0045202,GO:0017157,GO:0030073,GO:0007010,GO:0005515,GO:0005622,GO:0070062	presynaptic active zone|synapse assembly|profilin binding|cAMP-mediated signaling|postsynaptic density|synapse|regulation of exocytosis|insulin secretion|cytoskeleton organization|protein binding|intracellular|extracellular exosome	-	-
Sema3a	-2.88	-0.515	0.00012	4	18178804	18180730	505,44,	3' UTR	-	-1.17792	0.000110663	semaphorin 3A [Source:RGD Symbol%3BAcc:3657]	GO:0005615,GO:0001755,GO:0030215,GO:0045499,GO:0048843,GO:0050919,GO:0071526,GO:0030425,GO:0030424,GO:0030517,GO:0006915,GO:0007411,GO:2001224,GO:0038191,GO:0021772,GO:2000020,GO:1903375,GO:1903045,GO:1902285,GO:1901166,GO:0097491,GO:0097490,GO:0061551,GO:0061549,GO:0060666,GO:0060385,GO:0048846,GO:0048841,GO:0036486,GO:0021828,GO:0021785,GO:0021675,GO:0021637,GO:0021612,GO:0008045,GO:0048813,GO:…	extracellular space|neural crest cell migration|semaphorin receptor binding|chemorepellent activity|negative regulation of axon extension involved in axon guidance|negative chemotaxis|semaphorin-plexin signaling pathway|dendrite|axon|negative regulation of axon extension|apoptotic process|axon guidance|positive regulation of neuron migration|neuropilin binding|olfactory bulb development|positive …	path:rno04360	Axon guidance
Tmem229a	-3.71	-1.57	4e-12	4	52348431	52348631	200,	3' UTR	-	-0.9305	2.09334e-06	transmembrane protein 229A [Source:RGD Symbol%3BAcc:1590212]	GO:0016021	integral component of membrane	-	-
Podxl	-2.65	1.65	2.5e-07	4	58839208	58839557	349,	Exon (Podxl-201/Podxl, exon 2 of 8)	-	0.547479	0.000571571	podocalyxin-like [Source:RGD Symbol%3BAcc:621878]	GO:0016021,GO:0005737,GO:0005515,GO:0007155,GO:0005886,GO:0030335,GO:0045121,GO:0030027,GO:0044297,GO:0003094,GO:0016477,GO:0016324,GO:0001726,GO:0032534,GO:0007162,GO:0031528,GO:0030175,GO:0022408,GO:0036057,GO:0072015,GO:0033634,GO:0072175,GO:0050900,GO:0005615,GO:0043231,GO:0070062,GO:0042995,GO:0022407	integral component of membrane|cytoplasm|protein binding|cell adhesion|plasma membrane|positive regulation of cell migration|membrane raft|lamellipodium|cell body|glomerular filtration|cell migration|apical plasma membrane|ruffle|regulation of microvillus assembly|negative regulation of cell adhesion|microvillus membrane|filopodium|negative regulation of cell-cell adhesion|slit diaphragm|glomerul…	-	-
Zfp467	-3.14	-0.811	8.7e-06	4	78069537	78069888	351,	3' UTR	-	-1.14746	0.00460487	zinc finger protein 467 [Source:RGD Symbol%3BAcc:1561603]	GO:0003676,GO:0046872,GO:0005634,GO:0006351,GO:0006355,GO:0003677,GO:0005515	nucleic acid binding|metal ion binding|nucleus|transcription, DNA-templated|regulation of transcription, DNA-templated|DNA binding|protein binding	-	-
Pcyox1	-2.71	0.568	2.5e-12	4	118187282	118188423	1141,	3' UTR	-	-0.519452	0.000761802	prenylcysteine oxidase 1 [Source:RGD Symbol%3BAcc:628652]	GO:0055114,GO:0005886,GO:0006821,GO:1902476,GO:0005764,GO:0005774,GO:0001735,GO:0030327,GO:0030328,GO:0008555,GO:0070062,GO:0034361	oxidation-reduction process|plasma membrane|chloride transport|chloride transmembrane transport|lysosome|vacuolar membrane|prenylcysteine oxidase activity|prenylated protein catabolic process|prenylcysteine catabolic process|chloride-transporting ATPase activity|extracellular exosome|very-low-density lipoprotein particle	path:rno00900	Terpenoid backbone biosynthesis
Mxd1	-2.23	1.66	1.9e-06	4	118451325	118451575	250,	3' UTR	-	0.699174	0.00254718	max dimerization protein 1 [Source:RGD Symbol%3BAcc:1564525]	GO:0046983,GO:0000122,GO:0000978,GO:0005515,GO:0001078	protein dimerization activity|negative regulation of transcription from RNA polymerase II promoter|RNA polymerase II core promoter proximal region sequence-specific DNA binding|protein binding|transcriptional repressor activity, RNA polymerase II core promoter proximal region sequence-specific binding	-	-
Mxd1	-5.26	-1.12	3.5e-10	4	118452719	118454277	1054,142,	3' UTR	-	0.699174	0.00254718	max dimerization protein 1 [Source:RGD Symbol%3BAcc:1564525]	GO:0046983,GO:0000122,GO:0000978,GO:0005515,GO:0001078	protein dimerization activity|negative regulation of transcription from RNA polymerase II promoter|RNA polymerase II core promoter proximal region sequence-specific DNA binding|protein binding|transcriptional repressor activity, RNA polymerase II core promoter proximal region sequence-specific binding	-	-
Ltbr	-4.83	-1.27	1.6e-15	4	157822888	157823630	742,	3' UTR	-	0.961061	0.0103747	lymphotoxin beta receptor [Source:RGD Symbol%3BAcc:1309448]	GO:0006955,GO:0006954,GO:0007275,GO:0042981,GO:0005887,GO:0032496,GO:0043410,GO:0005031,GO:0033209,GO:0042127,GO:0097190,GO:0031625,GO:0043123,GO:0005515,GO:0046330,GO:0042802,GO:0071260,GO:2001238,GO:0043011	immune response|inflammatory response|multicellular organismal development|regulation of apoptotic process|integral component of plasma membrane|response to lipopolysaccharide|positive regulation of MAPK cascade|tumor necrosis factor-activated receptor activity|tumor necrosis factor-mediated signaling pathway|regulation of cell proliferation|apoptotic signaling pathway|ubiquitin protein ligase bi…	path:rno04064,path:rno04066,path:rno04060,path:rno04672,path:rno05203,path:rno05166	NF-kappa B signaling pathway|HIF-1 signaling pathway|Cytokine-cytokine receptor interaction|Intestinal immune network for IgA production|Viral carcinogenesis|HTLV-I infection
Zfp189	-2.11	-2.3	0.00022	5	64789603	64789752	149,	5' UTR	+	0.606881	0.0352418	zinc finger protein 189 [Source:RGD Symbol%3BAcc:1306510]	GO:0006355,GO:0003676,GO:0046872,GO:0005622,GO:0003700,GO:0098792,GO:0098779,GO:0002230	regulation of transcription, DNA-templated|nucleic acid binding|metal ion binding|intracellular|transcription factor activity, sequence-specific DNA binding|xenophagy|mitophagy in response to mitochondrial depolarization|positive regulation of defense response to virus by host	-	-
Zfp189	-2.5	1.21	1.1e-06	5	64800117	64800415	298,	5' UTR	+	0.606881	0.0352418	zinc finger protein 189 [Source:RGD Symbol%3BAcc:1306510]	GO:0006355,GO:0003676,GO:0046872,GO:0005622,GO:0003700,GO:0098792,GO:0098779,GO:0002230	regulation of transcription, DNA-templated|nucleic acid binding|metal ion binding|intracellular|transcription factor activity, sequence-specific DNA binding|xenophagy|mitophagy in response to mitochondrial depolarization|positive regulation of defense response to virus by host	-	-
Tmem125	-2.46	1.41	7.9e-11	5	137371923	137372761	838,	5' UTR	+	-0.668018	0.00790921	transmembrane protein 125 [Source:MGI Symbol%3BAcc:MGI:1923409]	GO:0016021	integral component of membrane	-	-
Sh2d5	-2.07	0.811	2.5e-05	5	156625030	156625181	151,	3' UTR	+	0.719456	5.07843e-06	SH2 domain containing 5 [Source:RGD Symbol%3BAcc:1305952]	-	-	-	-
Lpar1	-4.34	1.06	1.6e-11	5	75603704	75604204	500,	Exon (Lpar1-201/Lpar1, exon 3 of 4)	-	-0.559159	0.00101021	lysophosphatidic acid receptor 1 [Source:RGD Symbol%3BAcc:620563]	GO:0005737,GO:0007186,GO:0008360,GO:0004930,GO:0005886,GO:0007420,GO:0005887,GO:0005768,GO:0009986,GO:0005543,GO:0043065,GO:0043197,GO:0043005,GO:0043025,GO:0030818,GO:0043410,GO:0051496,GO:0051482,GO:0043198,GO:0022008,GO:0001965,GO:0042552,GO:0021549,GO:0007193,GO:0010977,GO:0070915,GO:0060999,GO:0010942,GO:0014003,GO:0021554,GO:0071453,GO:0035025,GO:0007202,GO:0071673,GO:0022038,GO:1904566,GO:…	cytoplasm|G-protein coupled receptor signaling pathway|regulation of cell shape|G-protein coupled receptor activity|plasma membrane|brain development|integral component of plasma membrane|endosome|cell surface|phospholipid binding|positive regulation of apoptotic process|dendritic spine|neuron projection|neuronal cell body|negative regulation of cAMP biosynthetic process|positive regulation of MA…	path:rno04015,path:rno04072,path:rno04151,path:rno04080,path:rno04540,path:rno05200	Rap1 signaling pathway|Phospholipase D signaling pathway|PI3K-Akt signaling pathway|Neuroactive ligand-receptor interaction|Gap junction|Pathways in cancer
Tnc	-4.98	0.671	7.2e-08	5	79844918	79848054	126,1268,	Exon (Tnc-201/Tnc, exon 3 of 26)	-	1.4607	2.86463e-07	tenascin C [Source:RGD Symbol%3BAcc:621057]	GO:0003674,GO:0071300,GO:0005578,GO:0009612,GO:0042060,GO:0045471,GO:0071305,GO:0042475,GO:0031175,GO:0007162,GO:0060447,GO:0071774,GO:0071799,GO:0060739,GO:0014012,GO:0060740,GO:0005614,GO:0007528,GO:0005604,GO:0008284,GO:0010628,GO:0031012,GO:0005576,GO:0005615,GO:0016020,GO:0005925,GO:0009611,GO:0045545,GO:0001649	molecular_function|cellular response to retinoic acid|proteinaceous extracellular matrix|response to mechanical stimulus|wound healing|response to ethanol|cellular response to vitamin D|odontogenesis of dentin-containing tooth|neuron projection development|negative regulation of cell adhesion|bud outgrowth involved in lung branching|response to fibroblast growth factor|cellular response to prosta…	path:rno04151,path:rno04512,path:rno04510,path:rno05206	PI3K-Akt signaling pathway|ECM-receptor interaction|Focal adhesion|MicroRNAs in cancer
Ptprd	-4.87	-1.17	0.0003	5	93010821	93011222	401,	Exon (Ptprd-201/Ptprd, exon 17 of 37)	-	-0.595	0.000134563	protein tyrosine phosphatase%2C receptor type%2C D [Source:RGD Symbol%3BAcc:1561090]	GO:0016021,GO:0004725,GO:0035335,GO:0005515,GO:0070062	integral component of membrane|protein tyrosine phosphatase activity|peptidyl-tyrosine dephosphorylation|protein binding|extracellular exosome	-	-
Zmpste24	-2.41	-1.23	7.9e-16	5	140015141	140015391	250,	5' UTR	-	0.532043	0.0445225	zinc metallopeptidase STE24 [Source:RGD Symbol%3BAcc:1305570]	GO:0016021,GO:0008150,GO:0003674,GO:0005575,GO:0071586,GO:0016020,GO:0070062,GO:0004222,GO:0006998,GO:0030327	integral component of membrane|biological_process|molecular_function|cellular_component|CAAX-box protein processing|membrane|extracellular exosome|metalloendopeptidase activity|nuclear envelope organization|prenylated protein catabolic process	path:rno00900	Terpenoid backbone biosynthesis
Zfp593	-4.24	1.49	4.7e-09	5	152463403	152463698	295,	3' UTR	-	1.1221	6.75246e-05	zinc finger protein 593 [Source:RGD Symbol%3BAcc:1310179]	GO:0005634,GO:0046872,GO:0005730,GO:0098779,GO:0005515	nucleus|metal ion binding|nucleolus|mitophagy in response to mitochondrial depolarization|protein binding	-	-
Man1c1	-2.7	-1.2	5.4e-09	5	152919798	152919947	149,	Exon (Man1c1-201/Man1c1, exon 1 of 12)	-	0.553902	0.00355982	mannosidase%2C alpha%2C class 1C%2C member 1 [Source:RGD Symbol%3BAcc:1309672]	GO:0016021,GO:0005509,GO:0000139,GO:0005783,GO:0004571,GO:0006491,GO:0070062	integral component of membrane|calcium ion binding|Golgi membrane|endoplasmic reticulum|mannosyl-oligosaccharide 1,2-alpha-mannosidase activity|N-glycan processing|extracellular exosome	path:rno00510,path:rno04141	N-Glycan biosynthesis|Protein processing in endoplasmic reticulum
Man1c1	-2.35	-1.52	5.4e-09	5	152920095	152920343	248,	Exon (Man1c1-201/Man1c1, exon 1 of 12)	-	0.553902	0.00355982	mannosidase%2C alpha%2C class 1C%2C member 1 [Source:RGD Symbol%3BAcc:1309672]	GO:0016021,GO:0005509,GO:0000139,GO:0005783,GO:0004571,GO:0006491,GO:0070062	integral component of membrane|calcium ion binding|Golgi membrane|endoplasmic reticulum|mannosyl-oligosaccharide 1,2-alpha-mannosidase activity|N-glycan processing|extracellular exosome	path:rno00510,path:rno04141	N-Glycan biosynthesis|Protein processing in endoplasmic reticulum
Cptp	-3.72	2.3	1.8e-09	5	173318115	173318264	149,	5' UTR	-	-0.697025	0.00875883	ceramide-1-phosphate transfer protein [Source:RGD Symbol%3BAcc:1359656]	GO:0005829,GO:0005886,GO:0005794,GO:0005543,GO:0005548,GO:0010008,GO:0017089,GO:0046836,GO:0051861,GO:0005640,GO:1902387,GO:1902388,GO:1902389,GO:0005634,GO:0005737,GO:0005730	cytosol|plasma membrane|Golgi apparatus|phospholipid binding|phospholipid transporter activity|endosome membrane|glycolipid transporter activity|glycolipid transport|glycolipid binding|nuclear outer membrane|ceramide 1-phosphate binding|ceramide 1-phosphate transporter activity|ceramide 1-phosphate transport|nucleus|cytoplasm|nucleolus	-	-
Tmem125	-2.49	-1.23	1.3e-06	5	137371073	137371223	150,	5' UTR	-	-0.668018	0.00790921	transmembrane protein 125 [Source:MGI Symbol%3BAcc:MGI:1923409]	GO:0016021	integral component of membrane	-	-
Tmem125	-2.78	0.848	1.3e-06	5	137371322	137372993	1341,102,	5' UTR	-	-0.668018	0.00790921	transmembrane protein 125 [Source:MGI Symbol%3BAcc:MGI:1923409]	GO:0016021	integral component of membrane	-	-
Tmem178a	-2.6	0.716	1.3e-19	6	3715196	3715833	637,	3' UTR	+	-0.547284	0.00531558	transmembrane protein 178A [Source:RGD Symbol%3BAcc:1303057]	GO:0016021	integral component of membrane	-	-
Abhd1	-2.14	1.37	2.8e-07	6	26787376	26787824	448,	3' UTR	+	-0.816002	0.0288301	abhydrolase domain containing 1 [Source:RGD Symbol%3BAcc:1310988]	GO:0016021,GO:0008152,GO:0008150,GO:0003674,GO:0005575,GO:0052689,GO:0005515	integral component of membrane|metabolic process|biological_process|molecular_function|cellular_component|carboxylic ester hydrolase activity|protein binding	-	-
Dock4	-2.08	0.753	4e-13	6	60782208	60782506	298,	Exon (Dock4-201/Dock4, exon 56 of 56)	+	-0.541205	0.00202698	dedicator of cytokinesis 4 [Source:RGD Symbol%3BAcc:1561724]	GO:0007264,GO:0043547,GO:0005085,GO:0032421,GO:0032420,GO:0016020,GO:0060326,GO:0005096,GO:0005829,GO:0005515,GO:0030971,GO:0030165,GO:0014911,GO:0048365,GO:1904694,GO:0005622	small GTPase mediated signal transduction|positive regulation of GTPase activity|guanyl-nucleotide exchange factor activity|stereocilium bundle|stereocilium|membrane|cell chemotaxis|GTPase activator activity|cytosol|protein binding|receptor tyrosine kinase binding|PDZ domain binding|positive regulation of smooth muscle cell migration|Rac GTPase binding|negative regulation of vascular smooth muscl…	-	-
Lrfn5	-4.12	0.706	1e-06	6	83425874	83432123	595,44,8,	Exon (Lrfn5-201/Lrfn5, exon 4 of 6)	+	-1.11982	1.44308e-05	leucine rich repeat and fibronectin type III domain containing 5 [Source:RGD Symbol%3BAcc:1309357]	GO:0016021,GO:0009986	integral component of membrane|cell surface	-	-
Plekhg3	-3.52	1.95	3.6e-08	6	99653030	99653578	548,	Exon (Plekhg3-201/Plekhg3, exon 17 of 18)	+	-0.521643	0.00560705	pleckstrin homology and RhoGEF domain containing G3 [Source:RGD Symbol%3BAcc:1308089]	GO:0043547,GO:0005089,GO:0035023	positive regulation of GTPase activity|Rho guanyl-nucleotide exchange factor activity|regulation of Rho protein signal transduction	-	-
Cdc42ep3	-3.5	-0.861	2.2e-05	6	1923085	1924110	1025,	5' UTR	-	0.763297	0.0160539	CDC42 effector protein 3 [Source:RGD Symbol%3BAcc:1305858]	GO:0005737,GO:0008360,GO:0005886,GO:0005856,GO:0005096,GO:0043547,GO:0007266,GO:0031274,GO:0017049,GO:0030838,GO:0005515,GO:0015629	cytoplasm|regulation of cell shape|plasma membrane|cytoskeleton|GTPase activator activity|positive regulation of GTPase activity|Rho protein signal transduction|positive regulation of pseudopodium assembly|GTP-Rho binding|positive regulation of actin filament polymerization|protein binding|actin cytoskeleton	-	-
Cyp1b1	-3.05	2.31	1.8e-07	6	2311532	2311731	199,	Exon (Cyp1b1-203/Cyp1b1, exon 1 of 1)	-	1.0902	0.000574666	cytochrome P450%2C family 1%2C subfamily b%2C polypeptide 1 [Source:RGD Symbol%3BAcc:2460]	GO:0055114,GO:0005506,GO:0043231,GO:0004497,GO:0020037,GO:0016705,GO:0016021,GO:0046466,GO:0071603,GO:0042574,GO:0008210,GO:0033629,GO:0061304,GO:0006725,GO:0002930,GO:0046427,GO:0061298,GO:0009404,GO:0008631,GO:0010575,GO:2000377,GO:0043542,GO:0009636,GO:0006809,GO:0048514,GO:0042572,GO:0045766,GO:0030199,GO:0019369,GO:0032088,GO:0043065,GO:0070301,GO:0030336,GO:0001525,GO:0016712,GO:0007155,GO:…	oxidation-reduction process|iron ion binding|intracellular membrane-bounded organelle|monooxygenase activity|heme binding|oxidoreductase activity, acting on paired donors, with incorporation or reduction of molecular oxygen|integral component of membrane|membrane lipid catabolic process|endothelial cell-cell adhesion|retinal metabolic process|estrogen metabolic process|negative regulation of cell…	path:rno00140,path:rno00380,path:rno00980,path:rno04913,path:rno05206,path:rno05204	Steroid hormone biosynthesis|Tryptophan metabolism|Metabolism of xenobiotics by cytochrome P450|Ovarian Steroidogenesis|MicroRNAs in cancer|Chemical carcinogenesis
Abhd1	-3.23	1.5	7.9e-11	6	26787391	26787889	498,	3' UTR	-	-0.816002	0.0288301	abhydrolase domain containing 1 [Source:RGD Symbol%3BAcc:1310988]	GO:0016021,GO:0008152,GO:0008150,GO:0003674,GO:0005575,GO:0052689,GO:0005515	integral component of membrane|metabolic process|biological_process|molecular_function|cellular_component|carboxylic ester hydrolase activity|protein binding	-	-
Dnajb9	-3.68	0.566	4e-12	6	64168300	64170151	102,197,	5' UTR	-	0.835545	0.0212351	DnaJ heat shock protein family (Hsp40) member B9 [Source:RGD Symbol%3BAcc:3070]	GO:0005737,GO:0005783,GO:0030433,GO:0005730,GO:0005788,GO:0005515,GO:0070062,GO:0051787	cytoplasm|endoplasmic reticulum|ER-associated ubiquitin-dependent protein catabolic process|nucleolus|endoplasmic reticulum lumen|protein binding|extracellular exosome|misfolded protein binding	-	-
Nova1	-3.36	1.57	1.1e-08	6	66966155	66984321	424,72,4,	Exon (Nova1-202/Nova1, exon 3 of 4)	-	-0.88935	0.00341428	NOVA alternative splicing regulator 1 [Source:RGD Symbol%3BAcc:621345]	GO:0003723,GO:0021510,GO:0050684,GO:0051252,GO:0003729,GO:0000398,GO:0005634,GO:0005730,GO:0043231,GO:0044822	RNA binding|spinal cord development|regulation of mRNA processing|regulation of RNA metabolic process|mRNA binding|mRNA splicing, via spliceosome|nucleus|nucleolus|intracellular membrane-bounded organelle|poly(A) RNA binding	-	-
Baz1a	-3.35	1.37	3.5e-06	6	75798109	75800459	250,148,	Exon (Baz1a-201/Baz1a, exon 22 of 26)	-	1.5607	2.48206e-07	bromodomain adjacent to zinc finger domain%2C 1A [Source:RGD Symbol%3BAcc:1306199]	GO:0008270,GO:0008150,GO:0003674,GO:0005575,GO:0006261,GO:0005515,GO:0008623	zinc ion binding|biological_process|molecular_function|cellular_component|DNA-dependent DNA replication|protein binding|CHRAC	-	-
Elmsan1	-3.41	-1.63	3.2e-05	6	107657819	107658019	200,	Exon (Elmsan1-202/Elmsan1, exon 1 of 12)	-	0.520274	0.0048871	ELM2 and Myb/SANT domain containing 1 [Source:RGD Symbol%3BAcc:1306119]	GO:0005634,GO:0003677,GO:0046872,GO:0005654	nucleus|DNA binding|metal ion binding|nucleoplasm	-	-
Kcnk10	-3.23	2.42	0.0011	6	122420080	122420278	198,	3' UTR	-	1.00015	0.0162264	potassium two pore domain channel subfamily K member 10 [Source:RGD Symbol%3BAcc:619732]	GO:0005886,GO:0005887,GO:0071805,GO:0005267,GO:0034765,GO:0007613,GO:0005244,GO:0022841,GO:0030322	plasma membrane|integral component of plasma membrane|potassium ion transmembrane transport|potassium channel activity|regulation of ion transmembrane transport|memory|voltage-gated ion channel activity|potassium ion leak channel activity|stabilization of membrane potential	path:rno04971	Gastric acid secretion
Phlda1	-2.22	-0.783	7.1e-08	7	54248046	54248292	246,	Exon (Phlda1-201/Phlda1, exon 1 of 2)	+	1.11624	2.62801e-08	pleckstrin homology-like domain%2C family A%2C member 1 [Source:RGD Symbol%3BAcc:3836]	GO:0043065,GO:0021879,GO:0045210,GO:0005515	positive regulation of apoptotic process|forebrain neuron differentiation|FasL biosynthetic process|protein binding	-	-
Hsf1	-2.78	-1.79	0.00025	7	117564639	117565084	445,	3' UTR	+	0.513914	0.0290616	heat shock transcription factor 1 [Source:RGD Symbol%3BAcc:620913]	GO:0006355,GO:0006952,GO:0032720,GO:0060136,GO:0007143,GO:0045120,GO:0040018,GO:0001892,GO:0000979,GO:0001701,GO:0032496,GO:0009408,GO:0008285,GO:0003682,GO:0007283,GO:0043234,GO:0003677,GO:0043565,GO:0006468,GO:0005634,GO:0005737,GO:0005654,GO:0000122,GO:0045944,GO:0000978,GO:0005515,GO:0001078,GO:0034605,GO:0009299,GO:0001162	regulation of transcription, DNA-templated|defense response|negative regulation of tumor necrosis factor production|embryonic process involved in female pregnancy|female meiotic division|pronucleus|positive regulation of multicellular organism growth|embryonic placenta development|RNA polymerase II core promoter sequence-specific DNA binding|in utero embryonic development|response to lipopolysacc…	-	-
Csf2rb	-2.24	-1.32	5.6e-06	7	119567911	119568776	192,555,	3' UTR	+	1.3679	9.84941e-12	colony stimulating factor 2 receptor beta common subunit [Source:RGD Symbol%3BAcc:620189]	GO:0016021,GO:0019221,GO:0004896,GO:0005515	integral component of membrane|cytokine-mediated signaling pathway|cytokine receptor activity|protein binding	path:rno04630,path:rno04060,path:rno04210	Jak-STAT signaling pathway|Cytokine-cytokine receptor interaction|Apoptosis
Abcd2	-4.58	-1.14	7.2e-10	7	132342323	132343020	697,	5' UTR	-	-0.891586	1.27116e-05	ATP binding cassette subfamily D member 2 [Source:RGD Symbol%3BAcc:69244]	GO:0016021,GO:0005524,GO:0055085,GO:0042626,GO:0043231,GO:0005515,GO:0005777,GO:0006635,GO:0042803,GO:0000038,GO:0042760,GO:0032000	integral component of membrane|ATP binding|transmembrane transport|ATPase activity, coupled to transmembrane movement of substances|intracellular membrane-bounded organelle|protein binding|peroxisome|fatty acid beta-oxidation|protein homodimerization activity|very long-chain fatty acid metabolic process|very long-chain fatty acid catabolic process|positive regulation of fatty acid beta-oxidation	path:rno02010,path:rno04146	ABC transporters|Peroxisome
Galnt6	-3.51	-2.08	0.00049	7	142347905	142348305	400,	5' UTR	-	0.690595	0.00563631	polypeptide N-acetylgalactosaminyltransferase 6 [Source:RGD Symbol%3BAcc:2319726]	GO:0016021,GO:0006486,GO:0000139,GO:0016757,GO:0030246,GO:0005794,GO:0048471,GO:0004653	integral component of membrane|protein glycosylation|Golgi membrane|transferase activity, transferring glycosyl groups|carbohydrate binding|Golgi apparatus|perinuclear region of cytoplasm|polypeptide N-acetylgalactosaminyltransferase activity	path:rno00512	Mucin type O-glycan biosynthesis
Gucy1a2	-2.73	-1.27	0.0081	8	899675	899924	249,	3' UTR	+	-0.732169	0.00368639	guanylate cyclase 1 soluble subunit alpha 2 [Source:RGD Symbol%3BAcc:621655]	GO:0005515,GO:0005829,GO:0005525,GO:0046982,GO:0007165,GO:0035556,GO:0005886,GO:0020037,GO:0004383,GO:0006182,GO:0008074,GO:0030828	protein binding|cytosol|GTP binding|protein heterodimerization activity|signal transduction|intracellular signal transduction|plasma membrane|heme binding|guanylate cyclase activity|cGMP biosynthetic process|guanylate cyclase complex, soluble|positive regulation of cGMP biosynthetic process	path:rno00230,path:rno04022,path:rno04540,path:rno04611,path:rno04921,path:rno04924,path:rno04270,path:rno04970,path:rno04730,path:rno04713	Purine metabolism|cGMP - PKG signaling pathway|Gap junction|Platelet activation|Oxytocin signaling pathway|Renin secretion|Vascular smooth muscle contraction|Salivary secretion|Long-term depression|Circadian entrainment
Trpc6	-6.62	-1.5	3.2e-12	8	6872050	6872448	398,	Exon (Trpc6-201/Trpc6, exon 2 of 13)	+	0.961214	0.00100272	transient receptor potential cation channel%2C subfamily C%2C member 6 [Source:RGD Symbol%3BAcc:619788]	GO:0005515,GO:0005886,GO:0005887,GO:0003779,GO:0005262,GO:0070588,GO:0007568,GO:0070301,GO:0071456,GO:0050774,GO:0005261,GO:0007204,GO:0045666,GO:0042805,GO:0030276,GO:0051117,GO:0030182,GO:0006828,GO:0015279,GO:0070679,GO:0010800,GO:0036057,GO:0005216,GO:0005829,GO:0005737,GO:0016020,GO:0051928,GO:0032414,GO:0016021	protein binding|plasma membrane|integral component of plasma membrane|actin binding|calcium channel activity|calcium ion transmembrane transport|aging|cellular response to hydrogen peroxide|cellular response to hypoxia|negative regulation of dendrite morphogenesis|cation channel activity|positive regulation of cytosolic calcium ion concentration|positive regulation of neuron differentiation|actin…	path:rno04022,path:rno04360	cGMP - PKG signaling pathway|Axon guidance
Slc9a9	-2.45	-1.16	4.5e-06	8	103021029	103021577	548,	3' UTR	+	-0.669023	0.0266996	solute carrier family 9 member A9 [Source:RGD Symbol%3BAcc:1560736]	GO:0016021,GO:0035725,GO:1902600,GO:0006885,GO:0015385,GO:0005515,GO:0055037	integral component of membrane|sodium ion transmembrane transport|hydrogen ion transmembrane transport|regulation of pH|sodium:proton antiporter activity|protein binding|recycling endosome	-	-
Rrp9	-2.95	-1.08	2.4e-08	8	115179991	115185143	46,83,110,68,42,1,	Exon (Rrp9-201/Rrp9, exon 1 of 15)	+	0.752983	0.00201024	ribosomal RNA processing 9%2C U3 small nucleolar RNA binding protein [Source:RGD Symbol%3BAcc:1307881]	GO:0006364,GO:0030515,GO:0032040,GO:0005634,GO:0005730,GO:0044822,GO:0031428,GO:0034511	rRNA processing|snoRNA binding|small-subunit processome|nucleus|nucleolus|poly(A) RNA binding|box C/D snoRNP complex|U3 snoRNA binding	-	-
Cish	-2.1	0.698	3.5e-09	8	116058197	116058694	497,	3' UTR	+	0.892271	0.0411202	cytokine inducible SH2-containing protein [Source:RGD Symbol%3BAcc:69261]	GO:0005737,GO:0016567,GO:0035556,GO:0019221,GO:0004860,GO:0006469,GO:0046426,GO:0046627,GO:1904030,GO:0007205,GO:0005515,GO:0005886	cytoplasm|protein ubiquitination|intracellular signal transduction|cytokine-mediated signaling pathway|protein kinase inhibitor activity|negative regulation of protein kinase activity|negative regulation of JAK-STAT cascade|negative regulation of insulin receptor signaling pathway|negative regulation of cyclin-dependent protein kinase activity|protein kinase C-activating G-protein coupled recepto…	path:rno04630,path:rno04917	Jak-STAT signaling pathway|Prolactin signaling pathway
Pknox2	-2.26	1.07	6.3e-11	8	39362216	39363215	999,	3' UTR	-	-0.62884	0.00109317	PBX/knotted 1 homeobox 2 [Source:RGD Symbol%3BAcc:1590611]	GO:0005634,GO:0003785,GO:0051015,GO:0000977,GO:0015629,GO:0006357,GO:0015630,GO:0003677,GO:0043565,GO:0005737,GO:0006355	nucleus|actin monomer binding|actin filament binding|RNA polymerase II regulatory region sequence-specific DNA binding|actin cytoskeleton|regulation of transcription from RNA polymerase II promoter|microtubule cytoskeleton|DNA binding|sequence-specific DNA binding|cytoplasm|regulation of transcription, DNA-templated	-	-
Rnf214	-2.06	0.68	6.3e-05	8	50170782	50193112	76,89,97,140,141,60,92,	Exon (Rnf214-201/Rnf214, exon 3 of 15)	-	-0.527385	0.0177577	ring finger protein 214 [Source:RGD Symbol%3BAcc:1307500]	GO:0008270	zinc ion binding	-	-
Col12a1	-3.22	2.18	0.0043	8	87132223	87132424	201,	Exon (Col12a1-201/Col12a1, exon 13 of 66)	-	0.781005	0.00201113	collagen type XII alpha 1 chain [Source:RGD Symbol%3BAcc:2374]	GO:0005578,GO:0005615,GO:0031012,GO:0070062,GO:1903561,GO:0035987	proteinaceous extracellular matrix|extracellular space|extracellular matrix|extracellular exosome|extracellular vesicle|endodermal cell differentiation	path:rno04974	Protein digestion and absorption
Mapkapk3	-2.18	1.89	0.0019	8	116019030	116020751	11,65,74,	Exon (Mapkapk3-201/Mapkapk3, exon 3 of 11)	-	0.642119	0.0165945	mitogen-activated protein kinase-activated protein kinase 3 [Source:RGD Symbol%3BAcc:1304980]	GO:0005737,GO:0005524,GO:0004674,GO:0046777,GO:0004871,GO:0005516,GO:0032496,GO:0007166,GO:0034097,GO:0018105,GO:0000165,GO:0004683,GO:0009931,GO:0051019,GO:0002224,GO:0044351,GO:0005654,GO:0005515	cytoplasm|ATP binding|protein serine/threonine kinase activity|protein autophosphorylation|signal transducer activity|calmodulin binding|response to lipopolysaccharide|cell surface receptor signaling pathway|response to cytokine|peptidyl-serine phosphorylation|MAPK cascade|calmodulin-dependent protein kinase activity|calcium-dependent protein serine/threonine kinase activity|mitogen-activated pro…	path:rno04010,path:rno04370	MAPK signaling pathway|VEGF signaling pathway
Srf	-2.6	-1.09	7.6e-08	9	16744999	16745198	199,	3' UTR	+	0.632568	2.94939e-05	serum response factor [Source:RGD Symbol%3BAcc:1559787]	GO:0005634,GO:0005515,GO:0043565,GO:0071333,GO:0045893,GO:0008285,GO:0007616,GO:0042826,GO:0030336,GO:0046016,GO:0003700,GO:0008134,GO:0045944,GO:0006366,GO:0042803,GO:0001666,GO:0010735,GO:0045987,GO:0045597,GO:0051091,GO:0001077,GO:0002042,GO:0090398,GO:0003257,GO:0034097,GO:0001829,GO:0009725,GO:0010736,GO:0060261,GO:1900222,GO:0000983,GO:0005737,GO:0006355,GO:0003677,GO:0000790,GO:0003682,GO:…	nucleus|protein binding|sequence-specific DNA binding|cellular response to glucose stimulus|positive regulation of transcription, DNA-templated|negative regulation of cell proliferation|long-term memory|histone deacetylase binding|negative regulation of cell migration|positive regulation of transcription by glucose|transcription factor activity, sequence-specific DNA binding|transcription factor …	path:rno04010,path:rno04022,path:rno05203,path:rno05166	MAPK signaling pathway|cGMP - PKG signaling pathway|Viral carcinogenesis|HTLV-I infection
Ebi3	-2.36	0.659	9.8e-09	9	11110969	11111762	310,124,	3' UTR	-	1.53577	0.0399759	Epstein-Barr virus induced 3 [Source:RGD Symbol%3BAcc:1589467]	GO:0016020,GO:0019221,GO:0004896,GO:0045523,GO:0042098,GO:0005515	membrane|cytokine-mediated signaling pathway|cytokine receptor activity|interleukin-27 receptor binding|T cell proliferation|protein binding	-	-
Adgrf5	-5.57	-2.18	8.3e-06	9	20091247	20091597	350,	3' UTR	-	-0.835425	1.42418e-05	adhesion G protein-coupled receptor F5 [Source:RGD Symbol%3BAcc:621679]	GO:0016021,GO:0007186,GO:0004930,GO:0007166,GO:0071073,GO:0043031,GO:0019216,GO:0043129,GO:0006112,GO:0045177,GO:0045444,GO:0042593,GO:0031410,GO:0009986,GO:0005886	integral component of membrane|G-protein coupled receptor signaling pathway|G-protein coupled receptor activity|cell surface receptor signaling pathway|positive regulation of phospholipid biosynthetic process|negative regulation of macrophage activation|regulation of lipid metabolic process|surfactant homeostasis|energy reserve metabolic process|apical part of cell|fat cell differentiation|glucos…	-	-
Adgrf5	-2.48	2.48	0.0034	9	20099942	20100391	449,	3' UTR	-	-0.835425	1.42418e-05	adhesion G protein-coupled receptor F5 [Source:RGD Symbol%3BAcc:621679]	GO:0016021,GO:0007186,GO:0004930,GO:0007166,GO:0071073,GO:0043031,GO:0019216,GO:0043129,GO:0006112,GO:0045177,GO:0045444,GO:0042593,GO:0031410,GO:0009986,GO:0005886	integral component of membrane|G-protein coupled receptor signaling pathway|G-protein coupled receptor activity|cell surface receptor signaling pathway|positive regulation of phospholipid biosynthetic process|negative regulation of macrophage activation|regulation of lipid metabolic process|surfactant homeostasis|energy reserve metabolic process|apical part of cell|fat cell differentiation|glucos…	-	-
Imp4	-3.89	-1.78	1e-11	9	37770058	37770507	449,	3' UTR	-	0.553544	0.00889373	IMP4%2C U3 small nucleolar ribonucleoprotein [Source:RGD Symbol%3BAcc:1308463]	GO:0006364,GO:0030515,GO:0032040,GO:0005730,GO:0034457,GO:0042134,GO:0005515	rRNA processing|snoRNA binding|small-subunit processome|nucleolus|Mpp10 complex|rRNA primary transcript binding|protein binding	path:rno03008	Ribosome biogenesis in eukaryotes
Slc16a14	-2.99	0.827	2.5e-12	9	92511638	92512185	547,	Exon (Slc16a14-202/Slc16a14, exon 3 of 4)	-	0.657974	0.00341633	solute carrier family 16%2C member 14 [Source:RGD Symbol%3BAcc:1309675]	GO:0016021,GO:0034220,GO:0008028,GO:0015718	integral component of membrane|ion transmembrane transport|monocarboxylic acid transmembrane transporter activity|monocarboxylic acid transport	-	-
Igtp	-4.54	1.7	7.1e-08	10	43652447	43652993	546,	Exon (Igtp-201/Igtp, exon 19 of 19)	+	1.54727	1.93312e-06	interferon gamma induced GTPase [Source:RGD Symbol%3BAcc:1306896]	GO:0005525,GO:0016020,GO:0016021	GTP binding|membrane|integral component of membrane	-	-
Nlrp3	-4.87	4.64	0.0001	10	45898965	45899165	200,	Exon (Nlrp3-201/Nlrp3, exon 3 of 9)	+	1.1737	0.0094922	NLR family%2C pyrin domain containing 3 [Source:RGD Symbol%3BAcc:1308314]	GO:0005524,GO:0008150,GO:0003674,GO:0005575,GO:2000321,GO:0050701,GO:0044546,GO:0032621,GO:2000553,GO:0032754,GO:0045630,GO:0032736,GO:0002830,GO:0050718,GO:0050727,GO:0032753,GO:0032611,GO:0006919,GO:0008134,GO:0051607,GO:0045944,GO:0005515,GO:0043565,GO:0005634,GO:0005737,GO:0006954,GO:0051092,GO:0032088,GO:0050728,GO:0071222,GO:0043280,GO:0042347,GO:0002674,GO:0050713,GO:0072559	ATP binding|biological_process|molecular_function|cellular_component|positive regulation of T-helper 17 cell differentiation|interleukin-1 secretion|NLRP3 inflammasome complex assembly|interleukin-18 production|positive regulation of T-helper 2 cell cytokine production|positive regulation of interleukin-5 production|positive regulation of T-helper 2 cell differentiation|positive regulation of int…	path:rno04621,path:rno05133,path:rno05164	NOD-like receptor signaling pathway|Pertussis|Influenza A
Mybbp1a	-3.09	-1.76	4.2e-07	10	59006968	59007432	9,153,138,	Exon (Mybbp1a-201/Mybbp1a, exon 16 of 26)	+	0.507371	0.00607816	MYB binding protein 1a [Source:RGD Symbol%3BAcc:62062]	GO:0005634,GO:0005737,GO:0043565,GO:0006351,GO:0006913,GO:0032922,GO:0003887,GO:0071897,GO:0045892,GO:0003714,GO:0005730,GO:0001047,GO:0042564,GO:0022904,GO:0005515,GO:0043231,GO:0016020,GO:0044822,GO:0071158,GO:0042149,GO:0072332,GO:0001649,GO:2000210	nucleus|cytoplasm|sequence-specific DNA binding|transcription, DNA-templated|nucleocytoplasmic transport|circadian regulation of gene expression|DNA-directed DNA polymerase activity|DNA biosynthetic process|negative regulation of transcription, DNA-templated|transcription corepressor activity|nucleolus|core promoter binding|NLS-dependent protein nuclear import complex|respiratory electron transpo…	-	-
Mrm3	-3.79	-2.18	2.1e-05	10	64398387	64398535	148,	Exon (Mrm3-201/Mrm3, exon 1 of 4)	+	0.807449	0.0400497	mitochondrial rRNA methyltransferase 3 [Source:RGD Symbol%3BAcc:1309077]	GO:0008168,GO:0003723,GO:0006396,GO:0005739,GO:0001510,GO:0008173,GO:0005515,GO:0044822	methyltransferase activity|RNA binding|RNA processing|mitochondrion|RNA methylation|RNA methyltransferase activity|protein binding|poly(A) RNA binding	-	-
Tlcd1	-3.92	-1.02	0.00018	10	65440411	65440861	450,	3' UTR	+	-1.32925	0.00820095	TLC domain containing 1 [Source:RGD Symbol%3BAcc:1359195]	GO:0016021,GO:0005886	integral component of membrane|plasma membrane	-	-
Slfn4	-7.21	1.81	6.3e-09	10	70428465	70428814	349,	5' UTR	+	3.61653	0.000304412	schlafen 4 [Source:RGD Symbol%3BAcc:620455]	GO:0016021,GO:0005524	integral component of membrane|ATP binding	-	-
Slfn4	-2.31	0.962	2.6e-06	10	70429559	70429709	150,	5' UTR	+	3.61653	0.000304412	schlafen 4 [Source:RGD Symbol%3BAcc:620455]	GO:0016021,GO:0005524	integral component of membrane|ATP binding	-	-
Slfn4	-7.35	0.916	2.6e-06	10	70430602	70433218	79,111,259,	5' UTR	+	3.61653	0.000304412	schlafen 4 [Source:RGD Symbol%3BAcc:620455]	GO:0016021,GO:0005524	integral component of membrane|ATP binding	-	-
Aldh3a2	-5.56	-0.604	1.1e-10	10	47525792	47526092	300,	3' UTR	-	-0.629386	0.00286035	aldehyde dehydrogenase 3 family%2C member A2 [Source:RGD Symbol%3BAcc:61866]	GO:0016021,GO:0005634,GO:0005829,GO:0055114,GO:0004029,GO:0000302,GO:0004028,GO:0042406,GO:0046292,GO:0004030,GO:0005743,GO:0005783,GO:0005739,GO:0043231,GO:0008544,GO:0005777,GO:0070062,GO:0007422,GO:0007417,GO:0006081,GO:0006714,GO:0033306,GO:0046577,GO:0050061,GO:0052814	integral component of membrane|nucleus|cytosol|oxidation-reduction process|aldehyde dehydrogenase (NAD) activity|response to reactive oxygen species|3-chloroallyl aldehyde dehydrogenase activity|extrinsic component of endoplasmic reticulum membrane|formaldehyde metabolic process|aldehyde dehydrogenase [NAD(P)+] activity|mitochondrial inner membrane|endoplasmic reticulum|mitochondrion|intracellula…	path:rno00010,path:rno00040,path:rno00053,path:rno00620,path:rno00071,path:rno00561,path:rno00280,path:rno00310,path:rno00330,path:rno00340,path:rno00380,path:rno00410	Glycolysis / Gluconeogenesis|Pentose and glucuronate interconversions|Ascorbate and aldarate metabolism|Pyruvate metabolism|Fatty acid degradation|Glycerolipid metabolism|Valine, leucine and isoleucine degradation|Lysine degradation|Arginine and proline metabolism|Histidine metabolism|Tryptophan metabolism|beta-Alanine metabolism
Trim65	-3.16	0.987	6.3e-11	10	104675579	104676477	898,	3' UTR	-	0.946288	0.0261346	tripartite motif-containing 65 [Source:RGD Symbol%3BAcc:1559497]	GO:0008270,GO:0005622,GO:0010508	zinc ion binding|intracellular|positive regulation of autophagy	-	-
Faap100	-2.22	-2.82	2.1e-05	10	109546937	109547286	349,	Exon (Faap100-201/Faap100, exon 5 of 10)	-	0.902029	0.0326529	FA core complex associated protein 100 [Source:RGD Symbol%3BAcc:1306926]	GO:0006281,GO:0005654,GO:0043240,GO:0005737,GO:0005515,GO:0045111	DNA repair|nucleoplasm|Fanconi anaemia nuclear complex|cytoplasm|protein binding|intermediate filament cytoskeleton	path:rno03460	Fanconi anemia pathway
Urb1	-4.18	1.8	1.4e-05	11	30917027	30917327	300,	3' UTR	-	0.609696	0.020297	URB1 ribosome biogenesis homolog [Source:RGD Symbol%3BAcc:1304621]	GO:0005730,GO:0044822	nucleolus|poly(A) RNA binding	-	-
Urb1	-2.39	-0.855	8.1e-06	11	30918508	30920211	317,32,	3' UTR	-	0.609696	0.020297	URB1 ribosome biogenesis homolog [Source:RGD Symbol%3BAcc:1304621]	GO:0005730,GO:0044822	nucleolus|poly(A) RNA binding	-	-
Prdm15	-2.84	-2.42	3.5e-05	11	38297067	38298158	97,104,	Exon (Prdm15-201/Prdm15, exon 23 of 24)	-	0.732989	0.0154288	PR/SET domain 15 [Source:RGD Symbol%3BAcc:1310055]	GO:0006355,GO:0046872,GO:0003700,GO:0000977,GO:0005654,GO:0005634	regulation of transcription, DNA-templated|metal ion binding|transcription factor activity, sequence-specific DNA binding|RNA polymerase II regulatory region sequence-specific DNA binding|nucleoplasm|nucleus	-	-
Hcls1	-2.37	1.12	2e-14	11	66738030	66738720	149,101,	Exon (Hcls1-201/Hcls1, exon 11 of 14)	-	1.08068	0.0484107	hematopoietic cell specific Lyn substrate 1 [Source:RGD Symbol%3BAcc:1304754]	GO:0005634,GO:0005737,GO:0003779,GO:0008284,GO:0009725,GO:0030041,GO:0030218,GO:0042531,GO:0045651,GO:0030854,GO:0017124,GO:0032403,GO:0000122,GO:0045944,GO:0005515,GO:0005667,GO:0019901,GO:0030833,GO:0014068,GO:0033138,GO:0050731,GO:0051897,GO:0071345,GO:0001085,GO:0042993,GO:2000107	nucleus|cytoplasm|actin binding|positive regulation of cell proliferation|response to hormone|actin filament polymerization|erythrocyte differentiation|positive regulation of tyrosine phosphorylation of STAT protein|positive regulation of macrophage differentiation|positive regulation of granulocyte differentiation|SH3 domain binding|protein complex binding|negative regulation of transcription fr…	path:rno04530,path:rno05205,path:rno05100	Tight junction|Proteoglycans in cancer|Bacterial invasion of epithelial cells
Rtn4r	-2.94	0.899	1.9e-07	11	86992642	86993279	637,	3' UTR	-	-0.582988	0.0108927	reticulon 4 receptor [Source:RGD Symbol%3BAcc:620810]	GO:0005887,GO:0031225,GO:0043547,GO:0004872,GO:0043005,GO:0043025,GO:0044295,GO:0030517,GO:0050771,GO:0023041,GO:0038131,GO:0007409,GO:0030426,GO:0005515,GO:0005886,GO:0005783,GO:0070062,GO:0009986	integral component of plasma membrane|anchored component of membrane|positive regulation of GTPase activity|receptor activity|neuron projection|neuronal cell body|axonal growth cone|negative regulation of axon extension|negative regulation of axonogenesis|neuronal signal transduction|neuregulin receptor activity|axonogenesis|growth cone|protein binding|plasma membrane|endoplasmic reticulum|extrac…	-	-
Fam220a	-3	-0.862	3.2e-07	12	13043479	13043725	246,	3' UTR	-	0.785091	0.0215435	family with sequence similarity 220%2C member A [Source:RGD Symbol%3BAcc:1561923]	-	-	-	-
Fam220a	-2.28	-0.747	2.1e-10	12	13043921	13066948	719,18,	3' UTR	-	0.785091	0.0215435	family with sequence similarity 220%2C member A [Source:RGD Symbol%3BAcc:1561923]	-	-	-	-
Mafk	-2.08	-1.01	0.0024	12	16927350	16934706	3,148,	5' UTR	-	0.951248	0.0186284	MAF bZIP transcription factor K [Source:RGD Symbol%3BAcc:628633]	GO:0005634,GO:0045944,GO:0007399,GO:0006357,GO:0006366,GO:0000976,GO:0001221,GO:0001228,GO:0071535,GO:0005515,GO:0003677,GO:0006355,GO:0003700,GO:0005654	nucleus|positive regulation of transcription from RNA polymerase II promoter|nervous system development|regulation of transcription from RNA polymerase II promoter|transcription from RNA polymerase II promoter|transcription regulatory region sequence-specific DNA binding|transcription cofactor binding|transcriptional activator activity, RNA polymerase II transcription regulatory region sequence-s…	-	-
Ncf1	-3.6	-1.83	1.2e-07	12	25510101	25510651	550,	Exon (Gtf2ird2-201/Gtf2ird2-201, exon 16 of 16)	-	1.04777	0.00824617	neutrophil cytosolic factor 1 [Source:RGD Symbol%3BAcc:61307]	GO:0005829,GO:0055114,GO:0035091,GO:0019898,GO:0005515,GO:0016175,GO:0042554,GO:0043325,GO:0017124,GO:0006612,GO:0043020,GO:0005737	cytosol|oxidation-reduction process|phosphatidylinositol binding|extrinsic component of membrane|protein binding|superoxide-generating NADPH oxidase activity|superoxide anion generation|phosphatidylinositol-3,4-bisphosphate binding|SH3 domain binding|protein targeting to membrane|NADPH oxidase complex|cytoplasm	path:rno04145,path:rno04666,path:rno04670,path:rno04062,path:rno04380,path:rno05140	Phagosome|Fc gamma R-mediated phagocytosis|Leukocyte transendothelial migration|Chemokine signaling pathway|Osteoclast differentiation|Leishmaniasis
Rbm19	-2.57	1.45	6.3e-06	12	41908638	41921781	518,32,	3' UTR	-	0.66084	0.00623914	RNA binding motif protein 19 [Source:RGD Symbol%3BAcc:1308928]	GO:0000166,GO:0008150,GO:0003674,GO:0005575,GO:0040019,GO:0005730,GO:0005654,GO:0005737,GO:0005634,GO:0016020,GO:0044822	nucleotide binding|biological_process|molecular_function|cellular_component|positive regulation of embryonic development|nucleolus|nucleoplasm|cytoplasm|nucleus|membrane|poly(A) RNA binding	-	-
Pxn	-3.21	-1.87	0.00019	12	46798052	46798401	349,	3' UTR	-	0.603868	0.00376509	paxillin [Source:RGD Symbol%3BAcc:1305759]	GO:0019901,GO:0008270,GO:0005856,GO:0007160,GO:0032403,GO:0005178,GO:0005925,GO:0005938,GO:0005737,GO:0005654,GO:0005886,GO:0008013,GO:0005515,GO:0030027,GO:0007179,GO:0060396,GO:0001725,GO:0017166,GO:0034614	protein kinase binding|zinc ion binding|cytoskeleton|cell-matrix adhesion|protein complex binding|integrin binding|focal adhesion|cell cortex|cytoplasm|nucleoplasm|plasma membrane|beta-catenin binding|protein binding|lamellipodium|transforming growth factor beta receptor signaling pathway|growth hormone receptor signaling pathway|stress fiber|vinculin binding|cellular response to reactive oxygen …	path:rno04370,path:rno04810,path:rno04510,path:rno04670,path:rno04062,path:rno05205,path:rno05203,path:rno05100	VEGF signaling pathway|Regulation of actin cytoskeleton|Focal adhesion|Leukocyte transendothelial migration|Chemokine signaling pathway|Proteoglycans in cancer|Viral carcinogenesis|Bacterial invasion of epithelial cells
Ddx51	-2.59	-2	4.6e-08	12	52071810	52072059	249,	Exon (Ddx51-201/Ddx51, exon 1 of 14)	-	0.853428	0.00631963	DEAD-box helicase 51 [Source:RGD Symbol%3BAcc:1309580]	GO:0008152,GO:0005524,GO:0003676,GO:0004386,GO:0016020,GO:0044822,GO:0004004,GO:0010501	metabolic process|ATP binding|nucleic acid binding|helicase activity|membrane|poly(A) RNA binding|ATP-dependent RNA helicase activity|RNA secondary structure unwinding	-	-
Rgs16	-2.77	-1.55	0.0016	13	71183443	71183789	346,	3' UTR	+	2.13374	4.36424e-05	regulator of G-protein signaling 16 [Source:RGD Symbol%3BAcc:1589741]	GO:0005737,GO:0005886,GO:0005096,GO:0043547,GO:0045121,GO:0005515	cytoplasm|plasma membrane|GTPase activator activity|positive regulation of GTPase activity|membrane raft|protein binding	-	-
Tp53bp2	-3.52	-1.15	0.001	13	100849621	100850996	84,182,85,	Exon (Tp53bp2-201/Tp53bp2, exon 6 of 18)	+	-0.952097	0.000474473	tumor protein p53 binding protein%2C 2 [Source:RGD Symbol%3BAcc:1305461]	GO:0005634,GO:0008150,GO:0003674,GO:0005575,GO:1901216,GO:0005737,GO:0048471,GO:0005515,GO:0042802,GO:0002039,GO:0051059,GO:0072332,GO:1900119	nucleus|biological_process|molecular_function|cellular_component|positive regulation of neuron death|cytoplasm|perinuclear region of cytoplasm|protein binding|identical protein binding|p53 binding|NF-kappaB binding|intrinsic apoptotic signaling pathway by p53 class mediator|positive regulation of execution phase of apoptosis	path:rno04390	Hippo signaling pathway
Prelp	-2.88	-0.877	1.6e-05	13	50751005	50751653	648,	3' UTR	-	-0.753947	0.00785544	proline and arginine rich end leucine rich repeat protein [Source:RGD Symbol%3BAcc:620226]	GO:0005615,GO:0008201,GO:0005578,GO:0070062,GO:0018146,GO:0042340,GO:0007569,GO:0031012,GO:1903561	extracellular space|heparin binding|proteinaceous extracellular matrix|extracellular exosome|keratan sulfate biosynthetic process|keratan sulfate catabolic process|cell aging|extracellular matrix|extracellular vesicle	-	-
Gpr37l1	-2.91	1.02	0.0017	13	51986231	51986381	150,	3' UTR	-	-0.795567	4.17478e-09	G protein-coupled receptor 37-like 1 [Source:RGD Symbol%3BAcc:628835]	GO:0016021,GO:1903206,GO:0048712,GO:0021940,GO:0045665,GO:0045879,GO:0043410,GO:0005515,GO:0005886,GO:0043235,GO:0042277,GO:0007193,GO:0008528,GO:0036505	integral component of membrane|negative regulation of hydrogen peroxide-induced cell death|negative regulation of astrocyte differentiation|positive regulation of cerebellar granule cell precursor proliferation|negative regulation of neuron differentiation|negative regulation of smoothened signaling pathway|positive regulation of MAPK cascade|protein binding|plasma membrane|receptor complex|pepti…	-	-
Gpr37l1	-2.34	-0.501	6e-07	13	51992095	51992295	200,	3' UTR	-	-0.795567	4.17478e-09	G protein-coupled receptor 37-like 1 [Source:RGD Symbol%3BAcc:628835]	GO:0016021,GO:1903206,GO:0048712,GO:0021940,GO:0045665,GO:0045879,GO:0043410,GO:0005515,GO:0005886,GO:0043235,GO:0042277,GO:0007193,GO:0008528,GO:0036505	integral component of membrane|negative regulation of hydrogen peroxide-induced cell death|negative regulation of astrocyte differentiation|positive regulation of cerebellar granule cell precursor proliferation|negative regulation of neuron differentiation|negative regulation of smoothened signaling pathway|positive regulation of MAPK cascade|protein binding|plasma membrane|receptor complex|pepti…	-	-
Arap2	-2.17	-1.21	0.0006	14	48740436	48740637	201,	Exon (Arap2-203/Arap2, exon 2 of 35)	+	-0.569678	0.0036984	ArfGAP with RhoGAP domain%2C ankyrin repeat and PH domain 2 [Source:RGD Symbol%3BAcc:1306452]	GO:0007165,GO:0005096,GO:0043547,GO:0005547	signal transduction|GTPase activator activity|positive regulation of GTPase activity|phosphatidylinositol-3,4,5-trisphosphate binding	-	-
Aff1	-2.39	0.868	1.8e-05	14	7243629	7262001	209,154,38,55,52,37,1,	Exon (Aff1-201/Aff1, exon 5 of 20)	-	0.822985	0.0171457	AF4/FMR2 family%2C member 1 [Source:RGD Symbol%3BAcc:1307940]	GO:0008150,GO:0003674,GO:0005575,GO:0005515,GO:0008023	biological_process|molecular_function|cellular_component|protein binding|transcription elongation factor complex	path:rno05202	Transcriptional misregulation in cancers
Slc4a4	-2.55	-0.62	1.5e-07	14	20673538	20749945	49,101,	Exon (Slc4a4-201/Slc4a4, exon 4 of 26)	-	-0.640283	0.0190184	solute carrier family 4 member 4 [Source:RGD Symbol%3BAcc:68936]	GO:0016323,GO:0006814,GO:0005887,GO:0035725,GO:0098656,GO:0005452,GO:0015701,GO:0051453,GO:0008510,GO:0006885,GO:0016021,GO:0005515,GO:0070062	basolateral plasma membrane|sodium ion transport|integral component of plasma membrane|sodium ion transmembrane transport|anion transmembrane transport|inorganic anion exchanger activity|bicarbonate transport|regulation of intracellular pH|sodium:bicarbonate symporter activity|regulation of pH|integral component of membrane|protein binding|extracellular exosome	path:rno04972,path:rno04976,path:rno04964	Pancreatic secretion|Bile secretion|Proximal tubule bicarbonate reclamation
Sod3	-2.72	1.73	0.0083	14	60960071	60964275	132,67,	5' UTR	-	-0.79885	0.0191404	superoxide dismutase 3 [Source:RGD Symbol%3BAcc:3733]	GO:0005634,GO:0005737,GO:0008270,GO:0005615,GO:0055114,GO:0031012,GO:0006979,GO:0004784,GO:0019430,GO:0005507,GO:0046688,GO:0000303,GO:0001666,GO:0005802,GO:0005515,GO:0070062	nucleus|cytoplasm|zinc ion binding|extracellular space|oxidation-reduction process|extracellular matrix|response to oxidative stress|superoxide dismutase activity|removal of superoxide radicals|copper ion binding|response to copper ion|response to superoxide|response to hypoxia|trans-Golgi network|protein binding|extracellular exosome	-	-
Slc35e4	-2.59	-0.839	8.9e-05	14	84169890	84170140	250,	Exon (Slc35e4-201/Slc35e4, exon 1 of 2)	-	0.772991	0.00162052	solute carrier family 35%2C member E4 [Source:RGD Symbol%3BAcc:708484]	GO:0016021,GO:0098656,GO:0015297	integral component of membrane|anion transmembrane transport|antiporter activity	-	-
Sox7	-4.04	1.65	4.5e-09	15	47297576	47297875	299,	Exon (Sox7-201/Sox7, exon 2 of 2)	+	1.1874	0.000403782	SRY box 7 [Source:RGD Symbol%3BAcc:1310038]	GO:0008150,GO:0003674,GO:0005575,GO:0003705,GO:0044212,GO:0045893,GO:0006357,GO:0043565,GO:0005634,GO:0003700,GO:0005737	biological_process|molecular_function|cellular_component|transcription factor activity, RNA polymerase II distal enhancer sequence-specific binding|transcription regulatory region DNA binding|positive regulation of transcription, DNA-templated|regulation of transcription from RNA polymerase II promoter|sequence-specific DNA binding|nucleus|transcription factor activity, sequence-specific DNA bind…	-	-
Sox7	-4.93	1.36	4.5e-09	15	47298123	47298621	498,	Exon (Sox7-201/Sox7, exon 2 of 2)	+	1.1874	0.000403782	SRY box 7 [Source:RGD Symbol%3BAcc:1310038]	GO:0008150,GO:0003674,GO:0005575,GO:0003705,GO:0044212,GO:0045893,GO:0006357,GO:0043565,GO:0005634,GO:0003700,GO:0005737	biological_process|molecular_function|cellular_component|transcription factor activity, RNA polymerase II distal enhancer sequence-specific binding|transcription regulatory region DNA binding|positive regulation of transcription, DNA-templated|regulation of transcription from RNA polymerase II promoter|sequence-specific DNA binding|nucleus|transcription factor activity, sequence-specific DNA bind…	-	-
Rab20	-2.19	1.05	4.7e-05	16	83381636	83381883	247,	3' UTR	+	1.364	0.0108205	RAB20%2C member RAS oncogene family [Source:RGD Symbol%3BAcc:1593487]	GO:0003924,GO:0005525,GO:0006886,GO:0032482,GO:0005769,GO:0030100,GO:0045335,GO:0090385,GO:0043231,GO:0005794,GO:0090383	GTPase activity|GTP binding|intracellular protein transport|Rab protein signal transduction|early endosome|regulation of endocytosis|phagocytic vesicle|phagosome-lysosome fusion|intracellular membrane-bounded organelle|Golgi apparatus|phagosome acidification	-	-
Ankrd28	-2.68	0.905	1.6e-12	16	7818766	7819115	349,	3' UTR	-	0.554437	0.000884397	ankyrin repeat domain 28 [Source:RGD Symbol%3BAcc:1559931]	GO:0005515	protein binding	-	-
Scrg1	-2.28	0.568	3e-07	16	36130755	36161039	112,38,	5' UTR	-	-1.01641	0.00398787	stimulator of chondrogenesis 1 [Source:RGD Symbol%3BAcc:68377]	GO:0005576,GO:0044306,GO:0005794,GO:0005737,GO:0005515	extracellular region|neuron projection terminus|Golgi apparatus|cytoplasm|protein binding	-	-
Irf2	-2.88	2.84	2.5e-25	16	48582913	48583062	149,	3' UTR	-	0.584336	0.0229721	interferon regulatory factor 2 [Source:RGD Symbol%3BAcc:1304922]	GO:0006355,GO:0003700,GO:0008283,GO:0000975,GO:0005737,GO:0003677,GO:0005654,GO:0045944,GO:0006366,GO:0005925,GO:0005515,GO:0000977,GO:0001228,GO:0005634,GO:0006351	regulation of transcription, DNA-templated|transcription factor activity, sequence-specific DNA binding|cell proliferation|regulatory region DNA binding|cytoplasm|DNA binding|nucleoplasm|positive regulation of transcription from RNA polymerase II promoter|transcription from RNA polymerase II promoter|focal adhesion|protein binding|RNA polymerase II regulatory region sequence-specific DNA binding|…	-	-
Zdhhc2	-3.9	1.33	3.2e-06	16	54934402	54952465	34,73,113,29,	3' UTR	-	-0.512044	0.0459113	zinc finger%2C DHHC-type containing 2 [Source:RGD Symbol%3BAcc:628681]	GO:0008270,GO:0005794,GO:0005783,GO:0019706,GO:0006612,GO:0018230,GO:0018345,GO:0016409,GO:0005887,GO:0055038	zinc ion binding|Golgi apparatus|endoplasmic reticulum|protein-cysteine S-palmitoyltransferase activity|protein targeting to membrane|peptidyl-L-cysteine S-palmitoylation|protein palmitoylation|palmitoyltransferase activity|integral component of plasma membrane|recycling endosome membrane	-	-
Syk	-2.31	-1.13	6.5e-09	17	12616992	12617341	349,	3' UTR	-	0.903228	0.0101003	spleen associated tyrosine kinase [Source:RGD Symbol%3BAcc:3796]	GO:0004715,GO:0090237,GO:0071226,GO:0043313,GO:0032928,GO:0007167,GO:0043366,GO:0033630,GO:0010543,GO:0002554,GO:0045425,GO:0045401,GO:0090330,GO:0001820,GO:0043306,GO:0045588,GO:0050850,GO:0046641,GO:0032009,GO:0031623,GO:0002283,GO:0002281,GO:0071404,GO:0045579,GO:0002366,GO:0045780,GO:0002092,GO:0032481,GO:0007257,GO:0004716,GO:0018105,GO:0050731,GO:0001945,GO:0050715,GO:0070372,GO:0048514,GO:…	non-membrane spanning protein tyrosine kinase activity|regulation of arachidonic acid secretion|cellular response to molecule of fungal origin|regulation of neutrophil degranulation|regulation of superoxide anion generation|enzyme linked receptor protein signaling pathway|beta selection|positive regulation of cell adhesion mediated by integrin|regulation of platelet activation|serotonin secretion…	path:rno04064,path:rno04072,path:rno04151,path:rno04611,path:rno04650,path:rno04662,path:rno04664,path:rno04666,path:rno04380,path:rno05203,path:rno05152,path:rno05169	NF-kappa B signaling pathway|Phospholipase D signaling pathway|PI3K-Akt signaling pathway|Platelet activation|Natural killer cell mediated cytotoxicity|B cell receptor signaling pathway|Fc epsilon RI signaling pathway|Fc gamma R-mediated phagocytosis|Osteoclast differentiation|Viral carcinogenesis|Tuberculosis|Epstein-Barr virus infection
Mylip	-2.36	-2.2	3.2e-07	17	19703482	19703632	150,	5' UTR	-	0.81049	0.0420135	myosin regulatory light chain interacting protein [Source:RGD Symbol%3BAcc:1305761]	GO:0005737,GO:0008270,GO:0005886,GO:0005856,GO:0019898,GO:0016874,GO:0032803,GO:0010989,GO:0031648,GO:0061630,GO:0045732,GO:0042787,GO:0042632,GO:0004842,GO:0007399,GO:0005622,GO:0016567,GO:0005515,GO:0008092,GO:0006928	cytoplasm|zinc ion binding|plasma membrane|cytoskeleton|extrinsic component of membrane|ligase activity|regulation of low-density lipoprotein particle receptor catabolic process|negative regulation of low-density lipoprotein particle clearance|protein destabilization|ubiquitin protein ligase activity|positive regulation of protein catabolic process|protein ubiquitination involved in ubiquitin-dep…	-	-
Hivep1	-3.32	2.1	0.00025	17	22307214	22307414	200,	Exon (Hivep1-201/Hivep1, exon 4 of 9)	-	-0.819129	0.000164887	human immunodeficiency virus type I enhancer binding protein 1 [Source:RGD Symbol%3BAcc:727847]	GO:0005634,GO:0046872,GO:0043565,GO:0007165,GO:0007275,GO:0000122,GO:0044212,GO:0001206,GO:0000980,GO:0005739,GO:0005515	nucleus|metal ion binding|sequence-specific DNA binding|signal transduction|multicellular organismal development|negative regulation of transcription from RNA polymerase II promoter|transcription regulatory region DNA binding|transcriptional repressor activity, RNA polymerase II distal enhancer sequence-specific binding|RNA polymerase II distal enhancer sequence-specific DNA binding|mitochondrion…	-	-
Cd14	-5.02	1.86	1.1e-06	18	29539378	29539629	251,	Exon (AC125248.1-201/AC125248.1-201, exon 2 of 2)	+	2.14805	4.02878e-10	CD14 molecule [Source:RGD Symbol%3BAcc:620588]	GO:0005515,GO:0006954,GO:0005615,GO:0005886,GO:0009897,GO:0032496,GO:0045087,GO:0071222,GO:0009986,GO:0009408,GO:0045471,GO:0032026,GO:0051602,GO:0034612,GO:0050715,GO:0034142,GO:0009617,GO:0032760,GO:0032729,GO:0031663,GO:0031362,GO:0046696,GO:0002237,GO:0032481,GO:0045807,GO:0045121,GO:0006898,GO:0005794,GO:0001530,GO:0070062,GO:0071223,GO:0071726,GO:0071727,GO:0070891	protein binding|inflammatory response|extracellular space|plasma membrane|external side of plasma membrane|response to lipopolysaccharide|innate immune response|cellular response to lipopolysaccharide|cell surface|response to heat|response to ethanol|response to magnesium ion|response to electrical stimulus|response to tumor necrosis factor|positive regulation of cytokine secretion|toll-like rece…	path:rno04010,path:rno04064,path:rno04145,path:rno04810,path:rno04640,path:rno04620,path:rno05202,path:rno05132,path:rno05133,path:rno05134,path:rno05152,path:rno05146	MAPK signaling pathway|NF-kappa B signaling pathway|Phagosome|Regulation of actin cytoskeleton|Hematopoietic cell lineage|Toll-like receptor signaling pathway|Transcriptional misregulation in cancers|Salmonella infection|Pertussis|Legionellosis|Tuberculosis|Amoebiasis
Myo5b	-2.75	0.746	1e-12	18	70694400	70711723	57,101,78,199,94,144,28,	Exon (Myo5b-203/Myo5b, exon 28 of 40)	+	-0.660764	5.13912e-05	myosin Vb [Source:RGD Symbol%3BAcc:621347]	GO:0008152,GO:0005524,GO:0003774,GO:0016459,GO:0016192,GO:0017137,GO:0005515,GO:0070062,GO:0043234,GO:0032439,GO:0045179	metabolic process|ATP binding|motor activity|myosin complex|vesicle-mediated transport|Rab GTPase binding|protein binding|extracellular exosome|protein complex|endosome localization|apical cortex	-	-
Slc39a6	-3.55	2.3	1.6e-06	18	16523228	16523525	297,	3' UTR	-	0.813757	5.3937e-05	solute carrier family 39 member 6 [Source:RGD Symbol%3BAcc:1304664]	GO:0016021,GO:0005886,GO:0046873,GO:0071577,GO:0031258,GO:0005783,GO:0005887,GO:0009986,GO:0005385,GO:0006882,GO:0071578	integral component of membrane|plasma membrane|metal ion transmembrane transporter activity|zinc II ion transmembrane transport|lamellipodium membrane|endoplasmic reticulum|integral component of plasma membrane|cell surface|zinc ion transmembrane transporter activity|cellular zinc ion homeostasis|zinc II ion transmembrane import	-	-
Ctdp1	-3.28	-0.783	1.1e-09	18	76963414	76964114	700,	3' UTR	-	0.512531	0.0396652	CTD phosphatase subunit 1 [Source:RGD Symbol%3BAcc:1311755]	GO:0005634,GO:0003674,GO:0005575,GO:0006470,GO:0004721,GO:0061052,GO:0005515,GO:0005654,GO:0005813,GO:0000922,GO:0030496,GO:0015629,GO:0005819,GO:0010458,GO:0008420,GO:0051233	nucleus|molecular_function|cellular_component|protein dephosphorylation|phosphoprotein phosphatase activity|negative regulation of cell growth involved in cardiac muscle cell development|protein binding|nucleoplasm|centrosome|spindle pole|midbody|actin cytoskeleton|spindle|exit from mitosis|CTD phosphatase activity|spindle midzone	-	-
Mmp15	-2.87	-0.931	6.9e-09	19	10101005	10101402	397,	5' UTR	-	-0.678989	0.00123225	matrix metallopeptidase 15 [Source:RGD Symbol%3BAcc:1308937]	GO:0008270,GO:0032355,GO:0005509,GO:0004222,GO:0006508,GO:0005887,GO:0031012,GO:0005515,GO:0035987	zinc ion binding|response to estradiol|calcium ion binding|metalloendopeptidase activity|proteolysis|integral component of plasma membrane|extracellular matrix|protein binding|endodermal cell differentiation	-	-
Lrrtm3	-4.69	-0.984	5e-15	20	25990652	25991476	205,294,	5' UTR	+	-1.12536	6.95613e-05	leucine rich repeat transmembrane neuronal 3 [Source:RGD Symbol%3BAcc:1304866]	GO:0016021,GO:0030054,GO:0045211,GO:1902004,GO:0051965	integral component of membrane|cell junction|postsynaptic membrane|positive regulation of beta-amyloid formation|positive regulation of synapse assembly	-	-
Sowahc	-2.58	0.767	1.6e-11	20	28816030	28816875	845,	3' UTR	+	0.996984	0.00293094	sosondowah ankyrin repeat domain family member C [Source:RGD Symbol%3BAcc:1595666]	-	-	-	-
Ring1	-2.13	0.636	4e-16	20	3814388	3815785	6,161,126,99,	5' UTR	-	-0.595022	0.0171645	ring finger protein 1 [Source:RGD Symbol%3BAcc:3576]	GO:0008270,GO:0008150,GO:0003674,GO:0005575,GO:0006351,GO:0016874,GO:0016607,GO:0031519,GO:0035102,GO:0097027,GO:0016604,GO:0001739,GO:0016574,GO:0048593,GO:0009952,GO:0000151,GO:0050790,GO:0045892,GO:0003682,GO:0005515,GO:0005634,GO:0005737,GO:0005654,GO:0035518	zinc ion binding|biological_process|molecular_function|cellular_component|transcription, DNA-templated|ligase activity|nuclear speck|PcG protein complex|PRC1 complex|ubiquitin-protein transferase activator activity|nuclear body|sex chromatin|histone ubiquitination|camera-type eye morphogenesis|anterior/posterior pattern specification|ubiquitin ligase complex|regulation of catalytic activity|negat…	-	-
Man1a1	-2.38	-1.85	1.6e-12	20	35448446	35448697	251,	5' UTR	-	0.596414	0.00286668	mannosidase%2C alpha%2C class 1A%2C member 1 [Source:RGD Symbol%3BAcc:1310891]	GO:0016021,GO:0005509,GO:0000139,GO:0005783,GO:0004571,GO:0006491,GO:0005737,GO:0016020,GO:0005794,GO:0070062,GO:0005793,GO:0008152	integral component of membrane|calcium ion binding|Golgi membrane|endoplasmic reticulum|mannosyl-oligosaccharide 1,2-alpha-mannosidase activity|N-glycan processing|cytoplasm|membrane|Golgi apparatus|extracellular exosome|endoplasmic reticulum-Golgi intermediate compartment|metabolic process	path:rno00510,path:rno04141	N-Glycan biosynthesis|Protein processing in endoplasmic reticulum
Grik2	-2.31	-1.13	0.00095	20	53790507	53790658	151,	3' UTR	-	-0.909367	0.0250501	glutamate ionotropic receptor kainate type subunit 2 [Source:RGD Symbol%3BAcc:2733]	GO:0005234,GO:0030054,GO:0035235,GO:0005515,GO:0031624,GO:0042803,GO:0007165,GO:0007268,GO:0030165,GO:0043113,GO:0045211,GO:0008328,GO:0005886,GO:0031625,GO:0005887,GO:0045202,GO:0030425,GO:0034220,GO:0030424,GO:0043525,GO:0004970,GO:0035249,GO:0043195,GO:0042802,GO:0046328,GO:0043204,GO:0051402,GO:0042734,GO:0032983,GO:0032839,GO:0008066,GO:0015277,GO:0051967,GO:0060080,GO:0048172,GO:0048169,GO:…	extracellular-glutamate-gated ion channel activity|cell junction|ionotropic glutamate receptor signaling pathway|protein binding|ubiquitin conjugating enzyme binding|protein homodimerization activity|signal transduction|synaptic transmission|PDZ domain binding|receptor clustering|postsynaptic membrane|ionotropic glutamate receptor complex|plasma membrane|ubiquitin protein ligase binding|integral …	path:rno04080,path:rno04724	Neuroactive ligand-receptor interaction|Glutamatergic synapse
Mt-nd2	-7.53	0.907	0.0039	MT	3952	4744	792,	Exon (Mt-nd2-201/Mt-nd2, exon 1 of 1)	+	-0.914532	0.0178968	mitochondrially encoded NADH dehydrogenase 2 [Source:RGD Symbol%3BAcc:620556]	GO:0016021,GO:0019901,GO:0008150,GO:0055114,GO:0035255,GO:0005739,GO:0014069,GO:0006120,GO:0008137,GO:0072593,GO:0005747	integral component of membrane|protein kinase binding|biological_process|oxidation-reduction process|ionotropic glutamate receptor binding|mitochondrion|postsynaptic density|mitochondrial electron transport, NADH to ubiquinone|NADH dehydrogenase (ubiquinone) activity|reactive oxygen species metabolic process|mitochondrial respiratory chain complex I	path:rno00190,path:rno05012	Oxidative phosphorylation|Parkinson's disease
Mt-nd4	-2.34	1.01	6.8e-10	MT	11044	11537	493,	Exon (Mt-nd4-201/Mt-nd4, exon 1 of 1)	+	-1.19774	0.0106083	mitochondrially encoded NADH dehydrogenase 4 [Source:RGD Symbol%3BAcc:620559]	GO:0016021,GO:0003674,GO:0005575,GO:0055114,GO:0001666,GO:0007568,GO:0045471,GO:0035094,GO:0042773,GO:0021549,GO:0006120,GO:0008137,GO:0001701,GO:0005739,GO:0005747	integral component of membrane|molecular_function|cellular_component|oxidation-reduction process|response to hypoxia|aging|response to ethanol|response to nicotine|ATP synthesis coupled electron transport|cerebellum development|mitochondrial electron transport, NADH to ubiquinone|NADH dehydrogenase (ubiquinone) activity|in utero embryonic development|mitochondrion|mitochondrial respiratory chain …	path:rno00190,path:rno05012	Oxidative phosphorylation|Parkinson's disease
Cdkl5	-2.76	0.505	2.1e-09	X	35693510	35699884	61,789,	Exon (Cdkl5-202/Cdkl5, exon 10 of 17)	+	-0.61412	0.000128108	cyclin-dependent kinase-like 5 [Source:RGD Symbol%3BAcc:2324133]	GO:0005524,GO:0006468,GO:0004672,GO:0050775,GO:0043547,GO:0048365,GO:0050773,GO:0045773,GO:0032587,GO:0001764,GO:0032839,GO:0044294,GO:0005634,GO:0005737,GO:0005654,GO:0016301,GO:0046777	ATP binding|protein phosphorylation|protein kinase activity|positive regulation of dendrite morphogenesis|positive regulation of GTPase activity|Rac GTPase binding|regulation of dendrite development|positive regulation of axon extension|ruffle membrane|neuron migration|dendrite cytoplasm|dendritic growth cone|nucleus|cytoplasm|nucleoplasm|kinase activity|protein autophosphorylation	-	-
Dmd	-3.18	-2.05	0.00019	X	52872662	52887449	82,69,	Exon (Dmd-202/Dmd, exon 53 of 79)	+	-0.746537	9.56176e-05	dystrophin [Source:RGD Symbol%3BAcc:2507]	GO:0008270,GO:0003779,GO:0005200,GO:0002162,GO:0016203,GO:0006355,GO:0005886,GO:0005515,GO:0010468,GO:0030054,GO:0030055,GO:0042383,GO:0034613,GO:0042391,GO:0045202,GO:0045121,GO:0051647,GO:0030018,GO:0007517,GO:0045213,GO:0007519,GO:0070373,GO:0043623,GO:0002027,GO:0010881,GO:0035994,GO:1901385,GO:0001954,GO:0016010,GO:1902083,GO:0060314,GO:0046716,GO:0033137,GO:0010880,GO:0014809,GO:0044306,GO:…	zinc ion binding|actin binding|structural constituent of cytoskeleton|dystroglycan binding|muscle attachment|regulation of transcription, DNA-templated|plasma membrane|protein binding|regulation of gene expression|cell junction|cell-substrate junction|sarcolemma|cellular protein localization|regulation of membrane potential|synapse|membrane raft|nucleus localization|Z disc|muscle organ developmen…	-	-
Nlgn3	-3.49	0.999	0.0028	X	71219346	71219893	547,	Exon (Nlgn3-203/Nlgn3, exon 5 of 5)	+	-0.573855	0.000888597	neuroligin 3 [Source:RGD Symbol%3BAcc:621119]	GO:0007155,GO:0005887,GO:0042043,GO:0045202,GO:0050804,GO:0050808,GO:0030425,GO:0043025,GO:0060076,GO:0060999,GO:0048488,GO:0060077,GO:0097104,GO:0097151,GO:1902474,GO:2000331,GO:2000969,GO:2000809,GO:2000310,GO:0051968,GO:1900271,GO:0060080,GO:0061002,GO:0008542,GO:0002087,GO:2000463,GO:2000311,GO:0060079,GO:0051966,GO:0048709,GO:0060291,GO:0061001,GO:0090394,GO:0035176,GO:0051965,GO:0005515,GO:…	cell adhesion|integral component of plasma membrane|neurexin family protein binding|synapse|modulation of synaptic transmission|synapse organization|dendrite|neuronal cell body|excitatory synapse|positive regulation of dendritic spine development|synaptic vesicle endocytosis|inhibitory synapse|postsynaptic membrane assembly|positive regulation of inhibitory postsynaptic potential|positive regulat…	path:rno04514	Cell adhesion molecules (CAMs)
Nlgn3	-6.18	1.03	1.8e-06	X	71221689	71222484	795,	Exon (Nlgn3-203/Nlgn3, exon 5 of 5)	+	-0.573855	0.000888597	neuroligin 3 [Source:RGD Symbol%3BAcc:621119]	GO:0007155,GO:0005887,GO:0042043,GO:0045202,GO:0050804,GO:0050808,GO:0030425,GO:0043025,GO:0060076,GO:0060999,GO:0048488,GO:0060077,GO:0097104,GO:0097151,GO:1902474,GO:2000331,GO:2000969,GO:2000809,GO:2000310,GO:0051968,GO:1900271,GO:0060080,GO:0061002,GO:0008542,GO:0002087,GO:2000463,GO:2000311,GO:0060079,GO:0051966,GO:0048709,GO:0060291,GO:0061001,GO:0090394,GO:0035176,GO:0051965,GO:0005515,GO:…	cell adhesion|integral component of plasma membrane|neurexin family protein binding|synapse|modulation of synaptic transmission|synapse organization|dendrite|neuronal cell body|excitatory synapse|positive regulation of dendritic spine development|synaptic vesicle endocytosis|inhibitory synapse|postsynaptic membrane assembly|positive regulation of inhibitory postsynaptic potential|positive regulat…	path:rno04514	Cell adhesion molecules (CAMs)
AABR07040095.1	-4.73	-1.9	1.6e-09	X	92596675	92655830	9,240,	5' UTR	+	-0.915568	0.045288	GO:0016021,GO:0005509,GO:0005886,GO:0007156,GO:0005515	integral component of membrane|calcium ion binding|plasma membrane|homophilic cell adhesion via plasma membrane adhesion molecules|protein binding	0	-	-
AABR07040095.1	-2.35	-1.34	5.6e-06	X	92688493	92688643	150,	5' UTR	+	-0.915568	0.045288	GO:0016021,GO:0005509,GO:0005886,GO:0007156,GO:0005515	integral component of membrane|calcium ion binding|plasma membrane|homophilic cell adhesion via plasma membrane adhesion molecules|protein binding	0	-	-
Shroom2	-3.18	-0.565	0.00015	X	23479318	23479817	499,	3' UTR	-	-0.843807	1.17927e-06	shroom family member 2 [Source:RGD Symbol%3BAcc:1565163]	GO:0051015,GO:0045176,GO:0032401,GO:0005515,GO:0070062,GO:0030864,GO:0005737,GO:0007275,GO:0005886,GO:0005856,GO:0003779,GO:0005874,GO:0016477,GO:0005923,GO:0016324,GO:0032438	actin filament binding|apical protein localization|establishment of melanosome localization|protein binding|extracellular exosome|cortical actin cytoskeleton|cytoplasm|multicellular organismal development|plasma membrane|cytoskeleton|actin binding|microtubule|cell migration|bicellular tight junction|apical plasma membrane|melanosome organization	path:rno04530	Tight junction
Shroom2	-3.06	2	4e-15	X	23481209	23481508	299,	3' UTR	-	-0.843807	1.17927e-06	shroom family member 2 [Source:RGD Symbol%3BAcc:1565163]	GO:0051015,GO:0045176,GO:0032401,GO:0005515,GO:0070062,GO:0030864,GO:0005737,GO:0007275,GO:0005886,GO:0005856,GO:0003779,GO:0005874,GO:0016477,GO:0005923,GO:0016324,GO:0032438	actin filament binding|apical protein localization|establishment of melanosome localization|protein binding|extracellular exosome|cortical actin cytoskeleton|cytoplasm|multicellular organismal development|plasma membrane|cytoskeleton|actin binding|microtubule|cell migration|bicellular tight junction|apical plasma membrane|melanosome organization	path:rno04530	Tight junction
Prrg1	-2.25	2.05	5e-11	X	45701362	45701711	349,	Exon (Prrg1-201/Prrg1, exon 5 of 5)	-	-1.5999	0.013222	proline rich and Gla domain 1 [Source:RGD Symbol%3BAcc:1561320]	GO:0016021,GO:0005576,GO:0005509	integral component of membrane|extracellular region|calcium ion binding	-	-
Itm2a	-2.54	-0.522	0.0032	X	78496699	78496847	148,	5' UTR	-	-1.7562	1.66004e-08	integral membrane protein 2A [Source:RGD Symbol%3BAcc:1559423]	GO:0016021,GO:0005515	integral component of membrane|protein binding	-	-
Tsc22d3	-2.85	0.899	5.4e-09	X	111885287	111885635	348,	3' UTR	-	-0.559777	0.00512473	TSC22 domain family%2C member 3 [Source:RGD Symbol%3BAcc:621654]	GO:0005634,GO:0005737,GO:0006355,GO:0003700,GO:0007589	nucleus|cytoplasm|regulation of transcription, DNA-templated|transcription factor activity, sequence-specific DNA binding|body fluid secretion	-	-
Dcx	-3.36	-1.58	0.00026	X	115173245	115173445	200,	Exon (Dcx-201/Dcx, exon 2 of 7)	-	-0.900197	0.0154484	doublecortin [Source:RGD Symbol%3BAcc:620670]	GO:0005737,GO:0046777,GO:0035556,GO:0008017,GO:0005516,GO:0030425,GO:0018105,GO:0004683,GO:0051602,GO:0009931,GO:0001764,GO:0005515,GO:0019901,GO:0043005,GO:0007420,GO:0048675,GO:0021766,GO:0021952,GO:0048813,GO:0021819,GO:0021860	cytoplasm|protein autophosphorylation|intracellular signal transduction|microtubule binding|calmodulin binding|dendrite|peptidyl-serine phosphorylation|calmodulin-dependent protein kinase activity|response to electrical stimulus|calcium-dependent protein serine/threonine kinase activity|neuron migration|protein binding|protein kinase binding|neuron projection|brain development|axon extension|hipp…	-	-
Cetn2	-5.11	1.33	1e-08	X	152928354	152932904	79,138,129,159,85,	5' UTR	-	-0.887336	0.000186323	centrin 2 [Source:RGD Symbol%3BAcc:620247]	GO:0005509,GO:0005813,GO:0032795,GO:0032391,GO:0036064,GO:0005929,GO:0005814,GO:0031683,GO:0008017,GO:0007283,GO:0005622,GO:0007099,GO:0006289,GO:0005515,GO:0032465,GO:0071942	calcium ion binding|centrosome|heterotrimeric G-protein binding|photoreceptor connecting cilium|ciliary basal body|cilium|centriole|G-protein beta/gamma-subunit complex binding|microtubule binding|spermatogenesis|intracellular|centriole replication|nucleotide-excision repair|protein binding|regulation of cytokinesis|XPC complex	path:rno03420	Nucleotide excision repair
