# Supplementary material for: Epitranscriptomic profiling of N6-methyladenosine-related RNA methylation in rat cerebral cortex following traumatic brain injury
Source: Mol Brain. 2020 Jan 28;13:11. doi: 10.1186/s13041-020-0554-0 (PMC6986156; doi:10.1186/s13041-020-0554-0)
Supplement: Supplementary file 8 — Additional file 8: Table S8. The raw data of mNSS tests [file 13041_2020_554_MOESM8_ESM.xlsx]

## Sheet: Sheet1
Table S8. The raw data of mNSS tests
	Day 1 post-CCI					Day 2 post-CCI					Day 3 post-CCI					Day 4 post-CCI
Group	Motor	Sensory	Balance	Reflex	Total	Motor	Sensory	Balance	Reflex	Total	Motor	Sensory	Balance	Reflex	Total	Motor	Sensory	Balance	Reflex	Total
TBI+FB23-2	1	1	5	1	8	0	1	5	1	7	2	1	5	1	9	2	0	4	1	7
TBI+FB23-2	2	2	5	1	10	2	1	6	1	10	2	1	5	3	11	3	1	6	2	12
TBI+FB23-2	1	1	5	2	9	1	1	5	2	9	2	2	6	2	12	2	0	6	2	10
TBI+FB23-2	2	1	6	2	11	2	1	5	1	9	2	1	2	2	7	2	1	5	2	10
TBI+FB23-2	2	1	6	2	11	1	1	6	2	10	3	2	4	2	11	1	0	2	3	6
TBI+FB23-2	2	1	5	1	9	2	0	5	1	8	2	1	5	2	10	2	2	5	2	9
TBI+FB23-2	3	2	5	2	12	1	1	5	2	9	3	1	5	2	11	1	1	4	2	7
TBI+DMSO	1	1	5	2	9	1	2	1	1	5	1	2	2	1	6	1	1	0	2	4
TBI+DMSO	2	2	2	2	8	1	0	2	2	5	2	2	2	0	6	1	2	0	1	4
TBI+DMSO	1	1	5	2	9	2	0	5	1	8	1	5	2	1	9	1	2	0	1	4
TBI+DMSO	2	1	4	2	9	2	0	6	1	9	1	6	2	0	9	1	5	0	1	7
TBI+DMSO	2	2	2	1	7	1	1	2	2	6	1	1	3	2	7	1	0	2	1	4
TBI+DMSO	3	1	3	2	9	3	1	3	2	9	1	0	2	1	4	1	1	0	2	4
TBI+DMSO	1	0	2	2	5	1	0	2	2	5	3	0	3	1	7	1	1	1	1	4
TBI+DMSO	1	2	3	1	7	1	0	5	2	8	2	0	2	2	6	1	0	0	1	2
Sham+FB23-2	1	1	1	1	4	1	0	0	2	3	2	0	0	2	4	1	0	0	1	2
Sham+FB23-2	0	1	0	1	2	0	0	4	1	5	0	0	0	1	1	0	1	0	2	3
Sham+FB23-2	0	0	4	2	6	0	0	0	2	2	0	0	0	2	2	0	0	0	2	2
Sham+FB23-2	0	1	1	1	3	0	1	1	1	3	0	1	1	1	3	0	1	1	0	2
Sham+FB23-2	1	0	0	2	3	1	0	0	2	3	1	0	1	2	4	1	0	0	1	2
Sham+DMSO	0	1	0	1	2	0	1	0	2	3	0	0	2	0	2	0	0	0	1	1
Sham+DMSO	1	2	0	2	5	1	2	0	1	2	0	0	2	0	2	1	0	1	2	2
Sham+DMSO	0	1	0	1	2	0	1	0	0	1	0	0	2	0	2	1	0	0	1	2
Sham+DMSO	0	1	0	2	3	1	1	0	2	4	0	0	2	0	2	1	0	0	2	3
Sham+DMSO	1	1	0	2	4	1	0	0	2	3	1	0	2	0	3	1	0	0	2	3
