# Supplementary material for: Epitranscriptomic profiling of N6-methyladenosine-related RNA methylation in rat cerebral cortex following traumatic brain injury
Source: Mol Brain. 2020 Jan 28;13:11. doi: 10.1186/s13041-020-0554-0 (PMC6986156; doi:10.1186/s13041-020-0554-0)
Supplement: Supplementary file 9 — Additional file 9: Table S9. The raw data of MWM tests [file 13041_2020_554_MOESM9_ESM.xlsx]

## Sheet: Sheet1
Table S9. The raw data of MWM tests
Group	Day 1 post-CCI					Day 2 post-CCI					Day 3 post-CCI					Day 4 post-CCI					Day 5 post-CCI					Day 6 post-CCI
	Round 1	Round 2	Round 3	Round 4	Average	Round 1	Round 2	Round 3	Round 4	Average	Round 1	Round 2	Round 3	Round 4	Average	Round 1	Round 2	Round 3	Round 4	Average	Round 1	Round 2	Round 3	Round 4	Average	Target quadrant time
TBI+FB23-2	60	60	60	60	60	60	60	60	60	60	60	60	60	60	60	60	27.3	60	44.2	47.875	60	60	60	60	60	19.2
TBI+FB23-2	3.6	60	17.6	9.1	22.575	60	60	60	60	60	60	60	60	60	60	20.3	60	60	60	50.075	60	7.5	12.5	18.1	24.525	20.6
TBI+FB23-2	60	60	60	60	60	60	60	60	60	60	60	4.9	60	19.5	36.1	27.2	60	47.2	60	48.6	3.3	60	59.2	24.2	36.675	14.3
TBI+FB23-2	60	60	60	60	60	60	60	36.3	60	54.075	60	60	60	60	60	60	60	60	44.8	56.2	60	60	26.7	30.8	44.375	26.1
TBI+FB23-2	60	60	60	60	60	22.2	60	60	60	50.55	60	60	9.6	60	47.4	60	60	60	60	60	60	60	60	60	60	18.9
TBI+FB23-2	60	60	60	60	60	60	60	23.8	60	50.95	60	60	60	60	60	60	60	60	60	60	60	60	60	60	60	14.9
TBI+FB23-2	60	60	8.3	60	47.075	60	60	60	60	60	60	60	16.7	60	49.175	60	53.8	11.2	7.8	33.2	55.2	30.5	6	9.8	25.375	16.8
TBI+DMSO	60	60	2.2	60	45.55	60	60	60	60	60	60	60	60	60	60	60	60	2.7	60	45.675	60	60	24.4	60	51.1	14.1
TBI+DMSO	60	60	60	60	60	60	60	60	60	60	60	30.3	23.8	60	43.525	24.5	60	60	49.4	48.475	36.4	56.3	31.3	21.6	36.4	16.5
TBI+DMSO	60	60	60	60	60	60	60	60	60	60	60	60	60	37.6	54.4	34.1	60	60	60	53.525	60	35.4	60	2.5	39.475	8.5
TBI+DMSO	60	60	60	60	60	60	60	50.5	60	57.625	60	13.2	60	60	48.3	60	3.2	60	60	45.8	60	7.8	60	4.4	33.05	17.3
TBI+DMSO	60	60	60	60	60	60	60	21.5	9.8	37.825	60	60	8.9	14.9	35.95	60	60	60	11.4	47.85	60	60	60	3.6	45.9	17.9
TBI+DMSO	60	60	60	60	60	23.3	60	3.8	15.3	25.6	24.2	8.3	60	60	38.125	60	2.9	49.2	4.5	29.15	27.5	28.4	10.6	56	30.625	16.8
TBI+DMSO	60	60	60	60	60	60	60	60	16.4	49.1	60	60	38.2	58.8	54.25	5.4	45.8	60	6.7	29.475	35	60	30.5	60	46.375	16.1
TBI+DMSO	60	60	60	60	60	60	60	60	60	60	60	60	60	43.7	55.925	60	60	52.5	60	58.125	60	24.5	60	7.4	37.975	12.8
Sham+FB23-2	60	60	27.7	60	51.925	60	60	60	60	60	60	38.2	21.3	38.2	39.425	60	28.7	14.8	11	28.625	32.6	18.3	8.4	2.5	15.45	29.4
Sham+FB23-2	60	6.3	5.3	16.3	21.975	60	4.3	2.7	11.5	19.625	43.6	7.9	1.5	4.7	14.425	2.5	4.7	4.7	6.9	4.7	1.7	3.8	8.4	3.6	4.375	25.5
Sham+FB23-2	60	60	19.4	41.2	45.15	32.5	4.5	51.2	17.9	26.525	7.6	10.8	4.5	5.1	7	60	8.6	2.7	6.8	19.525	5.8	3.6	14.2	1.9	6.375	33.5
Sham+FB23-2	60	14.6	50.9	60	46.375	60	28.7	28.7	18.5	33.975	21.7	60	16.8	21	29.875	60	44.2	11.6	16.9	33.175	8.5	15.6	18.4	17.8	15.075	25
Sham+FB23-2	60	60	8.9	12	35.225	11.4	60	51.1	18.3	35.2	60	14.9	1.9	14.5	22.825	41.7	6.3	15.7	8.3	18	23.4	17	7.9	9.2	14.375	31.7
Sham+DMSO	60	60	3.3	59.3	45.65	60	60	3.9	8.2	33.025	41.1	2.8	4.2	23.5	17.9	5.4	4.4	12.3	30.7	13.2	2.1	5.2	30	3.7	10.25	24.2
Sham+DMSO	60	60	8.7	15.5	36.05	6.4	21.1	58.1	6.2	22.95	22.6	34.2	4.3	4.8	16.475	3.5	3.2	38.8	4.4	12.475	1.7	10.2	9.2	40.3	15.35	23.1
Sham+DMSO	60	8.5	10.6	1.5	20.15	60	60	5.3	12.3	34.4	55.9	25.5	7.9	6.2	23.875	57.6	10.3	7	6.1	20.25	3.6	8	7.5	3.4	5.625	21.8
Sham+DMSO	60	60	60	12.8	48.2	10.4	60	60	17.9	37.075	60	3.4	12.7	4.8	20.225	12.8	18.2	8	32.4	17.85	19.1	3.8	5	3.5	7.85	29.2
Sham+DMSO	60	60	7.3	60	46.825	60	11	4	4.1	19.775	60	7.9	17.7	12.8	24.6	12	14.6	3.6	3.2	8.35	60	4.1	7.6	2.3	18.5	32.8
